# Supplementary material for: Long-Term Effects of Radiation Therapy on Cerebral Microvessel Proteome: A Six Month Post-Exposure Analysis
Source: ACS Omega. 2025 Oct 26;10(43):52046–59. doi: 10.1021/acsomega.5c09726 (PMC12593089; doi:10.1021/acsomega.5c09726)
Supplement: Supplementary file 1 [file ao5c09726_si_001.xlsx]

## Sheet: Table S1
S1-The list of all Identified proteins from control and irradiated cerebral microvessels
Protein IDs	Majority protein IDs	Protein names	Gene names	LFQ (log2) intensity micro.1y6m.CT.1	LFQ (log2) intensity micro.1y6m.CT.2	LFQ (log2) intensity micro.1y6m.CT.3	LFQ (log2) intensity micro.1y6m.CT.4	LFQ (log2) intensity micro.1y6m.CT.5	LFQ (log2) intensity micro.1y6m.IR.1	LFQ (log2) intensity micro.1y6m.IR.2	LFQ (log2) intensity micro.1y6m.IR.3	LFQ (log2) intensity micro.1y6m.IR.4	LFQ (log2) intensity micro.1y6m.IR.5	Peptides	Razor + unique peptides	Unique peptides	Sequence coverage [%]	Unique + razor sequence coverage [%]	Unique sequence coverage [%]	Q-value	Score
A0A067XG53;F6Y9I5;F7CD87;B1AUH6	A0A067XG53		Cask											32	1	1	43.6	1.8	1.8	0.00017921	8.2428
A0A075B5J6;P01629	A0A075B5J6;P01629	Ig kappa chain V-II region 2S1.3	Gm20730											1	1	1	10.9	10.9	10.9	0	23.902
A0A075B5J9;A0A075B5K3;A0A0G2JFA8;A0A0G2JDN5	A0A075B5J9;A0A075B5K3;A0A0G2JFA8;A0A0G2JDN5		Igkv17-127;Igkv17-121											1	1	1	14.2	14.2	14.2	0.00019818	13.517
A0A075B5K0	A0A075B5K0		Igkv14-126											2	2	1	26.5	26.5	13.7	0	22.524
A0A075B5K2;A0A0G2JDR3	A0A075B5K2;A0A0G2JDR3		Igkv9-124											2	2	2	33.7	33.7	33.7	0.0011552	2.637
A0A140T8M0;A0A0B4J1I0;A0A075B5K8;F6XWB2;A0A140T8N1;P01631;A0A075B5N0;A0A0G2JDE5	A0A140T8M0;A0A0B4J1I0;A0A075B5K8;F6XWB2;A0A140T8N1;P01631;A0A075B5N0;A0A0G2JDE5	Ig kappa chain V-II region 26-10	Igkv1-110;Igkv1-99;Igkv1-115;Igkv1-35						26.4897					2	2	1	16.8	16.8	5.9	0.00019051	11.375
A0A075B5M1;A0A0G2JFU6	A0A075B5M1;A0A0G2JFU6		Igkv4-63											2	2	2	27.4	27.4	27.4	0	30.187
A0A075B5M2;L7N239;J3QNZ9;A0A075B5M3;A0A0G2JH00;A0A0G2JGI6;A0A075B5L2;P01680	A0A075B5M2;L7N239;J3QNZ9;A0A075B5M3;A0A0G2JH00;A0A0G2JGI6;A0A075B5L2;P01680	Ig kappa chain V-IV region S107B	Igkv4-61;Igkv4-71;Igkv4-62;Igkv4-58;Igkv4-91											2	2	2	30.9	30.9	30.9	0.00031766	4.4051
A0A075B5M4;A0A0B4J1I3;A0A0A6YYE5;A0A075B5L8	A0A075B5M4;A0A0B4J1I3;A0A0A6YYE5;A0A075B5L8		Igkv4-57-1;Igkv4-74;Igkv4-78;Igkv4-79			26.6565								2	2	1	26.9	26.9	13.4	0	98.827
A0A075B5M7;A0A0G2JDV4;A0A0B4J1J2;A0A0B4J1J1	A0A075B5M7;A0A0G2JDV4		Igkv5-39			28.0185	27.0594	27.4266		27.0824				3	3	3	47.4	47.4	47.4	0	215.81
A0A075B5N3;A0A0G2JE47;A0A140T8M4;A0A0G2JFN8	A0A075B5N3;A0A0G2JE47;A0A140T8M4;A0A0G2JFN8		Igkv8-28											2	1	1	20.8	11.9	11.9	0.00018519	9.7735
A0A075B5N7;A0A0G2JGY3;A0A140T8Q3;P01633	A0A075B5N7;A0A0G2JGY3;A0A140T8Q3;P01633	Ig kappa chain V19-17	Igkv6-13;Igk-V19-17				27.1055							4	3	2	35.8	26.3	18.9	0.00032237	4.8068
A0A075B5P3;A0A0A6YVP0;P01867;P01863	A0A075B5P3;A0A0A6YVP0;P01867	Ig gamma-2B chain C region	Ighg2b;Igh-3	28.2324	25.3741	28.1942	27.5786	25.5136	28.2582	27.4194	25.9817	26.9111	27.3034	12	12	11	52.7	52.7	47.9	0	323.31
A0A075B5P4;A0A0A6YWR2;P01868;P01869	A0A075B5P4;A0A0A6YWR2;P01868;P01869	Ig gamma-1 chain C region secreted form;Ig gamma-1 chain C region, membrane-bound form	Ighg1											4	4	4	15.1	15.1	15.1	0	13.579
A0A075B5P5;A0A1Y7VJN6;P03987	A0A075B5P5;A0A1Y7VJN6;P03987	Ig gamma-3 chain C region	Ighg3					24.5011						8	8	8	27	27	27	0	29.122
P01872;A0A075B5P6;A0A075B6A0	P01872;A0A075B5P6;A0A075B6A0	Ig mu chain C region	Ighm	29.7021	29.6751	31.1346	30.4845	30.5312	30.3409	30.5031	29.0967	29.5103	30.2701	21	21	21	46	46	46	0	323.31
A0A075B5P9	A0A075B5P9		Ighv5-4											2	2	1	18.8	18.8	9.4	0.0017048	2.383
A0A075B5Q9;A0A0A6YWC7;A0A075B5Q4;P18525;A0A075B5R1;P18527;P18528;P18529	A0A075B5Q9;A0A0A6YWC7;A0A075B5Q4;P18525;A0A075B5R1;P18527;P18528;P18529	Ig heavy chain V region 5-84;Ig heavy chain V region 914;Ig heavy chain V region 6.96;Ig heavy chain V region 5-76	Ighv5-15;Ighv5-12;Ighv5-17											2	1	1	23.3	13.8	13.8	0.00046325	3.7806
A0A075B5Q6;A0A0A6YVS4;P18524	A0A075B5Q6;A0A0A6YVS4		Ighv5-9-1											3	3	2	32.8	32.8	23.3	0.00017655	7.6978
A0A075B5R0;A0A0B4J1P4	A0A075B5R0;A0A0B4J1P4		Ighv5-16											2	2	2	23.3	23.3	23.3	0	25.183
A0A075B5R2;A0A075B5R3;A0A0A6YX91;P01786	A0A075B5R2;A0A075B5R3;A0A0A6YX91;P01786	Ig heavy chain V region MOPC 47A	Ighv7-3;Ighv7-2											2	2	2	16.7	16.7	16.7	0.0001679	6.0211
A0A075B5R4;A0A075B5R9;A0A075B5S3;A0A0A6YVR1	A0A075B5R4;A0A075B5R9		Ighv14-1;Ighv14-3											3	3	2	30.8	30.8	21.4	0.00046318	3.7783
A0A075B5R5	A0A075B5R5		Ighv4-1											1	1	1	13.8	13.8	13.8	0.00017743	7.8797
A0A075B5R8;A0A075B5R6	A0A075B5R8;A0A075B5R6		Ighv11-2;Ighv11-1											1	1	1	18.8	18.8	18.8	0.0001662	5.6662
A0A075B5S2	A0A075B5S2		Ighv7-1											3	3	2	28.9	28.9	18.2	0.0001904	11.328
A0A075B5T2	A0A075B5T2		Ighv6-3											1	1	1	11	11	11	0.00045634	3.5287
A0A075B5T6	A0A075B5T6		Ighv10-3											3	3	2	29.4	29.4	23.5	0.00032185	4.7502
A0A075B5V1;A0A075B5V6	A0A075B5V1;A0A075B5V6		Ighv1-31;Ighv1-42			25.0544	27.2475							5	1	0	51	10.2	0	0.0011574	2.6565
A0A075B5V5	A0A075B5V5		Ighv1-39											2	2	2	29.9	29.9	29.9	0	22.792
A0A075B5V8;A0A0A6YY41	A0A075B5V8;A0A0A6YY41		Ighv1-47											2	2	2	22.4	22.4	22.4	0.0021237	2.3295
A0A075B5W3	A0A075B5W3		Ighv1-53											2	1	1	27.4	21.4	21.4	0.0049444	1.8628
A0A075B5W6	A0A075B5W6		Ighv1-55											1	1	1	21.4	21.4	21.4	0.0068938	1.69
A0A075B5Y1;A0A0G2JGK2;P01750;A0A075B665;A0A075B5U0;A0A075B5W2;A0A0A6YXJ9;A0A0A6YXC3;A0A075B5X3;P01749;P06329;P03980	A0A075B5Y1;A0A0G2JGK2;P01750;A0A075B665;A0A075B5U0;A0A075B5W2;A0A0A6YXJ9;A0A0A6YXC3;A0A075B5X3;P01749;P06329;P03980	Ig heavy chain V region 102;Ig heavy chain V region 3;Ig heavy chain V region AC38 15.3;Ig heavy chain V region TEPC 1017	Ighv1-74;Ighv1-12;Ighv1-52;Ighv1-64;Ighv1-61											2	1	1	17.2	11.2	11.2	0.0004529	3.3892
A0A075B5Y4;A0A0A6YVW3	A0A075B5Y4		Ighv1-81											3	2	2	28.2	19.7	19.7	0	22.384
A0A075B677	A0A075B677		Igkv4-53											1	1	1	18.6	18.6	18.6	0.00059533	3.1566
A0A0A6YXW6;A0A075B6A3;P01878	A0A0A6YXW6;A0A075B6A3;P01878	Ig alpha chain C region	Igha					24.9547	28.2498					12	12	12	50.6	50.6	50.6	0	323.31
A0A087WP63;A0A087WNX7;A0A087WNL7;A0A087WQ44;A0A0U1RQA7	A0A087WP63;A0A087WNX7;A0A087WNL7;A0A087WQ44		Srcap		22.3169	22.5688			22.1335			23.4598		8	8	8	3.2	3.2	3.2	0	15.172
G5E8B6;A0A087WNM9;Q8BR86;A0A087WPC0;A0A0R4J2C0	G5E8B6;A0A087WNM9;Q8BR86;A0A087WPC0	Kin of IRRE-like protein 3;Processed kin of IRRE-like protein 3	Kirrel3											3	3	3	5.7	5.7	5.7	0.0012942	2.5578
A0A087WNP6;Q4VAA2;A0A087WRM0;F8WGL9;A0A087WS49	A0A087WNP6;Q4VAA2;A0A087WRM0	Protein CDV3	Cdv3	24.7148	25.1793	25.3622		25.2355			25.4019	25.2008		10	10	10	54.5	54.5	54.5	0	249.05
A0A087WNS9;A0A087WQ65;A0A087WRZ2;A0A087WNT2;A0A087WPY4;Q64253	A0A087WNS9;A0A087WQ65;A0A087WRZ2;A0A087WNT2;A0A087WPY4;Q64253	Lymphocyte antigen 6E	Ly6e											1	1	1	22.2	22.2	22.2	0	76.408
A0A087WQE6;A0A087WNT1;P83940;A0A087WPE4	A0A087WQE6;A0A087WNT1;P83940;A0A087WPE4	Transcription elongation factor B polypeptide 1	Tceb1	25.2019	27.021	26.7709		27.3364	25.8044	26.062	26.0638	25.5333		6	6	6	69.5	69.5	69.5	0	148.48
A0A087WNU5;A0A087WRU2;S4R162	A0A087WNU5		Ank3											15	6	6	6.8	2.3	2.3	0.0038819	1.9721
A0A087WNV1;A0A087WSR7;A0A087WR52;Q8K2K6;A0A087WRL1	A0A087WNV1;A0A087WSR7;A0A087WR52;Q8K2K6;A0A087WRL1	Arf-GAP domain and FG repeat-containing protein 1	Agfg1			23.2021								8	8	7	15.5	15.5	14.2	0	35.492
A0A087WQF1;A0A087WRK0;A0A087WQ31;E9QKH0;A0A087WRE8;E9QNY9;E9Q6L0;J3QP81;A0A087WS18;A0A087WP42;A0A087WQ95;A0A087WNW8;Q80TV8;A0A0A6YXZ1;A0A0A6YWK1;A0A0N4SUT7;A0A0N4SVH2;A0A087WRU7	A0A087WQF1;A0A087WRK0;A0A087WQ31;E9QKH0;A0A087WRE8;E9QNY9;E9Q6L0;J3QP81;A0A087WS18;A0A087WP42;A0A087WQ95;A0A087WNW8;Q80TV8;A0A0A6YXZ1	CLIP-associating protein 1	Clasp1	21.8455	21.9338		22.0206	21.9475	21.9714		22.1144	21.6977	22.3961	29	25	25	24	21	21	0	282.99
A0A087WRP7;A0A087WNZ5;P0CW02;P0CW03	A0A087WRP7;A0A087WNZ5;P0CW02;P0CW03	Lymphocyte antigen 6C1;Lymphocyte antigen 6C2	Ly6c1;Ly6c2	32.2348	32.1928	32.9829	32.2207	31.8371	32.6164	32.1862	32.6079	32.7486	32.5272	4	4	4	34.2	34.2	34.2	0	323.31
A0A087WNZ7;G5E870;A0A087WRV6;A0A0B4J1N9;Q3TP48;A0A087WS65;A0A087WSG4;A0A087WS33	A0A087WNZ7;G5E870	E3 ubiquitin-protein ligase TRIP12	Trip12	26.8006	26.769	26.1343	25.9635	25.4548	26.1926	26.6271	26.8789	27.0669	27.1412	26	26	20	16.8	16.8	12.5	0	257.36
A0A087WSJ9;A0A087WSH2;A0A087WPW1;F6WDS8;A0A087WQG6;A0A087WNZ9;A0A087WRP8;A0A087WPC4;A0A087WPD1;Q9Z2H2;A0A0J9YTS6;A0A0J9YUE4;Q3UTM5	A0A087WSJ9;A0A087WSH2;A0A087WPW1;F6WDS8;A0A087WQG6;A0A087WNZ9;A0A087WRP8;A0A087WPC4;A0A087WPD1;Q9Z2H2;A0A0J9YTS6	Regulator of G-protein signaling 6	Rgs6	25.0996	25.1366	25.6337	25.5385	25.9413		25.4252	25.37	24.966		7	4	4	16.6	9.4	9.4	0	19.521
A0A087WP33;Q68FE2;A0A087WPL8;A0A087WQ26;A0A087WRG3	A0A087WP33;Q68FE2	Autophagy-related protein 9A	Atg9a		23.2657		22.9276	24.3633	23.6171	23.9554			23.4349	12	12	12	19.2	19.2	19.2	0	24.143
Q6XUX1;A0A087WP69;A0A087WQX0	Q6XUX1;A0A087WP69;A0A087WQX0	Dual serine/threonine and tyrosine protein kinase	Dstyk											2	2	2	2.3	2.3	2.3	0.0093308	1.5298
Q3TYE5;A0A087WP80;Q8BLK3;A0A087WP70;F6SB80	Q3TYE5;A0A087WP80;Q8BLK3	Limbic system-associated membrane protein	Lsamp	28.4371	28.1627	28.3533	28.6168	28.9843		27.5554	26.534	28.4798	28.6133	10	10	10	31.4	31.4	31.4	0	179.96
A0A087WP85;A0A087WPX0;A0A087WP14;A0A087WS29;A0A087WQD0;A0A087WP48;A0A087WS04;A0A087WPW5;A0A087WS23;A0A087WQF8;A0A087WQG4;A0A087WR91;A0A087WPY8	A0A087WP85;A0A087WPX0;A0A087WP14;A0A087WS29;A0A087WQD0;A0A087WP48;A0A087WS04;A0A087WPW5;A0A087WS23;A0A087WQF8;A0A087WQG4		Ktn1	27.1718	27.5444	26.983	26.8694	26.9713	27.3541	26.4206	26.8834	27.7623	27.4332	50	50	1	44.5	44.5	1.4	0	323.31
A0A087WP92;A0A087WQ02	A0A087WP92;A0A087WQ02		Trip12											7	1	1	22.7	2.6	2.6	0.00031822	4.449
A0A087WPH7	A0A087WPH7		Psmc3											15	1	1	58.4	5.9	5.9	0	44.257
A0A087WR62;A0A087WPS7;A0A087WPI2;A0A0R4J2C6;A0A0R4J2C1;Q9QXJ1;A0A1B0GR67;A0A087WRP1;A0A1B0GT76;A0A087WQC5;A0A087WQH0	A0A087WR62;A0A087WPS7;A0A087WPI2;A0A0R4J2C6;A0A0R4J2C1;Q9QXJ1;A0A1B0GR67;A0A087WRP1;A0A1B0GT76;A0A087WQC5;A0A087WQH0	Amyloid beta A4 precursor protein-binding family B member 1	Apbb1											2	2	2	5.8	5.8	5.8	0.00031802	4.4333
A0A087WPK3;E9Q9T1;A0A087WPT0	A0A087WPK3;E9Q9T1		Lrrfip1											7	3	0	12.8	5.7	0	0	38.575
A0A087WPL5;O70133;A0A0R4J2C3;A0A087WRT3	A0A087WPL5;O70133	ATP-dependent RNA helicase A	Dhx9											58	1	1	49.2	1.6	1.6	0	148.19
B8QI36;A0A087WPM2;A0A087WPJ3	B8QI36;A0A087WPM2;A0A087WPJ3		Ppfia4											7	2	2	5.7	1.6	1.6	0.00059154	3.0306
A0A087WPN7;A0A0A6YWN3	A0A087WPN7;A0A0A6YWN3		Ighv13-2											3	3	3	40	40	40	0	21.909
A0A087WS40;Q0PCR6;C7TQ57;A0A087WPP1;A0A087WS67;A0A087WRM3;A0A087WRZ6;A0A087WQJ4;A0A087WPZ8;F8WJL1;A0A087WR02;A0A087WSE7;A0A087WQT9;A0A1W2P731;A0A1W2P6Z7;A0A1W2P805;A0A1W2P6T3;F7C376;Q01815;C7TQ59;A0A2C9F2E5;A0A571BEQ4;A0A286YD72;A0A571BDT1;A0A589Q4M7;Q99246	A0A087WS40;Q0PCR6;C7TQ57;A0A087WPP1;A0A087WS67;A0A087WRM3;A0A087WRZ6;A0A087WQJ4;A0A087WPZ8;F8WJL1;A0A087WR02;A0A087WSE7;A0A087WQT9;A0A1W2P731;A0A1W2P6Z7;A0A1W2P805;A0A1W2P6T3;F7C376;Q01815;C7TQ59	Voltage-dependent L-type calcium channel subunit alpha-1C	Cacna1c											3	3	3	2	2	2	0	17.302
A0A087WPP8;Q6AXH6;Q6AXD2;P62484;A0A087WR90;A0A087WNU9	A0A087WPP8;Q6AXH6;Q6AXD2;P62484;A0A087WR90	Abl interactor 2	Abi2	25.8231						26.0632			26.0402	12	8	3	28.2	20.8	9.9	0	33.251
A0A087WPT7;Q6P549;A0A1B0GST7;A0A1B0GR64	A0A087WPT7;Q6P549	Phosphatidylinositol 3,4,5-trisphosphate 5-phosphatase 2	Inppl1											8	7	6	7.8	7.2	6.3	0.00018198	8.8873
A0A087WPX3;A0A087WR56;A0A087WNW2	A0A087WPX3;A0A087WR56;A0A087WNW2		Nfasc											36	2	0	28.7	2.6	0	0	37.294
A0A087WS03;A0A087WQ32;G3X9F1;Q9R1S3;A0A087WNT9	A0A087WS03;A0A087WQ32;G3X9F1;Q9R1S3	GPI ethanolamine phosphate transferase 1	Pign											3	3	3	4.3	4.3	4.3	0.00017449	7.2352
Q08460;J3QMT8;A0A087WQN5;A0A087WRS4;A0A286YD35;E3VRY9;A0A286YCP1;A0A087WQ41;A0A286YCZ9;A0A286YDC1;A0A286YD59;A0A286YE30;A0A286YDR7;A0A286YDU9;A0A286YCQ2;J3QN27;F6WSZ3;A0A286YCI9;E3VRY6;E3VRZ4;A0A286YCW3;F6ZSN2;F6XW53;F6V0P5;F7BHL0;E9Q9P4;A0A286YDM6;A0A286YCF5;J3QP84;A0A087WQE1;A0A286YDB5;A0A1D5RMA3	Q08460;J3QMT8;A0A087WQN5;A0A087WRS4;A0A286YD35;E3VRY9;A0A286YCP1;A0A087WQ41;A0A286YCZ9;A0A286YDC1;A0A286YD59;A0A286YE30;A0A286YDR7;A0A286YDU9;A0A286YCQ2;J3QN27;F6WSZ3;A0A286YCI9;E3VRY6;E3VRZ4;A0A286YCW3;F6ZSN2;F6XW53;F6V0P5;F7BHL0;E9Q9P4;A0A286YDM6;A0A286YCF5;J3QP84	Calcium-activated potassium channel subunit alpha-1	Kcnma1	24.2213	24.4236		24.074	24.8899		24.6048		24.2898	25.2991	11	11	11	10.7	10.7	10.7	0	83.533
A0A087WRP5;A0A087WQ86;E9QM99;Q8BZN6;A0A0R4J2B7;A0A087WS26;Q8BLX9;A0A087WQA1	A0A087WRP5;A0A087WQ86;E9QM99;Q8BZN6;A0A0R4J2B7	Dedicator of cytokinesis protein 10	Dock10	23.8182	24.1486	24.1985	23.8992	24.6525	24.1688					9	9	9	4.5	4.5	4.5	0	13.812
E9QAN4;G3UW47;Q6TA13;E9Q9G6;A0A087WQE8;P33173;F6XNB6	E9QAN4;G3UW47;Q6TA13;E9Q9G6;A0A087WQE8;P33173	Kinesin-like protein;Kinesin-like protein KIF1A	Kif1a										23.0522	18	18	10	12.7	12.7	7.3	0	105.14
A0A087WQH8	A0A087WQH8		Slc35a4	27.2398	27.0697	27.3237	26.581	26.5347	27.1301	26.5641	26.4413	26.9703	26.6531	4	4	4	47.6	47.6	47.6	0	106.34
B7ZNP0;A0A087WQK5;A0A087WR24;Q2HXL6	B7ZNP0;A0A087WQK5;A0A087WR24;Q2HXL6	alpha-1,2-Mannosidase;ER degradation-enhancing alpha-mannosidase-like protein 3	Edem3	24.1652	24.0459	23.7622			23.9441				24.4244	4	4	4	4.8	4.8	4.8	0.00031056	3.9058
A0A087WQN7;F8VQ87;P97789;A0A087WNV6	A0A087WQN7;F8VQ87;P97789	5-3 exoribonuclease 1	Xrn1											6	6	6	4.6	4.6	4.6	0.00019301	12.15
A0A087WQP9;Q8C0Y0	A0A087WQP9;Q8C0Y0	Serine/threonine-protein phosphatase 4 regulatory subunit 4	Ppp4r4											3	3	3	16.4	16.4	16.4	0.00046062	3.6681
A0A087WQS0;A0A087WQM0;A0A6I8MWZ2;A0A1D5RM59;E9Q0S6;A0A087WQ94;Q9DBT6;A0A087WP40;A0A087WS32;A0A087WRZ8;A0A087WR29;A0A087WPC7;A0A087WSC8	A0A087WQS0;A0A087WQM0;A0A6I8MWZ2;A0A1D5RM59;E9Q0S6;A0A087WQ94		Tns1	27.9183	28.4985	28.2232	28.0912	27.6847	28.2605	28.4466	28.1809	28.0551	27.889	71	71	8	56.1	56.1	5.6	0	323.31
A0A087WQS2;Q9CQC6;A0A087WPF9;A0A087WS48	A0A087WQS2;Q9CQC6;A0A087WPF9	Basic leucine zipper and W2 domain-containing protein 1	Bzw1	27.5732	27.5649	26.8737	27.7236	27.2787	26.9757	26.8514	27.4265	27.5254		14	14	13	27.3	27.3	25.7	0	17.329
A0A087WQT0;O88697;D3YXM1;A0A087WQ12;Q05DP1	A0A087WQT0;O88697;D3YXM1;A0A087WQ12;Q05DP1	Serine/threonine-protein kinase 16	Stk16	24.9913	25.2177	26.0333	25.5667	25.3635	25.17	25.5763	25.4384	24.9284		2	2	2	11.9	11.9	11.9	0	56.615
A0A087WQT6;O89110	A0A087WQT6;O89110	Caspase-8;Caspase-8 subunit p18;Caspase-8 subunit p10	Casp8											8	8	8	17.6	17.6	17.6	0	15.262
A0A087WQU9;K3W4N9;D3Z0G8;Q6P7F1	A0A087WQU9;K3W4N9;D3Z0G8;Q6P7F1	MAGUK p55 subfamily member 4	Mpp4											2	2	2	5.2	5.2	5.2	0.0058631	1.7809
A0A087WR00;O35425	A0A087WR00;O35425	Bcl-2-related ovarian killer protein	Bok											4	4	4	41.3	41.3	41.3	0.00016518	5.4643
A0A087WRC6;A0A087WR57;Q91XC8	A0A087WRC6;A0A087WR57;Q91XC8	Death-associated protein 1	Dap											1	1	1	12.9	12.9	12.9	0.0058695	1.7913
A0A087WRB7;E9PX43;Q7TQG1;A0A087WP13	A0A087WRB7;E9PX43;Q7TQG1;A0A087WP13	Pleckstrin homology domain-containing family A member 6	Plekha6	22.849	22.7442		22.7203			22.6421		22.918	25.6328	8	8	5	9.4	9.4	6.1	0	29.827
Q6P3D0;A0A087WRE5;A0A087WSB5	Q6P3D0;A0A087WRE5;A0A087WSB5	U8 snoRNA-decapping enzyme	Nudt16		22.8734								22.9717	5	5	5	34.4	34.4	34.4	0	13.769
A0A087WRE7;Q8R0N6	A0A087WRE7;Q8R0N6	Hydroxyacid-oxoacid transhydrogenase, mitochondrial	Adhfe1	25.4659	24.6294	25.4417				25.2243				8	8	8	23	23	23	0	87.51
A0A087WRF2;Q8BXK8;E9Q3K3	A0A087WRF2;Q8BXK8;E9Q3K3	Arf-GAP with GTPase, ANK repeat and PH domain-containing protein 1	Agap1											7	5	5	11.8	8.8	8.8	0	42.486
B2Z894;B2Z893;B2Z892;Q6GTL7;A0A087WRG0;A0A087WRM7;P70265	B2Z894;B2Z893;B2Z892;Q6GTL7;A0A087WRG0;A0A087WRM7;P70265	6-phosphofructo-2-kinase/fructose-2,6-bisphosphatase 2;6-phosphofructo-2-kinase;Fructose-2,6-bisphosphatase	Pfkfb2											3	3	3	7.5	7.5	7.5	0.00017286	6.9615
A0A0R4J2B5;A0A087WRI8;G5E8E3;Q8R3Y5	A0A0R4J2B5;A0A087WRI8;G5E8E3;Q8R3Y5	Uncharacterized protein C19orf47 homolog	2310022A10Rik											3	3	3	9.7	9.7	9.7	0.00018986	11.13
A0A087WSH6;A0A087WRN5;Q3UPL5	A0A087WSH6;A0A087WRN5;Q3UPL5	Uncharacterized protein C11orf96 homolog	Gm13889;Ag2											2	2	2	15.4	15.4	15.4	0.00017979	8.3412
A0A087WRS3;A0A087WNT3;A0A087WP64;A0A087WPE6	A0A087WRS3;A0A087WNT3		Abi2											10	1	1	22.7	3.7	3.7	0	42.981
F2Z4A3;A0A087WRT4;A0A1L1SQU7	F2Z4A3;A0A087WRT4;A0A1L1SQU7		Fat1											10	10	10	2.7	2.7	2.7	0.00045655	3.5321
A0A087WRY3;Q80XU3	A0A087WRY3;Q80XU3	Nuclear ubiquitous casein and cyclin-dependent kinase substrate 1	Nucks1	25.6726		26.1045		26.4449	25.9275	24.7543	26.8498	26.02	24.5308	7	7	7	26.2	26.2	26.2	0	63.767
J3QQ16;A0A087WS16	J3QQ16;A0A087WS16		Col6a3	29.1481	30.0514	29.6209	29.7925	29.1246	29.3581	29.4768	29.4277	29.4736	28.9259	94	94	2	42.5	42.5	0.4	0	323.31
A0A087WS83;Q61290;E9QK20;A0A1D5RLU3;A0A571BF18	A0A087WS83;Q61290;E9QK20;A0A1D5RLU3	Voltage-dependent R-type calcium channel subunit alpha-1E	Cacna1e											8	8	8	4.1	4.1	4.1	0.00016647	5.7209
A0A087WS96;Q8BG73	A0A087WS96;Q8BG73	SH3 domain-binding glutamic acid-rich-like protein;SH3 domain-binding glutamic acid-rich-like protein 2	Sh3bgrl2			25.7635	25.2485	26.0232			24.9125	24.9999		3	3	3	21.7	21.7	21.7	0.00017473	7.2748
A0A087WSB8;Q9DCB1	A0A087WSB8;Q9DCB1	High mobility group nucleosome-binding domain-containing protein 3	Hmgn3											5	5	5	42.2	42.2	42.2	0	287.92
A0A087WSE3;E9QQ25;Q62407;A0A0R4J1J0	A0A087WSE3;E9QQ25;Q62407	Striated muscle-specific serine/threonine-protein kinase	Speg											3	3	3	1.5	1.5	1.5	0.00019573	12.941
A0A087WSF3;Q8K1I3	A0A087WSF3;Q8K1I3	Secreted phosphoprotein 24	Spp2											1	1	1	15.4	15.4	15.4	0.00031466	4.2053
F6YX19;A0A087WSN5;F7DFD7;Q99LV7;F6RUP6	F6YX19;A0A087WSN5;F7DFD7;Q99LV7;F6RUP6	Phosphatidylinositol-glycan biosynthesis class X protein	Pigx											2	2	2	7.9	7.9	7.9	0.00017464	7.2538
A0A087WSN6;B9EHT6;B7ZNJ1	A0A087WSN6;B9EHT6;B7ZNJ1		Fn1	27.1887	28.4569	28.741	28.5627	28.2063	27.5231	27.6493	26.9769	27.8381	27.2158	72	72	1	41.3	41.3	1	0	323.31
Q8C3V4;A0A087WSP5;Q99K94;P42225;Q8CFQ1;A0A087WRI1;A0A087WSQ5	Q8C3V4;A0A087WSP5;Q99K94;P42225	Signal transducer and activator of transcription;Signal transducer and activator of transcription 1	Stat1	24.9673	24.5736	25.123	22.8304	24.5964	24.1803	24.3021	26.8147	24.0752	23.9325	26	26	26	38.1	38.1	38.1	0	200.85
A0A087WST3;Q99JW1;A0A087WPG3	A0A087WST3;Q99JW1;A0A087WPG3	Alpha/beta hydrolase domain-containing protein 17A	Abhd17a	25.2606		24.1551				23.3776				2	2	1	13.6	13.6	5.7	0.00016488	5.4145
Q60759;A0A0A0MQ68;D3Z4I2	Q60759;A0A0A0MQ68	Glutaryl-CoA dehydrogenase, mitochondrial	Gcdh	26.886	26.8207	27.4767	27.3942	27.0905	26.1304	26.6403	26.5661	26.4491	26.8433	10	10	10	33.3	33.3	33.3	0	293.99
A0A0A0MQ70;Q5SWT3	A0A0A0MQ70;Q5SWT3	Solute carrier family 25 member 35	Slc25a35	26.2341	25.9441	26.2773	25.6828	25.1229	26.099	25.8924	25.2514	26.1799	26.2809	7	7	7	23.3	23.3	23.3	0	52.658
S4R294;S4R2J9;A0A0A0MQ79;Q3TLH4;S4R209;S4R2E2;S4R2L9;S4R298	S4R294;S4R2J9;A0A0A0MQ79;Q3TLH4	Protein PRRC2C	Prrc2c	24.9528	25.2834		25.1692		25.2623		24.7558			14	14	13	6.2	6.2	5.9	0	154.66
A0A0G2JFY0;A0A0A0MQ80;Q3UMC0;D3Z0U5;D6RGM7;D3Z4J2;Q9D3R6	A0A0G2JFY0;A0A0A0MQ80;Q3UMC0	Spermatogenesis-associated protein 5	Spata5											3	3	3	4.3	4.3	4.3	0.00016692	5.8251
Q80V70;A0A0A0MQ83;B1ASH4	Q80V70;A0A0A0MQ83;B1ASH4	Multiple epidermal growth factor-like domains protein 6	Megf6											4	4	4	2.5	2.5	2.5	0.00031781	4.4285
S4R2C4;A0A0A0MQ87;Q02384	S4R2C4;A0A0A0MQ87;Q02384	Son of sevenless homolog 2	Sos2											8	8	5	6.2	6.2	4.2	0.00018605	9.9607
Q80US4;A0A0A0MQ89;V9GXE4	Q80US4;A0A0A0MQ89;V9GXE4	Actin-related protein 5	Actr5											3	3	3	7.9	7.9	7.9	0	17.184
A0A0A0MQ90;P97352	A0A0A0MQ90;P97352	Protein S100-A13	S100a13	28.7226	29.1686	28.921	29.1158	28.4247	30.2149	28.7028	29.5746	29.5685	28.6522	6	6	6	30	30	30	0	184.74
A0A0A0MQ92;A0A0A0MQB7;Q9WTS5	A0A0A0MQ92;A0A0A0MQB7;Q9WTS5	Teneurin-2;Ten-2, soluble form;Ten-2 intracellular domain	Tenm2											4	4	4	1.7	1.7	1.7	0.00018409	9.4675
S4R203;S4R248;A0A0A0MQ95;B2RUJ8;S4R221;Q8C0D4;S4R2V0;S4R1B0	S4R203;S4R248;A0A0A0MQ95;B2RUJ8;S4R221;Q8C0D4;S4R2V0;S4R1B0	Rho GTPase-activating protein 12	Arhgap12											5	5	5	7.6	7.6	7.6	0.0004489	3.2407
A0A0R4J0X5;A0A0A0MQA3;Q00896;P07758	A0A0R4J0X5;A0A0A0MQA3;Q00896;P07758	Alpha-1-antitrypsin 1-3;Alpha-1-antitrypsin 1-1	Serpina1a;Serpina1c	27.0466	26.1563	25.2167	25.5683	26.6241	25.8447	26.1785	25.3673	26.4025	26.2263	14	5	5	44.1	12.3	12.3	0	21.277
A0A0A0MQA5;P68368;A0A087WQS4;A0A087WRB4;A0A087WSB0;A0A087WSL5;A0A087WS35	A0A0A0MQA5;P68368	Tubulin alpha-4A chain	Tuba4a	31.7715	31.1396	31.0928	32.1688	33.2278	30.9789	31.336	31.2185	31.748	31.6334	26	4	4	58.1	11.3	11.3	0	214.67
A0A0A0MQC1	A0A0A0MQC1		Ighv3-5											1	1	1	13.1	13.1	13.1	0.0026637	2.1816
A0A0A0MQC2;B1AS67;A0A5F8MPI8;Q66T02	A0A0A0MQC2;B1AS67;A0A5F8MPI8;Q66T02	Pleckstrin homology domain-containing family G member 5	Plekhg5											2	2	2	2.1	2.1	2.1	0.00058988	2.9747
A0A0A0MQC7;A2A5Y6;P10637;B1AQW6;B1AQW5	A0A0A0MQC7;A2A5Y6;P10637	Microtubule-associated protein;Microtubule-associated protein tau	Mapt	27.5576	26.7035	26.6129	27.6915	28.7403	25.3791	26.4617	24.3489	26.6256	26.6531	20	20	6	36.4	36.4	11.5	0	323.31
A0A0A0MQD1;Q8K1H1	A0A0A0MQD1;Q8K1H1	Tudor domain-containing protein 7	Tdrd7											3	3	3	3	3	3	0.0058623	1.78
F7CGP0;A0A0A0MQD7;A0A2I3BPN8;A3KGS3;F7AI67	F7CGP0;A0A0A0MQD7;A0A2I3BPN8;A3KGS3;F7AI67	Ral GTPase-activating protein subunit alpha-2	Ralgapa2		30.1509							30.0598		5	4	4	3.3	2.6	2.6	0.00058893	2.9547
A0A0A0MQF2;Q8BHY3;G8JL82;A0A5F8MPM2;D3Z035;D3YYA4;F6R6E1	A0A0A0MQF2;Q8BHY3;G8JL82;A0A5F8MPM2;D3Z035	Anoctamin;Anoctamin-1	Ano1	28.1543	27.9626	27.5802	28.0636	27.7259	28.0475	27.8939	28.2326	27.8244	28.0224	20	20	20	22	22	22	0	100.12
Q8K2H2;A0A0A0MQF5;F6VDQ9	Q8K2H2;A0A0A0MQF5	OTU domain-containing protein 6B	Otud6b											5	5	5	20.7	20.7	20.7	0	20.292
A0A0A0MQF6;P16858;S4R257;S4R1W1;S4R1W8;A0A0R4J0X7;S4R2G5;Q64467;S4R1N5	A0A0A0MQF6;P16858;S4R257;S4R1W1	Glyceraldehyde-3-phosphate dehydrogenase	Gapdh;Gm3839	30.9801	30.6459	31.0431	31.4596	31.7248	30.8496	30.9143	30.7046	30.9474	31.0164	19	19	2	53.8	53.8	5.6	0	323.31
A0A0A0MQF7;Q8K207	A0A0A0MQF7;Q8K207	Uncharacterized protein C1orf21 homolog	1700025G04Rik											1	1	1	16.7	16.7	16.7	0.00059356	3.0783
A0A0A0MQJ8;Q9Z2B2	A0A0A0MQJ8;Q9Z2B2	Brain mitochondrial carrier protein 1	Slc25a14											4	4	4	15.2	15.2	15.2	0.00031046	3.8954
A0A0A0MQM0;P63242;Q8BGY2;J3QPS8	A0A0A0MQM0;P63242;Q8BGY2	Eukaryotic translation initiation factor 5A;Eukaryotic translation initiation factor 5A-1;Eukaryotic translation initiation factor 5A-2	Eif5a;Eif5a2	26.1388	26.3174	25.5801	26.1393	26.8419	25.5178	25.1269	24.931		26.1765	11	11	11	58.4	58.4	58.4	0	283.27
A0A0A0MQN1;Q5RL79	A0A0A0MQN1;Q5RL79	Keratinocyte-associated protein 2	Krtcap2											1	1	1	14.9	14.9	14.9	0	22.625
A0A0A6YVR9;P09925;V9GXE6;A0A0A6YVY3	A0A0A6YVR9;P09925;V9GXE6	Surfeit locus protein 1	Surf1			26.5493	25.5242	25.2129						7	7	7	37.5	37.5	37.5	0	30.292
A0A0A6YVS2;Q921L3	A0A0A6YVS2;Q921L3	Transmembrane and coiled-coil domain-containing protein 1	Tmco1	26.4031	26.9275	26.5812	26.3586	25.7283	27.3408	26.9091	26.9727	27.072	27.5201	5	5	5	24	24	24	0	28.938
A0A0A6YVS6;A0A0J9YUM2;A0A2R8VHH2;J3QQ18;F6SEU4;A0A338P799;A0A2R8VH83;A0A140T8K9;A0A0J9YVH8;A0A0J9YUZ5;A0A0J9YUZ2;A0A0J9YV63;A0A0J9YUY7	A0A0A6YVS6;A0A0J9YUM2;A0A2R8VHH2;J3QQ18;F6SEU4;A0A338P799;A0A2R8VH83;A0A140T8K9;A0A0J9YVH8	Ras/Rap GTPase-activating protein SynGAP	Syngap1	25.5368	25.6321	25.1496	25.949	25.6367	25.5576	25.2535	25.3289	26.3104	25.6908	31	31	30	26.7	26.7	26.2	0	161
Q9JKV1;A0A0A6YVU8;D3YUD8	Q9JKV1;A0A0A6YVU8;D3YUD8	Proteasomal ubiquitin receptor ADRM1	Adrm1;Gm9774	26.0284	26.4937	26.6007	26.4165	26.806	26.1241	25.6317	26.642	26.1225	26.228	8	8	8	21.1	21.1	21.1	0	169.7
A0A0A6YXE3;A0A0A6YWB0;G3X9Q0;A0A0A6YVV8;Q9JKP5;A0A0A6YXP3;S4R267;Q8R003;A0A0A6YXL7;A0A0A6YWJ5;A0A2I3BRX8;Q3U570;A0A0A6YWG1;Q3U581;A0A0A6YXQ4	A0A0A6YXE3;A0A0A6YWB0;G3X9Q0;A0A0A6YVV8;Q9JKP5;A0A0A6YXP3	Muscleblind-like protein 1	Mbnl1											7	7	2	20.9	20.9	6.6	0	23.815
A0A0A6YVY9;A0A0A6YXV2;B5TVM2;A0A0A6YWD2;A0A0A6YY76;A0A0A6YY19;A0A0A6YXF0	A0A0A6YVY9;A0A0A6YXV2;B5TVM2;A0A0A6YWD2;A0A0A6YY76;A0A0A6YY19	Immunoglobulin-like domain-containing receptor 2	Ildr2											8	8	8	16.1	16.1	16.1	0	53.659
E9QKR1;A0A0A6YW06;A0A0A6YXC8;J3QNM3;E9QKQ9;A0A0A6YVZ6	E9QKR1;A0A0A6YW06;A0A0A6YXC8;J3QNM3;E9QKQ9		Enah											25	1	1	42.9	5	5	0.0038835	1.9745
A0A0A6YXD7;A0A0A6YW14;P01881;P01882	A0A0A6YXD7;A0A0A6YW14;P01881;P01882	Ig delta chain C region secreted form;Ig delta chain C region membrane-bound form	Ighd											3	3	3	14.7	14.7	14.7	0.00031521	4.2509
A0A0A6YW28;P35123;A0A0A6YVY7;A0A0A6YWM7;A0A0A6YW63	A0A0A6YW28;P35123;A0A0A6YVY7	Ubiquitin carboxyl-terminal hydrolase;Ubiquitin carboxyl-terminal hydrolase 4	Usp4											15	15	13	20.2	20.2	17.6	0	86.246
Q80XD3;A0A0A6YW36;O54829;Q45FE1;Q45FE2;A0A0A6YVV6	Q80XD3;A0A0A6YW36;O54829;Q45FE1;Q45FE2	Regulator of G-protein signaling 7	Rgs7	25.4263	25.6351			26.3725						9	9	6	21.5	21.5	14.9	0	54.164
A0A0A6YWR8;E9PVG7;A0A0A6YW53;B7ZNR9;F8VPL5;B2RUE8;A0A0A6YWM8;P97820;A0A0A6YVR7;A0A0A6YXE5;A0A0A6YVZ8;A0A0A6YWJ2	A0A0A6YWR8;E9PVG7;A0A0A6YW53;B7ZNR9;F8VPL5;B2RUE8;A0A0A6YWM8;P97820	Mitogen-activated protein kinase kinase kinase kinase 4	Map4k4	23.2459	23.5509	23.5725		23.7945		21.6894	24.3775	24.6706	24.1806	15	8	6	12.9	8.4	7.3	0	66.65
A0A0A6YW77;P11672	A0A0A6YW77;P11672	Neutrophil gelatinase-associated lipocalin	Lcn2					24.3923			24.9496	24.7536		4	4	4	14	14	14	0.00031666	4.3325
A0A0A6YW80;G3X8Y3;Q80UM3;A0A0A6YX86;A0A0A6YXF4;E9PZ53	A0A0A6YW80;G3X8Y3;Q80UM3	N-alpha-acetyltransferase 15, NatA auxiliary subunit	Naa15			28.055		28.6619						17	17	15	18.5	18.5	16.2	0	20.173
A0A0A6YW87;Q9CX13	A0A0A6YW87;Q9CX13	Protein cornichon homolog 4	Cnih4	26.9739	27.3928	27.9326	26.803		27.7147	27.2747	27.6587	27.4141	28.0727	1	1	1	25.6	25.6	25.6	0	52.682
A0A0A6YWE6;Q61137;Q3TPU9;A0A0A6YXJ4;A0A0A6YVT7	A0A0A6YWE6;Q61137;Q3TPU9;A0A0A6YXJ4	Astrotactin-1	Astn1											7	7	7	9.8	9.8	9.8	0	33.356
E9QNQ4;A0A0A6YWG7;Q8CHG7	E9QNQ4;A0A0A6YWG7;Q8CHG7	Rap guanine nucleotide exchange factor 2	Rapgef2		24.2927	24.2304	23.6501	24.7385	24.2242	24.4515	23.6342	23.4889	25.0749	14	14	13	12.2	12.2	11.4	0	65.559
A0A0A6YWH2;Q9EQX4	A0A0A6YWH2;Q9EQX4	Allograft inflammatory factor 1-like	Aif1l	26.6919	26.7997	26.7995	26.6799		26.7446	27.2604	27.3896		27.244	7	7	7	46.3	46.3	46.3	0	16.283
E9QKE4;A0A0A6YWM5;Q8BMG7	E9QKE4;A0A0A6YWM5;Q8BMG7	Rab3 GTPase-activating protein non-catalytic subunit	Rab3gap2	24.8106	25.0201	24.6956	24.6514	25.5279	24.499	24.5049	24.5862	24.1009	24.5759	30	30	30	24.4	24.4	24.4	0	122.68
A0A0A6YWP7;A0A0A6YXM5;A0A0A6YWY4;Q6PGA0;A0A0A6YXP4	A0A0A6YWP7;A0A0A6YXM5;A0A0A6YWY4;Q6PGA0	REST corepressor 3	Rcor3											8	8	3	18.3	18.3	5.8	0.00018501	9.7089
A0A0A6YWP9;A0A0A6YXY0;Q9CQ79;A0A0A6YVV3	A0A0A6YWP9;A0A0A6YXY0;Q9CQ79	Thioredoxin domain-containing protein 9	Txndc9					23.8311			23.2342			4	4	4	22.5	22.5	22.5	0.00087222	2.7485
E9Q9M5;A0A0A6YWX1;J3KMM1;Q3UJD6;A0A0A6YWN9;A0A0A6YX42	E9Q9M5;A0A0A6YWX1;J3KMM1;Q3UJD6;A0A0A6YWN9	Ubiquitin carboxyl-terminal hydrolase;Ubiquitin carboxyl-terminal hydrolase 19	Usp19											8	8	8	9.4	9.4	9.4	0	58.509
A0A0A6YX09;P56473	A0A0A6YX09;P56473	Agouti-related protein	Agrp											2	2	2	25.4	25.4	25.4	0.00017912	8.2325
A0A0A6YX18;Q8BVE3;A0A0A6YWP6;A0A0A6YVU0;A0A0A6YW86	A0A0A6YX18;Q8BVE3;A0A0A6YWP6	V-type proton ATPase subunit H	Atp6v1h	29.6086	28.7504	28.871	29.5898	29.8297	28.8473	28.9696	28.9985	28.9458	29.1651	24	24	24	54.8	54.8	54.8	0	323.31
A0A0A6YX21;A0A0A6YY20;Q8VD57	A0A0A6YX21;A0A0A6YY20;Q8VD57	Vesicle transport protein SFT2B	Sft2d2											1	1	1	15.4	15.4	15.4	0.00031591	4.2864
A0A0A6YX37;Q8C309;O35632;A0A0A6YXZ3;A0A0A6YXJ6	A0A0A6YX37;Q8C309;O35632	Hyaluronidase;Hyaluronidase-2	Hyal2											3	3	3	13.5	13.5	13.5	0	17.785
A0A0A6YX40;Q6ZQA6	A0A0A6YX40;Q6ZQA6	Immunoglobulin superfamily member 3	Igsf3											4	4	4	4.9	4.9	4.9	0.0021171	2.2851
A0A0A6YX71;A0A0A6YWI6;A0A0A6YX33	A0A0A6YX71;A0A0A6YWI6;A0A0A6YX33		Dclk2											13	13	1	21.8	21.8	1.5	0	51.609
A0A0A6YX73;Q8K1M3;P12367;A0A0A6YY28	A0A0A6YX73;Q8K1M3;P12367	cAMP-dependent protein kinase type II-alpha regulatory subunit	Prkar2a	28.5059	28.5832	28.5526	28.7559	28.7589	28.2474	28.8387	28.5269	28.5038	28.5131	17	15	15	56.1	48.4	48.4	0	323.31
A0A0A6YXB0;Q9Z1K6	A0A0A6YXB0;Q9Z1K6	E3 ubiquitin-protein ligase ARIH2	Arih2											1	1	1	5	5	5	0.0037484	1.9904
A0A0A6YXD3	A0A0A6YXD3		Ndufs2											6	1	1	42.8	11	11	0.00045427	3.4305
A0A0A6YXG1;A0A668KMA1;E9PWX8;E9QPR4;Q811L6;E9Q6G0;E9Q4Q9;E9Q1M8;F7AIF3	A0A0A6YXG1;A0A668KMA1;E9PWX8;E9QPR4;Q811L6;E9Q6G0;E9Q4Q9;E9Q1M8	Microtubule-associated serine/threonine-protein kinase 4	Mast4											4	3	3	1.7	1.4	1.4	0.00059163	3.0349
Q5FWX7;E9Q6C1;F6UHR6;E9PXZ2;A0A0A6YXH3;A2A8Z1	Q5FWX7;E9Q6C1;F6UHR6;E9PXZ2;A0A0A6YXH3;A2A8Z1	Oxysterol-binding protein;Oxysterol-binding protein-related protein 9	Osbpl9											6	6	6	10.1	10.1	10.1	0	14.162
A0A0A6YXU9;P27090	A0A0A6YXU9;P27090	Transforming growth factor beta-2;Latency-associated peptide	Tgfb2	23.324			23.3659							3	3	3	5.9	5.9	5.9	0.00073292	2.8837
A0A0A6YY35;A0A3Q4L343;A0A0A6YWT4;A0A0A6YW18	A0A0A6YY35;A0A3Q4L343;A0A0A6YWT4		Rabgap1l											6	5	4	22.6	15.8	10.7	0.00016491	5.4241
A0A0A6YY47;E9Q589;A0A0A6YWU2	A0A0A6YY47;E9Q589;A0A0A6YWU2		Ncam1	27.589	27.3537		27.5517	28.5484		28.099	27.3658		27.4175	37	2	0	47.3	2.5	0	0	206.71
F6TQW2;A0A0A6YY53;P01864	F6TQW2;A0A0A6YY53;P01864	Ig gamma-2A chain C region secreted form	Ighg2c	26.2683		26.1594		27.3109	27.5107	27.1278			26.5276	7	6	6	29.5	25.5	25.5	0	93.285
A0A0A6YY67;H7BX08;Q8C1B1;A0A0A6YXV8	A0A0A6YY67;H7BX08;Q8C1B1	Calmodulin-regulated spectrin-associated protein 2	Camsap2											5	5	5	3.5	3.5	3.5	0.0011569	2.6533
E9Q2S0;A0A0A6YY83;A2RS43;A0A0A6YY48	E9Q2S0;A0A0A6YY83;A2RS43		Pcdh7											8	8	8	7	7	7	0	16.954
A0A0A6YY91	A0A0A6YY91		Ncam1	30.0422	29.8681	30.0543	30.4598	31.4754	29.6377	29.767	29.5421	29.6604	29.5478	42	42	3	41	41	3.3	0	323.31
A0A0B4J1E2;Q9CSN1	A0A0B4J1E2;Q9CSN1	SNW domain-containing protein 1	Snw1	27.5262	27.575	26.3397	26.3387	26.6315	27.7608	27.6908	27.771	28.3537	28.5181	26	26	26	55.4	55.4	55.4	0	323.31
D3Z5P5;A0A0B4J1E3;P40694	D3Z5P5;A0A0B4J1E3;P40694	DNA-binding protein SMUBP-2	Ighmbp2											1	1	1	1.5	1.5	1.5	0.0038813	1.9705
A0A0B4J1F0;P61622	A0A0B4J1F0;P61622	Integrin alpha-11	Itga11											4	4	4	4.4	4.4	4.4	0.00031913	4.5121
A0A0B4J1G1;E9Q415;A0A0B4J1E6;P08101;E9PUV2;A0A0B4J1M6;P08508	A0A0B4J1G1;E9Q415;A0A0B4J1E6;P08101	Low affinity immunoglobulin gamma Fc region receptor II	Fcgr2b;Fcgr2			26.7796	25.9172		26.9576		26.8441			6	6	6	31.7	31.7	31.7	0.00032274	4.8249
A0A0B4J1G5;Q9JHC9	A0A0B4J1G5;Q9JHC9	ETS-related transcription factor Elf-2	Elf2											2	2	2	6.3	6.3	6.3	0.00031506	4.2404
A0A0B4J1H6;P01630	A0A0B4J1H6;P01630	Ig kappa chain V-II region 7S34.1	Igkv2-137											2	2	1	18.3	18.3	9.2	0.0021124	2.2486
A0A0B4J1H7;A0A0B4J1H8	A0A0B4J1H7;A0A0B4J1H8		Igkv1-135;Igkv1-133											3	3	3	26.7	26.7	26.7	0.00018012	8.4318
A0A0B4J1I9;A0A0B4J1I4;P04945	A0A0B4J1I9;A0A0B4J1I4;P04945	Ig kappa chain V-VI region NQ2-6.1	Igkv4-55;Igkv4-72											2	2	1	27.4	27.4	13.7	0	46.152
A0A0B4J1J7;A0A0G2JEU7	A0A0B4J1J7;A0A0G2JEU7		Ighv1-82											2	2	1	20.4	20.4	13.3	0.0014339	2.5242
A0A0B4J1M0;A0A0G2JGS9	A0A0B4J1M0;A0A0G2JGS9		Ighv1-77											4	4	3	55.1	55.1	39.8	0	25.739
A0A0B4J1N0;A0A0G2JFE9;A0A075B5Y5	A0A0B4J1N0;A0A0G2JFE9		Ighv1-76											4	3	3	55.1	39.8	39.8	0.00019026	11.28
A0A0F6AIX5;A0A0F6AIX6;A0A1W2P7C8;Q8BVA5;A0A1W2P7T7;A0A1W2P820;A0A1W2P6L7;A0A1W2P856;A0A1W2P818;A0A1W2P6J8;A0A1W2P6H0	A0A0F6AIX5;A0A0F6AIX6;A0A1W2P7C8;Q8BVA5;A0A1W2P7T7;A0A1W2P820	UPF0554 protein C2orf43 homolog		26.6133		26.6227	27.1973	26.6363						5	5	5	19.6	19.6	19.6	0.00016861	6.1472
A0A0G2JEQ8;A0A0G2JH16;A0A0G2JFV3;A0A0G2JDE3;A0A0G2JG66;A0A0G2JDF4;A0A0G2JFF5;A0A0G2JDK6;A0A0G2JGM8;Q8JZZ7;A0A0G2JE37;A0A0G2JGZ4;A0A0G2JGC2	A0A0G2JEQ8;A0A0G2JH16;A0A0G2JFV3;A0A0G2JDE3;A0A0G2JG66;A0A0G2JDF4;A0A0G2JFF5;A0A0G2JDK6;A0A0G2JGM8;Q8JZZ7	Latrophilin-2	Lphn2											8	8	8	10.3	10.3	10.3	0	17.236
A0A0G2JDK0;A0A0G2JET3;A0A0G2JGK3;A0A0G2JFX2;A0A0G2JGL3;D3Z6M5;A0A0G2JDQ1;Q8CFN5;Q60929;S4R2H4;A0A0G2JFS4;A0A0G2JFL7;A0A0G2JFX1;A0A0G2JES4;A0A0G2JFI7;A0A0G2JE18	A0A0G2JDK0;A0A0G2JET3;A0A0G2JGK3;A0A0G2JFX2;A0A0G2JGL3;D3Z6M5;A0A0G2JDQ1;Q8CFN5;Q60929;S4R2H4;A0A0G2JFS4;A0A0G2JFL7;A0A0G2JFX1;A0A0G2JES4;A0A0G2JFI7;A0A0G2JE18	Myocyte-specific enhancer factor 2C;Myocyte-specific enhancer factor 2A	Mef2a;Mef2c		25.1239	24.6951				26.0314				4	4	1	31.7	31.7	6.3	0.0003251	5.0681
A0A0G2JDK3;A0A0G2JGU4;Q9JIF6;A0A0G2JG79;Q3TVF4;P53612;Q6PFA1;A0A0G2JF29	A0A0G2JDK3;A0A0G2JGU4;Q9JIF6;A0A0G2JG79;Q3TVF4;P53612;Q6PFA1;A0A0G2JF29	Geranylgeranyl transferase type-2 subunit beta	Rabggtb											3	3	3	21.5	21.5	21.5	0.00016656	5.7325
A0A0G2JDL9	A0A0G2JDL9			25.7437	25.43			25.186			25.1736	25.0861		11	1	0	78	7.6	0	0.0027984	2.1482
A0A0G2JE03;Q3TWF7;A0A0G2JDM7;Q8BTZ4;A0A0G2JFH0;A0A0G2JDE8;A0A0G2JG78;A0A0G2JF12	A0A0G2JE03;Q3TWF7;A0A0G2JDM7;Q8BTZ4;A0A0G2JFH0;A0A0G2JDE8	Anaphase-promoting complex subunit 5	Anapc5		25.0523		25.4764	25.1029				25.0998		6	6	6	10	10	10	0.00017501	7.3636
A0A0G2JDP0;O35387;A0A0G2JFF9;A0A0G2JEE6;A0A0G2JE46;A0A0G2JFE1;A0A0G2JGR0;A0A0G2JGG5	A0A0G2JDP0;O35387;A0A0G2JFF9;A0A0G2JEE6;A0A0G2JE46;A0A0G2JFE1	HCLS1-associated protein X-1	Hax1				24.8918		25.0234				24.1321	8	8	8	29.2	29.2	29.2	0	41.329
A0A571BEA5;A0A0G2JDT9;A0A0G2JFZ5;E9Q6L9;Q80TE7;B9EHV0	A0A571BEA5;A0A0G2JDT9;A0A0G2JFZ5;E9Q6L9;Q80TE7;B9EHV0	Leucine-rich repeat-containing protein 7	Lrrc7		27.7502			27.9362				27.0873		9	8	8	7.7	6.6	6.6	0.00019689	13.228
A0A0G2JDV3;L7N1X8;Q000W5	A0A0G2JDV3;L7N1X8;Q000W5		Gbp6;Gbp10											9	3	3	14.1	6.2	6.2	0.00044971	3.2668
P09542;A0A0G2JDW2;A0A0G2JDM3	P09542;A0A0G2JDW2;A0A0G2JDM3	Myosin light chain 3	Myl3											5	2	1	21.1	9.3	3.9	0.0005948	3.1186
A0A0G2JDW7;Q6ZWU9;A0A0G2JG29;A0A0G2JEX7	A0A0G2JDW7;Q6ZWU9;A0A0G2JG29	40S ribosomal protein S27	Rps27	28.9428	28.6363	29.0537	28.986	28.303	28.4915		29.1143	28.7699	28.9286	4	4	2	40.2	40.2	14.6	0	66.191
A0A0G2JDX4;A0A0G2JEZ7;Q9D1X8;Q922J6	A0A0G2JDX4;A0A0G2JEZ7;Q9D1X8;Q922J6	Tetraspanin;Tetraspanin-2	Tspan2	30.4944		29.1705	29.6613	32.7683						4	4	4	46	46	46	0	120.69
A0A0G2JDZ4;E9QNY3;Q62082	A0A0G2JDZ4;E9QNY3;Q62082	Myosin regulatory light chain 10	Myl10											2	1	1	14.9	7.5	7.5	0	22.172
E9QKG6;A0A0G2JDZ9;E9Q804;Q99NH0;A0A1W2P6X1;F6RRY0	E9QKG6;A0A0G2JDZ9;E9Q804;Q99NH0;A0A1W2P6X1	Ankyrin repeat domain-containing protein 17	Ankrd17											7	3	3	3.6	1.6	1.6	0.0068724	1.6621
A0A0G2JEG6;A0A0G2JE00;Q9WVQ1;A0A140LHL1;A0A0G2JGI5;A0A140LHB5	A0A0G2JEG6;A0A0G2JE00;Q9WVQ1;A0A140LHL1	Membrane-associated guanylate kinase, WW and PDZ domain-containing protein 2	Magi2											7	7	7	5.8	5.8	5.8	0.00018376	9.3944
A0A0G2JE32;A0A0G2JGL0;P61079;A0A0G2JF40;Q05CK8;A0A0G2JGZ3;A0A494BAN1;A0A494BA56;Q6ZWY6	A0A0G2JE32;A0A0G2JGL0;P61079;A0A0G2JF40;Q05CK8;A0A0G2JGZ3;A0A494BAN1;A0A494BA56;Q6ZWY6	Ubiquitin-conjugating enzyme E2 D3;Ubiquitin-conjugating enzyme E2 D2B	Ube2d3;Ube2d2b											2	2	1	13.6	13.6	5.3	0.00073465	2.9139
A0A0G2JEU6;S4R1K5;B1AXI2;A0A0G2JE35;A0A0G2JEH1;B1AXI4;B1AXI6;Q3UTH8;A0A0G2JFA1;A0A0G2JEU0;E0CYU0;E0CX56;E9Q3I3;Q7TNR9;Q5DU57;S4R1A7	A0A0G2JEU6;S4R1K5;B1AXI2;A0A0G2JE35;A0A0G2JEH1;B1AXI4;B1AXI6;Q3UTH8;A0A0G2JFA1	Rho guanine nucleotide exchange factor 9	Arhgef9	28.0392	28.116			29.5347						6	6	4	22	22	16.5	0.00016846	6.1241
A0A1Y7VJA7;A0A0G2JE93;Q9DCI3	A0A1Y7VJA7;A0A0G2JE93;Q9DCI3	MLN64 N-terminal domain homolog	Stard3nl											1	1	1	4.2	4.2	4.2	0.0026644	2.1865
A0A0G2JE99;P01843	A0A0G2JE99;P01843	Ig lambda-1 chain C region												3	3	3	50	50	50	0	17.743
A0A0G2JEC4;Q9JK48;A0A0G2JE45;A0A0G2JF57	A0A0G2JEC4;Q9JK48	Endophilin-B1	Sh3glb1						26.5694					13	12	11	30.2	28.2	28.2	0	145.74
A0A0G2JEC8;Q8C0M2;Q3U7M5;Q8VD66;A0A0G2JFC7	A0A0G2JEC8;Q8C0M2;Q3U7M5;Q8VD66;A0A0G2JFC7	Abhydrolase domain-containing protein 4	Abhd4											4	4	4	21.2	21.2	21.2	0.0001715	6.731
A0A0G2JED5;Q80VP9	A0A0G2JED5;Q80VP9	Aspartate beta-hydroxylase domain-containing protein 2	Asphd2											1	1	1	6.5	6.5	6.5	0.0068872	1.6752
A0A0G2JEK2;P63254	A0A0G2JEK2;P63254	Cysteine-rich protein 1	Crip1	30.2029	30.485	29.1653	30.8695	29.0061	31.091	30.6491	30.2234	29.2108	26.0375	6	6	6	43	43	43	0	137.44
A0A0G2JEP4;A0A0R4J169;E9QN52;A0A0G2JFV5;A0A1L1SSC0;A0A668KLE1;A0A1L1SVG1;Q91WK0;A0A0G2JGZ1;A0A0G2JDR6;A0A0G2JEF6	A0A0G2JEP4;A0A0R4J169;E9QN52;A0A0G2JFV5;A0A1L1SSC0;A0A668KLE1;A0A1L1SVG1;Q91WK0	Leucine-rich repeat flightless-interacting protein 2	Lrrfip2	26.633	26.8986	26.6544	26.7197	26.497	27.2837	27.2733	27.1976	27.6588	27.0382	13	13	3	30.2	30.2	7.1	0	117.52
A0A0G2JER3;A0A0G2JG99;A2AHB7;C0KTP6;A2AHB9;A2AHB8;Q6ZPR4;A0A0G2JDW4;D3Z592;D3YTU6;D3Z649	A0A0G2JER3;A0A0G2JG99;A2AHB7;C0KTP6;A2AHB9;A2AHB8;Q6ZPR4	Potassium channel subfamily T member 1	Kcnt1											19	19	19	18.9	18.9	18.9	0	56.449
A0A0G2JEW9;Q9ESG6	A0A0G2JEW9;Q9ESG6	P2Y purinoceptor 14	P2ry14											3	3	3	7.5	7.5	7.5	0.0026655	2.1892
A0A0G2JEX1;Q7TPW1;A0A0G2JFD8;A0A0G2JG59;A0A0G2JGI1;A0A0G2JDY6;A0A0G2JDZ8;A0A0G2JDZ3;A0A0G2JFI0;A0A0G2JFT2	A0A0G2JEX1;Q7TPW1;A0A0G2JFD8;A0A0G2JG59;A0A0G2JGI1;A0A0G2JDY6	Nexilin	Nexn	26.2837	27.5258	26.0081	26.9673	25.7798	27.5407	26.2642	25.1393	25.7283	26.3327	22	22	22	29.5	29.5	29.5	0	99.034
A0A0G2JEX4;Q5BKR2	A0A0G2JEX4;Q5BKR2	Mitochondrial sodium/hydrogen exchanger 9B2	Slc9b2											1	1	1	25.9	25.9	25.9	0.0042918	1.9509
A0A0G2JEY3;A0A0G2JGY6;Q7TT00	A0A0G2JEY3;A0A0G2JGY6;Q7TT00	Transcription factor SPT20 homolog	Supt20h											2	2	2	4.3	4.3	4.3	0.0072669	1.6502
A0A0G2JF67;Q8CG03	A0A0G2JF67;Q8CG03	cGMP-specific 3,5-cyclic phosphodiesterase	Pde5a	24.4627	24.7873		24.8907			25.9495				18	18	18	27.7	27.7	27.7	0	67.951
A0A0G2JF68;Q99MP8	A0A0G2JF68;Q99MP8	BRCA1-associated protein	Brap											2	2	2	13.1	13.1	13.1	0.0052098	1.8441
A0A0G2JFB0;D3YXR8;Q80U40;A0A0G2JGW5;A0A571BDA2	A0A0G2JFB0;D3YXR8;Q80U40;A0A0G2JGW5;A0A571BDA2	RIMS-binding protein 2	Rimbp2											5	5	5	6.3	6.3	6.3	0	22.38
A0A0G2JFB2;Q80VL1;A0A0G2JE08;A0A0G2JFE0;A0A0G2JFP5	A0A0G2JFB2;Q80VL1;A0A0G2JE08;A0A0G2JFE0	Tudor and KH domain-containing protein	Tdrkh											7	7	7	17.6	17.6	17.6	0	28.171
A0A0G2JFJ6;Q7TPD0	A0A0G2JFJ6;Q7TPD0	Integrator complex subunit 3	Ints3	25.1958	25.7177	25.3433	24.7436	24.3728	25.3342	25.4561	25.5235	25.8772	25.6599	14	14	14	18.5	18.5	18.5	0	34.828
A0A0G2JFQ2;B7ZBW1;B7ZBV7;B7ZBV6;B7ZBV4;B7ZBW2;B7ZBV9;B7ZBV5;B7ZBV8;F6UC55;Q9Z351;B7ZBV3;A0A0G2JGA6;Q9JK97	A0A0G2JFQ2;B7ZBW1;B7ZBV7;B7ZBV6;B7ZBV4;B7ZBW2;B7ZBV9;B7ZBV5;B7ZBV8;F6UC55;Q9Z351;B7ZBV3	Potassium voltage-gated channel subfamily KQT member 2	Kcnq2											7	7	7	10.3	10.3	10.3	0.00016946	6.3112
Q3TUE1;A0A0G2JGW9;A0A0G2JFY5;Q3UUU2;Q91WJ8;A0A0G2JG00;A0A0G2JFK2;A0A0G2JG96	Q3TUE1;A0A0G2JGW9;A0A0G2JFY5;Q3UUU2;Q91WJ8;A0A0G2JG00	Far upstream element-binding protein 1	Fubp1											14	12	12	24.1	21.7	21.7	0	31.578
A0A0G2JFZ4;E9Q7M2	A0A0G2JFZ4;E9Q7M2		Tsc22d2											4	2	2	5.4	3.2	3.2	0.0011537	2.6131
A0A0G2JG60;Q6P9Z1	A0A0G2JG60;Q6P9Z1	SWI/SNF-related matrix-associated actin-dependent regulator of chromatin subfamily D member 3	Smarcd3									25.3911	25.5409	10	8	7	25.8	20.5	18.9	0	100.77
A0A0G2JGD2;P07091	A0A0G2JGD2;P07091	Protein S100-A4	S100a4											6	6	6	55.1	55.1	55.1	0.00019084	11.465
A0A0G2JGL8;Q99PU8;A0A0G2JGL1;A0A0G2JE53;A0A0G2JGY7;A0A0G2JEY7;A0A0G2JGD9	A0A0G2JGL8;Q99PU8	Putative ATP-dependent RNA helicase DHX30	Dhx30	25.5906	25.8415	25.8075	25.3454	23.2595	25.5733	25.9333	26.1423	25.7847	26.4834	27	27	27	28.7	28.7	28.7	0	126.66
A0A0G2JGP4;Q9D091;P08556;A0A0G2JE25;A0A0G2JGM2;B2KGV5;E9Q8V2;E9PVD5;A0A0N4SVY1	A0A0G2JGP4;Q9D091;P08556;A0A0G2JE25	GTPase NRas	Nras	27.9171	27.6778	27.7373	27.8101	27.9161	27.9222	27.533	27.6833	27.1742	27.3057	8	8	2	54.1	54.1	13.1	0	199.31
A0A0G2JGQ4;P54729	A0A0G2JGQ4;P54729	NEDD8 ultimate buster 1	Nub1	24.454	24.2747	23.9084	23.7719	24.2052		23.8239	23.7606		23.6422	13	13	13	24.3	24.3	24.3	0	53.204
E9Q1W0;E9Q1T1;A0A0G2JGS4;Q6PHZ2;E9Q1V9;Q8CCM0;E9PXV3;F6RWZ9;E9QAJ4;D6RDQ8	E9Q1W0;E9Q1T1;A0A0G2JGS4;Q6PHZ2;E9Q1V9;Q8CCM0	Calcium/calmodulin-dependent protein kinase type II subunit delta	Camk2d	27.6986	27.5855	27.5168	27.5582	27.4602	27.3087	27.7886	27.6745	27.3998	27.2593	18	11	11	39.5	26.4	26.4	0	323.31
A0A0G2JGU1;Q64302	A0A0G2JGU1;Q64302	Transmembrane 4 L6 family member 1	Tm4sf1	28.8683	29.4851	30.5233	30.0394	30.3195	30.6797	30.2619	30.7085	30.2482	29.9855	1	1	1	6.6	6.6	6.6	0.00017182	6.7996
A0A140T8R8;A0A0G2JGV7;Q3UT23;Q9QZ73;A0A0G2JDN9;A0A1B0GXL7;A0A0G2JDM0;A0A0G2JEA2;G5E8Q5;G5E8Q6;A0A0N4SW97;Q8BZJ7	A0A140T8R8;A0A0G2JGV7;Q3UT23;Q9QZ73;A0A0G2JDN9;A0A1B0GXL7;A0A0G2JDM0;A0A0G2JEA2	DCN1-like protein;DCN1-like protein 1	Dcun1d1											6	6	1	33.2	33.2	4.2	0	41.392
Q6PIC6;A0A0G2JGX4;Q8VCE0	Q6PIC6;A0A0G2JGX4;Q8VCE0	Sodium/potassium-transporting ATPase subunit alpha-3	Atp1a3	32.1364	32.0274	31.6694	32.824	34.1534	31.5329	31.7665	31.9033	31.7476	31.8075	57	35	35	56	36.3	36.3	0	323.31
A0A0G2JGY9;Q7TME0	A0A0G2JGY9;Q7TME0	Lipid phosphate phosphatase-related protein type 4	Lppr4											5	5	5	7.6	7.6	7.6	0.00087311	2.7629
A0A0G2JH04;P63073;A0A0G2JFB4;A0A0G2JGT5;A0A0G2JG98	A0A0G2JH04;P63073;A0A0G2JFB4;A0A0G2JGT5	Eukaryotic translation initiation factor 4E	Eif4e										24.7493	7	7	7	39.5	39.5	39.5	0	15.05
K3W4P2;A0A0G2JH17;Q6P4S8;A0A0G2JFR3;A0A0G2JDG8	K3W4P2;A0A0G2JH17;Q6P4S8	Integrator complex subunit 1	Ints1	26.5093	26.8534	25.6752	26.1661	25.5075	26.5505	27.1789	26.7809	27.4869	27.6101	27	27	27	14.5	14.5	14.5	0	74.608
E9Q5A3;Z4YJZ7;A0A0H2UH19;Q5DW34;A0A0A6YWA0;A0A0A6YXD1	E9Q5A3;Z4YJZ7;A0A0H2UH19;Q5DW34	Histone-lysine N-methyltransferase EHMT1	Ehmt1	23.1112	23.0538				23.3162	23.99	23.5107	23.688	24.5159	5	5	5	5.5	5.5	5.5	0	24.486
A0A0H2UKB8;Q8R5K2	A0A0H2UKB8;Q8R5K2	Ubiquitin carboxyl-terminal hydrolase 33	Usp33											1	1	1	1.6	1.6	1.6	0.0099549	1.49
A0A0J9YTR2	A0A0J9YTR2			25.1776		25.4964		24.6295	25.5393		25.1564	25.3617		2	2	2	25.3	25.3	25.3	0.0001915	11.629
Q91YV0;A0A0J9YTR9;A0A0J9YUG4;A0A0J9YTW1;A0A0J9YU37;A0A0J9YVG2;A0A0J9YUK1;A0A0J9YUP9;A0A0J9YUR0;A0A0J9YVB3;A0A0J9YU91;A0A0J9YU89;A0A0J9YV50;A0A0J9YUT3;A0A0J9YUX6;A0A0J9YUT7	Q91YV0;A0A0J9YTR9;A0A0J9YUG4;A0A0J9YTW1;A0A0J9YU37;A0A0J9YVG2;A0A0J9YUK1;A0A0J9YUP9;A0A0J9YUR0;A0A0J9YVB3;A0A0J9YU91;A0A0J9YU89;A0A0J9YV50;A0A0J9YUT3;A0A0J9YUX6;A0A0J9YUT7		Tcf4											2	1	1	6.3	3.2	3.2	0.00031556	4.2628
A0A0J9YTU3;Q5SXY1;A0A0J9YUF8;A0A0J9YUG8;A0A0J9YV47;A0A3B2W7X7;Q9D6J3	A0A0J9YTU3;Q5SXY1;A0A0J9YUF8	Cytospin-B	Specc1											18	18	2	19	19	2.7	0	70.227
A0A0J9YTU7;A0A0J9YVI1;A0A0J9YUZ0;E9Q8G4;Q60722	A0A0J9YTU7;A0A0J9YVI1;A0A0J9YUZ0;E9Q8G4;Q60722	Transcription factor 4	Tcf4								25.0284	25.0354		2	2	1	5.5	5.5	2.6	0	16.917
Q3U6F1;E9Q7W0;A0A0J9YTV5;P31266	Q3U6F1;E9Q7W0;A0A0J9YTV5;P31266	Recombining binding protein suppressor of hairless	Rbpj											2	2	2	5.8	5.8	5.8	0.00032289	4.8328
A0A0J9YTY0;A0A0J9YUL3;Q8C1B7;A0A0J9YUV6;A0A0J9YVA6	A0A0J9YTY0;A0A0J9YUL3;Q8C1B7	Septin-11	2011-09-01	29.9516	29.6789	29.5826	29.7268	30.2286	29.154	29.4077	29.6168	29.2899	29.2455	20	20	10	52.5	52.5	31.1	0	323.31
A0A0J9YTZ0;Q3UHG7	A0A0J9YTZ0;Q3UHG7	Protein LCHN	Lchn											1	1	1	6.6	6.6	6.6	0.0049464	1.8632
A0A0J9YU61;O08785	A0A0J9YU61;O08785	Circadian locomoter output cycles protein kaput	Clock											2	2	2	3.2	3.2	3.2	0.00044883	3.2389
A0A0U1RQA9;A0A0J9YUB4;Q99L02	A0A0U1RQA9;A0A0J9YUB4;Q99L02	PAXIP1-associated glutamate-rich protein 1A	Pagr1a											1	1	1	14.1	14.1	14.1	0.0099536	1.4853
F7AFE4;A0A1W2P6H7;A0A0J9YUD4	F7AFE4;A0A1W2P6H7;A0A0J9YUD4		Zfp433							33.0706		33.2595	30.41	4	3	1	9.2	6.7	1.7	0.00045045	3.295
A0A0J9YUD5;B9EJ54;E9Q880	A0A0J9YUD5;B9EJ54		Nup205	27.9043	27.9151	27.2351	27.2133	27.0497	27.7523	28.3076	28.5265	28.6212	29.0407	61	61	61	35.3	35.3	35.3	0	323.31
A0A0J9YUI1;D3Z4U3;P61087;F8WIC2;A0A0J9YU07	A0A0J9YUI1;D3Z4U3;P61087;F8WIC2	Ubiquitin-conjugating enzyme E2 K	Ube2k	24.7116									24.7697	4	4	4	32.4	32.4	32.4	0	53.421
F6ZM03;A0A0J9YUM0;G3UWY0;Q8C3X4	F6ZM03;A0A0J9YUM0;G3UWY0;Q8C3X4	Translation factor Guf1, mitochondrial	Guf1											2	2	2	8.8	8.8	8.8	0.00017467	7.2639
A0A0J9YUN4;A0A0J9YUE9;F6TH70;F6RRH9;F6W8Z8;D6RH60	A0A0J9YUN4;A0A0J9YUE9			28.3479	28.0648	28.5718	28.927	29.6511	28.0636	28.1215	27.9986	28.3341	28.0844	50	50	4	62.6	62.6	6.4	0	323.31
A0A0J9YUT8;Q8R3C6	A0A0J9YUT8;Q8R3C6	Probable RNA-binding protein 19	Rbm19	30.3966	29.2242			30.05				31.2484		5	5	5	7.5	7.5	7.5	0.00018008	8.4007
A0A0J9YUW5;F7D6K4;F6U329;F7D6J5;Q9WTU3;A0A0J9YTW4;A0A0J9YTW2;A0A0J9YUK3;Q4KL32	A0A0J9YUW5;F7D6K4;F6U329;F7D6J5;Q9WTU3	Sodium channel protein;Sodium channel protein type 8 subunit alpha	Scn8a				24.6944	25.5121						8	4	4	5.7	3.3	3.3	0.00018413	9.4692
A0A0J9YUZ4;P63158;A0A0J9YUD8;D3YZ18;D3YVC6	A0A0J9YUZ4;P63158;A0A0J9YUD8	High mobility group protein B1	Hmgb1	29.6199	29.4226	29.3512	29.8612	29.1947	29.1178	29.6524	29.4574	29.1071	28.4344	15	15	13	53.6	53.6	43.6	0	307.05
A0A0J9YV01;H9H9S3;A0A0M3HEP2;Q9R0G7;A0A0J9YVF6;A0A0J9YUY9;A0A0J9YU94;E9PXY5	A0A0J9YV01;H9H9S3;A0A0M3HEP2;Q9R0G7	Zinc finger E-box-binding homeobox 2	Zeb2								23.0888	23.4179		5	5	3	5.7	5.7	3.5	0.00019402	12.425
Q9CZQ8;A0A0J9YV85;Q99KL7	Q9CZQ8;A0A0J9YV85;Q99KL7	Ras-related protein Rab-28	Rab28											1	1	1	9.3	9.3	9.3	0.00031576	4.2669
F8VPU8;A0A0J9YVH3;F8VPU7;A0A087WNP5	F8VPU8;A0A0J9YVH3		AU041133											3	2	2	14.3	8.2	8.2	0.0046735	1.8698
A0A0M3HEP3;Q99M04	A0A0M3HEP3;Q99M04	Lipoyl synthase, mitochondrial	Lias											3	3	3	11.4	11.4	11.4	0.00017422	7.1873
S4R1C6;E9Q5C0;A0A0M3HEP6;E9Q835;Q8BYR5;F6SH36	S4R1C6;E9Q5C0;A0A0M3HEP6;E9Q835;Q8BYR5;F6SH36	Calcium-dependent secretion activator 2	Cadps2											11	4	4	9.6	3.6	3.6	0.00018028	8.4584
A0A0M3HEP7;A0A0J9YV34;Q3U9N5;E9Q4J5;F6Q8P7;D6RG72;E9Q8X4;A0A494BB33;A2ANX3;Q148W0	A0A0M3HEP7			29.461	29.5063	29.709	29.5724	29.6784	29.367	29.6703	29.3725	29.4861	29.5811	40	40	1	36.5	36.5	0.9	0	323.31
A0A0N4SUH4;Q8BKS9;A0A494BBI7;A0A494BB98	A0A0N4SUH4;Q8BKS9;A0A494BBI7	Pumilio domain-containing protein KIAA0020	Kiaa0020	25.6607	25.7224	25.2506	25.2869	24.7681	25.5673	25.8382	25.7706	26.4418	26.5055	12	12	12	24.4	24.4	24.4	0	78.648
Q9QZ23;A0A0N4SUH8;D3Z285	Q9QZ23;A0A0N4SUH8;D3Z285	NFU1 iron-sulfur cluster scaffold homolog, mitochondrial	Nfu1	26.4088	25.6985	26.0896	25.9867	25.6196	26.4071	26.4865	25.6936	25.6537	26.0132	6	6	6	29.4	29.4	29.4	0	17.188
A0A0N4SUJ3	A0A0N4SUJ3			23.9747										4	4	4	7.3	7.3	7.3	0.00031138	3.9567
A0A0N4SUM4	A0A0N4SUM4													3	1	1	10.3	4	4	0.00017173	6.7711
E9PXU9;A0A0N4SUN3;A0A0N4SVX9;E9QL12;A0A0N4SUJ2;A0A0N4SWH3;Q9ESD7;E9Q423;A0A0N4SV63;A0A0N4SWG7	E9PXU9;A0A0N4SUN3;A0A0N4SVX9;E9QL12;A0A0N4SUJ2;A0A0N4SWH3;Q9ESD7;E9Q423;A0A0N4SV63;A0A0N4SWG7	Dysferlin	Dysf	29.0515	28.6009	28.956	28.2827	27.7701	28.8046	29.0923	28.435	28.7349	29.0649	68	66	66	42.3	41.3	41.3	0	323.31
A0A0N4SUN5	A0A0N4SUN5													5	1	1	27.4	3.7	3.7	0	14.197
A0A0N4SV48;A0A0N4SUP8;P15409	A0A0N4SV48;A0A0N4SUP8;P15409	Rhodopsin	Rho											3	3	3	22.8	22.8	22.8	0	142.82
A0A0N4SUS4;B2RRD7;Q80XK2;Q3U109;A0A0N4SVG7;E9PXP1;A0A0N4SUT9	A0A0N4SUS4;B2RRD7;Q80XK2;Q3U109;A0A0N4SVG7;E9PXP1;A0A0N4SUT9		Brpf1									25.0102	25.5126	9	9	9	8.3	8.3	8.3	0.00017947	8.2699
A0A0N4SUT8;A0A0N4SVH5;A0A0N4SVW1;A0A0N4SUV7;Q91YP3	A0A0N4SUT8;A0A0N4SVH5;A0A0N4SVW1;A0A0N4SUV7;Q91YP3	Deoxyribose-phosphate aldolase	Dera											2	2	2	35.1	35.1	35.1	0.00018758	10.489
A0A0N4SUV3;D3YTU0;Q62442	A0A0N4SUV3;D3YTU0;Q62442	Vesicle-associated membrane protein 1	Vamp1											3	2	2	34.5	28.4	28.4	0	88.544
A0A0N4SUV4;A0A0N4SV88;Q811W2	A0A0N4SUV4;A0A0N4SV88;Q811W2	Cytochrome P450 26B1	Cyp26b1											4	4	4	13.7	13.7	13.7	0.00087387	2.787
A0A0N4SUY3;A0A0N4SWF5;A0A0N4SV65;E9Q6H8;A0A0N4SUU0;A0A0N4SWD7;A0A1L1SQF5;A0A0N4SVR9;A0A0N4SUV0;A0A0N4SW19	A0A0N4SUY3;A0A0N4SWF5;A0A0N4SV65;E9Q6H8;A0A0N4SUU0;A0A0N4SWD7;A0A1L1SQF5		Plekha5											9	9	9	11.1	11.1	11.1	0.00073164	2.873
A0A0N4SWH0;E9PZ12;A0A0N4SUZ0;Q6RHR9;Q4VBG2;A0A0R4J0S6;A0A0N4SUP9	A0A0N4SWH0;E9PZ12;A0A0N4SUZ0;Q6RHR9;Q4VBG2;A0A0R4J0S6	Membrane-associated guanylate kinase, WW and PDZ domain-containing protein 1	Magi1											6	6	6	7.2	7.2	7.2	0.00018165	8.7602
A0A0N4SUZ6;Q9ERB5;Q66L38;A0A0N4SVD7;A0A0N4SW25	A0A0N4SUZ6;Q9ERB5;Q66L38	Solute carrier organic anion transporter family member 1C1	Slco1c1	27.3303	26.957	26.4349	26.2369	26.2896	26.3563	26.7858	27.3092	27.4603	28.0564	13	13	13	19.7	19.7	19.7	0	52.638
A0A0N4SV05;A0A0R4J0U2;Q0VGB7;A0A0N4SVH3	A0A0N4SV05;A0A0R4J0U2;Q0VGB7	Serine/threonine-protein phosphatase 4 regulatory subunit 2	Ppp4r2											3	3	3	17.9	17.9	17.9	0.00017164	6.7649
A0A0N4SV06;Q5U4E0	A0A0N4SV06;Q5U4E0	Lipoma HMGIC fusion partner-like 4 protein	Lhfpl4											2	2	2	8.3	8.3	8.3	0.0068844	1.6725
A0A0N4SV10;A0A0N4SVC4;Q9D4V0	A0A0N4SV10;A0A0N4SVC4;Q9D4V0	Ethanolamine kinase 1	Etnk1	24.0824			24.0655	24.8244		24.0992			24.7598	6	6	6	19.3	19.3	19.3	0.00018149	8.7081
A0A0N4SV80;E9QML5;Q61464;A0A0N4SV38;A0A0N4SVI8;E9QKZ7;Q3TZK9;A0A0N4SVM8;A0A0N4SUP3	A0A0N4SV80;E9QML5;Q61464;A0A0N4SV38;A0A0N4SVI8;E9QKZ7;Q3TZK9;A0A0N4SVM8	Zinc finger protein 638	Zfml;Znf638	25.964	25.7977	24.4939	25.0031	24.7778	25.5218	25.8161	25.8496	26.2082	26.3776	19	19	19	13.7	13.7	13.7	0	231.55
Q6PE13;A0A0N4SVB5;Q8BG44	Q6PE13;A0A0N4SVB5	Proline-rich transmembrane protein 3	Prrt3											4	4	4	8.3	8.3	8.3	0.0014325	2.5005
A0A0N4SVB8;Q9CQW2	A0A0N4SVB8;Q9CQW2	ADP-ribosylation factor-like protein 8B	Arl8b	29.1523	29.4974	29.6189	28.9469	29.0839	29.7568	29.7056	29.2482	29.829	29.9879	8	4	4	61.6	18.8	18.8	0	44.84
A0A0N4SVC2;E9QP00	A0A0N4SVC2;E9QP00		Tra2a	29.3457	29.5219	29.6376	29.521	29.5405	30.3184	30.7638	30.8088	31.7863	31.132	9	7	1	36.8	33.2	8.2	0	240.12
A0A0N4SWC1;A0A0N4SVE9;Q8BH31	A0A0N4SWC1;A0A0N4SVE9;Q8BH31	Major facilitator superfamily domain-containing protein 8	Mfsd8											1	1	1	58.3	58.3	58.3	0	87.055
A2AMI2;A0A0N4SVL0;Q80XI3;Z4YKC4;A0A0R4J112;A2AMI7;A2AMI6;A2AMI4;Q8BQR8	A2AMI2;A0A0N4SVL0;Q80XI3;Z4YKC4;A0A0R4J112;A2AMI7	Eukaryotic translation initiation factor 4 gamma 3	Eif4g3											25	21	21	16.7	14.4	14.4	0	127.43
A0A0N4SVL8;G3UVV6;B2RPV6	A0A0N4SVL8;G3UVV6;B2RPV6	Multimerin-1	Mmrn1	23.1489	25.0514	24.6673	25.3101	24.7013	24.0133	24.4505		27.447	23.6412	19	19	19	19.6	19.6	19.6	0	130.55
A0A0N4SVS6;Q9D548	A0A0N4SVS6													9	1	1	47.4	8.2	8.2	0	65.282
A0A0N4SVT3;A0A0N4SW28;Q9DAS9	A0A0N4SVT3;A0A0N4SW28;Q9DAS9	Guanine nucleotide-binding protein G(I)/G(S)/G(O) subunit gamma-12	Gng12	31.2454	31.5818	29.6742	31.2395	31.632	30.8507	31.1397	30.9899	31.1138	31.2164	5	5	5	84.6	84.6	84.6	0	197.64
A0A0N4SVU8;Q9DCS1	A0A0N4SVU8;Q9DCS1	Transmembrane protein 176A	Tmem176a											1	1	1	6.1	6.1	6.1	0.00017581	7.5273
A0A0N4SW50;Q91VX9	A0A0N4SW50;Q91VX9	Transmembrane protein 168	Tmem168					23.4333					24.7529	3	3	3	13.4	13.4	13.4	0	21.646
A0A0N4SW64;D3YX13;D3YUP8;Q8VEK6	A0A0N4SW64;D3YX13;D3YUP8;Q8VEK6	Inhibitor of growth protein;Inhibitor of growth protein 3	Ing3											2	2	2	17.4	17.4	17.4	0.00073153	2.8718
A0A0N4SW73;Q8R361	A0A0N4SW73;Q8R361	Rab11 family-interacting protein 5	Rab11fip5	24.6358	25.233	25.614	25.2119		24.9659	24.7304	24.661	24.721	25.1533	13	13	13	14.6	14.6	14.6	0	131.85
A0A0N4SW93;E9Q026;Q7TPS5;A0A0N4SW58	A0A0N4SW93;E9Q026;Q7TPS5	C2 domain-containing protein 5	C2cd5							23.1576		23.5831		7	7	6	9.2	9.2	8.1	0.00018477	9.602
A0A0N4SWB9;F8WJ98;Q69ZZ6	A0A0N4SWB9;F8WJ98;Q69ZZ6	Transmembrane and coiled-coil domains protein 1	Tmcc1											6	4	4	17.7	13.8	13.8	0.0008754	2.8134
A0A0N4SWI0	A0A0N4SWI0													11	1	1	55.8	9.3	9.3	0.00018786	10.559
A0A0N5E9G7;G3X8Z6;Q5U4B1;G3UWX1;P35601	A0A0N5E9G7;G3X8Z6;Q5U4B1;G3UWX1;P35601	Replication factor C subunit 1	Rfc1											3	3	3	3.4	3.4	3.4	0.00044823	3.2204
A0A0R3P9C4;Q8C1Q6	A0A0R3P9C4;Q8C1Q6	Small integral membrane protein 4	Smim4	24.8118	25.0523	24.8325	24.6128	24.6622			24.7011			3	3	3	26.7	26.7	26.7	0	16.974
A0A0R3P9C8;Q9DC69	A0A0R3P9C8;Q9DC69	NADH dehydrogenase [ubiquinone] 1 alpha subcomplex subunit 9, mitochondrial	Ndufa9	29.5759	29.5922	29.3419	29.6118	29.8353	29.4916	29.2333	29.1573	28.9403	28.8516	18	18	18	52.8	52.8	52.8	0	323.31
Q7TPB0;A0A0R3P9D0;E9QAX3	Q7TPB0;A0A0R3P9D0;E9QAX3	Lipid phosphate phosphatase-related protein type 3	Lppr3											2	2	2	3.8	3.8	3.8	0	58.839
A0A2R8VHJ1;A0A0R4IZW4;A0A2R8W6F2;P31240	A0A2R8VHJ1;A0A0R4IZW4;A0A2R8W6F2;P31240	Platelet-derived growth factor subunit B	Pdgfb											2	2	2	14.8	14.8	14.8	0.00031314	4.0759
A0A0R4IZW5;P09803	A0A0R4IZW5;P09803	Cadherin-1;E-Cad/CTF1;E-Cad/CTF2;E-Cad/CTF3	Cdh1	25.5703	25.7434	24.557	25.5463						23.9494	18	18	18	22.2	22.2	22.2	0	277.34
A0A0R4IZW9;Q9DCT5	A0A0R4IZW9;Q9DCT5	Stromal cell-derived factor 2	Sdf2											4	4	4	25.1	25.1	25.1	0	112.94
A0A0R4IZX2;Q9JHL1;Q6NS54;A0A3Q4EBU8;A0A0R4J006;A0A3Q4EHM9	A0A0R4IZX2;Q9JHL1;Q6NS54;A0A3Q4EBU8;A0A0R4J006	Na(+)/H(+) exchange regulatory cofactor NHE-RF2;Na(+)/H(+) exchange regulatory cofactor NHE-RF	Slc9a3r2	28.7817	28.7555	29.1094	28.6514	28.5786	28.9911	28.9645	29.0753	29.2814	28.9697	26	26	26	68.8	68.8	68.8	0	323.31
P55066;A0A0R4IZX5;A0A0U1RQ88	P55066;A0A0R4IZX5	Neurocan core protein	Ncan	24.4007	25.9534	24.8959	25.4541	26.4398			24.9749	25.611	23.1004	16	16	15	12.8	12.8	12.2	0	42.34
A0A0R4IZY0;Q8C1A5	A0A0R4IZY0;Q8C1A5	Thimet oligopeptidase	Thop1	21.9364		21.8874	22.0397	21.9918	22.2145	22.5727	23.046			21	21	21	34.8	34.8	34.8	0	158.07
Q61096;A0A0R4IZY6;F6ZK01	Q61096;A0A0R4IZY6;F6ZK01	Myeloblastin	Prtn3											2	2	2	8.7	8.7	8.7	0.00019275	12.032
A0A0R4IZY9;Q91XI1	A0A0R4IZY9;Q91XI1	tRNA-dihydrouridine(47) synthase [NAD(P)(+)]-like	Dus3l											5	5	5	9.7	9.7	9.7	0.0001938	12.345
A0A5F8MPU2;A0A0R4IZZ6;Q6ZQ03	A0A5F8MPU2;A0A0R4IZZ6;Q6ZQ03	Formin-binding protein 4	Fnbp4											4	4	4	4.4	4.4	4.4	0.00016926	6.2783
A0A0R4J007;P70261	A0A0R4J007;P70261	Paladin	Pald1	25.3274	24.0193	25.6348	25.1064	24.6456	25.3224	25.5605	26.0504	25.4328	26.1133	18	18	18	24.1	24.1	24.1	0	143.83
P70288;A0A0R4J008;Q8BQ10	P70288;A0A0R4J008;Q8BQ10	Histone deacetylase 2	Hdac2	26.7242	25.9189	25.8711	26.1727	26.2332	26.1659	26.8559	27.3588	27.5376	26.7789	12	8	8	28.7	19.5	19.5	0	77.615
A0A0R4J009;Q9D864	A0A0R4J009;Q9D864	Actin-related protein 6	Actr6											4	4	4	11.9	11.9	11.9	0.00046118	3.6848
A0A0R4J018;O55060;D3Z0R1;D3Z217;D6RIK3;D3YWK6;D3Z380	A0A0R4J018;O55060;D3Z0R1;D3Z217;D6RIK3;D3YWK6;D3Z380	Thiopurine S-methyltransferase	Tpmt											4	4	4	18.3	18.3	18.3	0	50.128
A0A0R4J1D3;A0A0R4J020;Q3U1U7	A0A0R4J1D3;A0A0R4J020;Q3U1U7	Aryl hydrocarbon receptor repressor	Ahrr											1	1	1	3.5	3.5	3.5	0.0044229	1.9324
A0A0R4J023;Q9JLZ3;F6RT60;F6R307;A0A0R4J1L8;E9Q6L3	A0A0R4J023;Q9JLZ3;F6RT60;F6R307	Methylglutaconyl-CoA hydratase, mitochondrial	Auh	28.5912	28.0119	28.369	27.575	27.7444	27.5441	27.28	27.5998	27.7445	27.6012	12	12	10	37.3	37.3	32.2	0	217.67
A0A0R4J025;G3UZL2;G3UZ62;Q6NXM2	A0A0R4J025;G3UZL2;G3UZ62;Q6NXM2	RCC1 and BTB domain-containing protein 1	Rcbtb1											2	2	2	5.1	5.1	5.1	0.0034814	2.052
Q8CCJ4;A0A0R4J030;A0A286YCG0	Q8CCJ4;A0A0R4J030;A0A286YCG0	APC membrane recruitment protein 2	Amer2											5	5	5	10.4	10.4	10.4	0	17.91
P06683;A0A0R4J032;H3BKN4	P06683;A0A0R4J032	Complement component C9	C9											7	7	7	14.1	14.1	14.1	0	20.755
Q99K01;A0A0R4J034;D3YZA7	Q99K01;A0A0R4J034	Pyridoxal-dependent decarboxylase domain-containing protein 1	Pdxdc1											15	15	15	22	22	22	0	45.908
A0A0R4J036;P08553;D3YZ35;REV__A0A0G2JF16;REV__Q8R344	A0A0R4J036;P08553;D3YZ35	Neurofilament medium polypeptide	Nefm	32.331	32.6143	32.4827	33.6211	34.3889	32.4448	32.4377	32.7684	32.953	32.8784	66	66	60	67.8	67.8	64	0	323.31
D3YTY9;A0A0R4J038;O08677;D3Z2B2	D3YTY9;A0A0R4J038;O08677	Kininogen-1;Kininogen-1 heavy chain;Bradykinin;Kininogen-1 light chain	Kng1	24.9588	26.8395	27.348	26.6112	25.9786	27.4068	26.7227	25.707		26.6013	18	18	15	48.3	48.3	40.2	0	255.28
Q9ESB3;A0A0R4J039;A0A338P6H8	Q9ESB3;A0A0R4J039;A0A338P6H8	Histidine-rich glycoprotein	Hrg		23.9008	23.8756			24.1096					12	12	12	23	23	23	0	218.88
Q8R079;A0A0R4J040;D6RG73	Q8R079;A0A0R4J040	Bifunctional apoptosis regulator	Bfar											4	4	4	8.9	8.9	8.9	0.00073421	2.909
A0A0R4J044;P57724;A0A087WSI1;A0A1L1SUS5;A0A1L1SRP9;A0A1L1SQ99;A0A087WRH3;A0A087WP16;A0A087WPG7;A0A1L1SQL8	A0A0R4J044;P57724;A0A087WSI1;A0A1L1SUS5;A0A1L1SRP9;A0A1L1SQ99;A0A087WRH3	Poly(rC)-binding protein 4	Pcbp4											3	2	2	8.2	6.2	6.2	0.00059435	3.101
A0A0R4J045;A0A3B2WB30;A0A3B2WBC2;Q3UFY0	A0A0R4J045;A0A3B2WB30;A0A3B2WBC2;Q3UFY0	Ribosomal RNA processing protein 36 homolog	Rrp36											5	5	5	30.1	30.1	30.1	0.00016423	5.329
A0A0R4J046;A0A3B2WCE8;P53569	A0A0R4J046;A0A3B2WCE8;P53569	CCAAT/enhancer-binding protein zeta	Cebpz											4	4	4	5.6	5.6	5.6	0.00032342	4.8962
A0A0R4J049;Q8CIG8;F6QQQ6;A0A2I3BRG2;S4R295	A0A0R4J049;Q8CIG8	Protein arginine N-methyltransferase 5	Prmt5	25.4294	24.8886	24.9645	25.5711	25.7323	25.1737		25.7223		25.4312	13	13	13	24.6	24.6	24.6	0	54.103
A0A1L1SS90;A0A0R4J050;Q99JW2;A0A1L1SRW7;A0A1L1SRC1;A0A1L1SRL5;A0A087WPX1;A0A1L1SSU4;A0A087WRE0	A0A1L1SS90;A0A0R4J050;Q99JW2;A0A1L1SRW7;A0A1L1SRC1	Aminoacylase-1	Acy1											7	7	7	22.5	22.5	22.5	0	15.479
A0A0R4J060;J3QNK5;Q8BIH0	A0A0R4J060;J3QNK5;Q8BIH0	Histone deacetylase complex subunit SAP130	Sap130											4	4	4	4.8	4.8	4.8	0.00046361	3.8061
A0A0R4J065;Q8BGE6;A0A087WNY2;A0A087WRT0;D3YZP6	A0A0R4J065;Q8BGE6	Cysteine protease ATG4B	Atg4b											5	5	5	19.1	19.1	19.1	0	56.484
A0A0R4J069;Q9JLI6;F7D651;F6ZFP8;D3Z3I6;F7BB44;D3Z7G6	A0A0R4J069;Q9JLI6;F7D651;F6ZFP8	Selenocysteine lyase	Scly											5	5	5	12.7	12.7	12.7	0.00044944	3.2554
A0A0R4J078;Q8VCH8;A0A087WSK5	A0A0R4J078;Q8VCH8	UBX domain-containing protein 4	Ubxn4	26.5886	27.3794	26.6999	27.0979	26.8947	27.1264	26.876	26.8716	27.0751	27.5255	13	13	13	30	30	30	0	323.31
A0A0R4J079;Q8BMP6	A0A0R4J079;Q8BMP6	Golgi resident protein GCP60	Acbd3	26.6064	26.8797	26.9431	26.6815	26.541		25.5689	25.9542	25.5345	26.9092	16	15	15	38.7	38.5	38.5	0	249.99
A0A0R4J081;A2AQ17;Q9CWX2	A0A0R4J081;A2AQ17;Q9CWX2	Complex I intermediate-associated protein 30, mitochondrial	Ndufaf1											8	8	8	22.4	22.4	22.4	0.0001844	9.521
A0A0R4J083;P51174	A0A0R4J083;P51174	Long-chain specific acyl-CoA dehydrogenase, mitochondrial	Acadl	30.8498	30.7015	30.8956	30.7274	30.5412	30.4834	30.7748	30.5126	30.3806	30.4707	23	23	23	47	47	47	0	323.31
A0A0R4J1F6;A0A0R4J085;Q3UHZ7;Q91YN5	A0A0R4J1F6;A0A0R4J085;Q3UHZ7;Q91YN5	UDP-N-acetylhexosamine pyrophosphorylase;UDP-N-acetylgalactosamine pyrophosphorylase;UDP-N-acetylglucosamine pyrophosphorylase	Uap1											6	5	5	13.7	11.1	11.1	0.00017085	6.5914
A0A0R4J086;Q8BK62	A0A0R4J086;Q8BK62	Olfactomedin-like protein 3	Olfml3											7	7	7	19.7	19.7	19.7	0	15.522
A0A0R4J252;A0A0R4J087;Q8BJI1;E9Q4S9;A0A1W2P744;Q8BG16	A0A0R4J252;A0A0R4J087;Q8BJI1	Sodium-dependent neutral amino acid transporter SLC6A17	Slc6a17	26.0324	26.1564		26.6356	27.0964	25.697		25.6195	26.1584	26.4916	9	9	9	15.7	15.7	15.7	0	141.5
P20352;A0A0R4J088;A0A0G2JGS5	P20352;A0A0R4J088;A0A0G2JGS5	Tissue factor	F3		25.8993	26.5777	26.6144		25.853		25.9713		25.6392	8	8	8	28.9	28.9	28.9	0	189.87
Q8K2I4;A0A0R4J092;D6RGR1	Q8K2I4;A0A0R4J092	Beta-mannosidase	Manba	27.3454	27.3465	27.649		26.4136	26.6741		26.5506		27.0468	13	13	13	16.2	16.2	16.2	0	234.33
A0A0R4J093;Q9DBP5	A0A0R4J093;Q9DBP5	UMP-CMP kinase	Cmpk1	24.9099	25.5365	25.1842		26.0648	25.4631	25.0636	25.1741			11	11	11	48	48	48	0	132.48
A0A0R4J094;Q3TC72	A0A0R4J094;Q3TC72	Fumarylacetoacetate hydrolase domain-containing protein 2A	Fahd2	27.7684	27.6695	27.6029	28.0586	27.944	26.7993	27.3464	27.2932	26.1954	27.4991	13	13	13	56.2	56.2	56.2	0	323.31
O88393;A0A0R4J097;F6VPT9	O88393;A0A0R4J097	Transforming growth factor beta receptor type 3	Tgfbr3	23.8873	24.2843						24.6787			5	5	5	6.6	6.6	6.6	0	55.784
A0A0R4J098;O88291;D3YXQ7;D6RG92	A0A0R4J098;O88291;D3YXQ7	DBIRD complex subunit ZNF326	Znf326;Zfp326	28.5132	28.6344	27.6267	28.2117	27.9519	28.9041	28.927	29.3416	29.7133	29.3082	19	19	19	39.1	39.1	39.1	0	323.31
A0A0R4J0A2;Q8CF94	A0A0R4J0A2;Q8CF94	Blood group Rh(D) polypeptide	Rhd											2	2	2	4.5	4.5	4.5	0.00016804	6.052
A0A0R4J0A4;P35969;O55095	A0A0R4J0A4;P35969;O55095	Vascular endothelial growth factor receptor 1	Flt1	28.1913	28.5601	28.6717	27.8369	27.362	27.3335	28.2156	27.7131	28.1117	28.651	37	37	36	32	32	31.3	0	177.94
Q8BLE7;A0A0R4J0A6;A0A140LHC9	Q8BLE7;A0A0R4J0A6	Vesicular glutamate transporter 2	Slc17a6			26.1607	27.0255	27.7098	26.3024	26.7976	25.6872	26.8156	26.1509	11	11	9	18.2	18.2	13.6	0	23.76
A0A0R4J0A9;O88572	A0A0R4J0A9;O88572	Low-density lipoprotein receptor-related protein 6	Lrp6											5	4	4	3.4	3	3	0.00045154	3.3443
Q05512;E9Q9N6;E9QMP6;F6ZS70;A0A0R4J0B1;A0A0R4J227;E9PYX3;Q3T9A3;E9Q2J6;F6ZEX4;F7A3Q3;F6UY70;E9Q8H5;F7CVZ7;F7CRG8;E9Q2G8;F6Z4Q6;E9PZ55	Q05512;E9Q9N6;E9QMP6;F6ZS70;A0A0R4J0B1;A0A0R4J227;E9PYX3;Q3T9A3	Serine/threonine-protein kinase MARK2	Mark2	26.0485	25.4708		26.4002	25.712					26.21	17	11	11	29.8	20.1	20.1	0	120.11
A0A0R4J0B4;Q99KK2;A0A0N4SW65;A0A0N4SWC3	A0A0R4J0B4;Q99KK2	N-acylneuraminate cytidylyltransferase	Cmas											11	11	11	27.3	27.3	27.3	0	21.574
A0A0R4J0B5;Q91W34;D6RDS0	A0A0R4J0B5;Q91W34;D6RDS0	RUS1 family protein C16orf58 homolog	BC017158	26.0799	25.7931	25.7989	24.9068	25.8652	26.3297	26.627	26.0189	25.8821	26.2692	13	13	13	34.1	34.1	34.1	0	171.85
S4R2E1;A0A0R4J0B6;Q7TMS5;D3Z150;A0A0N4SWA2;D3YZX5;S4R2M4;D3YVG8	S4R2E1;A0A0R4J0B6;Q7TMS5	ATP-binding cassette sub-family G member 2	Abcg2	31.1161	31.0058	31.0056	30.7611	30.5959	31.0462	31.26	31.2104	30.6725	31.0387	18	18	17	38.2	38.2	36.8	0	323.31
A0A0R4J0B8;J3QQ44;Q62421;J3QK75;J3QQ08	A0A0R4J0B8;J3QQ44;Q62421	Endophilin-A3	Sh3gl3	23.838	24.1067	23.2693		24.1067	24.0759					8	8	8	28.8	28.8	28.8	0	175.32
A0A0R4J0D1;Q8R3Q0	A0A0R4J0D1;Q8R3Q0	Store-operated calcium entry-associated regulatory factor	Saraf											9	9	9	30.9	30.9	30.9	0	63.026
A0A0R4J0D3;Q3TDQ1	A0A0R4J0D3;Q3TDQ1	Dolichyl-diphosphooligosaccharide--protein glycosyltransferase subunit STT3B	Stt3b	27.8197	28.1082	27.9998	27.6795	27.0109	27.8556	28.3731	28.3385	27.8082	28.4342	19	18	18	22.7	21.9	21.9	0	269.35
A0A0R4J0E4;Q7TQK1	A0A0R4J0E4;Q7TQK1	Integrator complex subunit 7	Ints7		25.6231	26.1722		25.7604	25.9209	25.3252	26.1656	26.9204	27.6682	14	14	14	17.3	17.3	17.3	0	52.297
A0A0R4J0E9;Q91X85	A0A0R4J0E9;Q91X85	Feline leukemia virus subgroup C receptor-related protein 2	Flvcr2											2	2	2	5.4	5.4	5.4	0	58.474
A0A0R4J0F6;Q99KY4;F6SLK1;D6RHK5;A0A0G2JGP6;A0A0G2JEW6;A0A0G2JFZ0;F7BG02	A0A0R4J0F6;Q99KY4	Cyclin-G-associated kinase	Gak		24.68		25.785	25.5475					24.8898	23	23	21	19.8	19.8	18.2	0	64.522
A0A0R4J0G0;Q8BH04;A0A2I3BQL9;A0A2I3BS39;A0A2I3BRX1;A0A2I3BQC6;A0A2I3BQ75	A0A0R4J0G0;Q8BH04;A0A2I3BQL9;A0A2I3BS39;A0A2I3BRX1	Phosphoenolpyruvate carboxykinase [GTP], mitochondrial	Pck2	29.0681	28.9733	29.4014	28.9303	28.5636	29.1221	29.0104	28.8566	28.7639	28.9478	29	29	29	58	58	58	0	323.31
A0A0R4J0G4;Q6VN19	A0A0R4J0G4;Q6VN19	Ran-binding protein 10	Ranbp10	24.8648	24.6629	24.9227	24.5567	24.7864	24.7896		24.6892	24.6642		5	5	5	9.9	9.9	9.9	0	16.876
A0A3B2W7G1;A0A0R4J0G6;Q9CYK2	A0A3B2W7G1;A0A0R4J0G6;Q9CYK2	Glutaminyl-peptide cyclotransferase	Qpct											4	4	4	17.3	17.3	17.3	0	13.859
A0A0R4J0H8;Q6NWW9	A0A0R4J0H8;Q6NWW9	Fibronectin type III domain-containing protein 3B	Fndc3b											3	3	3	3.6	3.6	3.6	0.00016439	5.3576
A0A0R4J0I1;P07759;E9Q499;F2Z405;P29621;Q5I2A0;Q80X76	A0A0R4J0I1;P07759	Serine protease inhibitor A3K	Serpina3k	29.0472	28.5313	28.2049	28.4734	28.1433	27.9228	29.1519	28.289	29.2883	28.7236	18	18	11	46.2	46.2	27	0	323.31
A0A0R4J0I6;Q80XL6;A0A087WSI8;D3YTQ5	A0A0R4J0I6;Q80XL6;A0A087WSI8;D3YTQ5	Acyl-CoA dehydrogenase family member 11	Acad11											9	9	9	16.2	16.2	16.2	0.00019059	11.389
A0A0R4J0I9;Q91ZX7;Q3U5J2;D3Z5M3;F6UAC8;A0A0N4SUL9;H3BJH0;H3BL52;A0A0N4SVX0;REV__Q91ZX7;REV__A0A0R4J0I9;Q91VN0	A0A0R4J0I9;Q91ZX7	Prolow-density lipoprotein receptor-related protein 1;Low-density lipoprotein receptor-related protein 1 85 kDa subunit;Low-density lipoprotein receptor-related protein 1 515 kDa subunit;Low-density lipoprotein receptor-related protein 1 intracellular domain	Lrp1	29.3421	29.0983	29.0528	29.0114	28.883	29.0329	28.8686	28.826	28.5731	28.9648	148	148	145	38.5	38.5	38.1	0	323.31
A0A0R4J0J0;Q3UVT7;Q9JHU2;D3Z486	A0A0R4J0J0;Q3UVT7;Q9JHU2	Palmdelphin	Palmd	25.3896	25.1671	25.6578	24.8058	25.2142	25.6824	25.7239	26.0915	26.0457	25.3045	16	16	16	33.8	33.8	33.8	0	159.98
A0A0R4J0J5;Q8K114	A0A0R4J0J5;Q8K114	Integrator complex subunit 9	Ints9	22.922	22.563	22.8448		22.2827	23.7133	22.6789	24.5452	24.3359	23.2363	6	6	6	11.8	11.8	11.8	0.00018315	9.2129
A0A0R4J0J6;Q8BKT7;Q5SVF9;Q5SVF8	A0A0R4J0J6;Q8BKT7;Q5SVF9	THO complex subunit 5 homolog	Thoc5	27.4647	27.1275	27.3129	27.1805	26.3041	27.8685	27.6255	28.3458	27.5415	28.4188	20	20	20	42	42	42	0	182.25
Q2KN98;A0A0R4J0J8;A0A1W2P785	Q2KN98;A0A0R4J0J8	Cytospin-A	Specc1l			25.4983	25.7168	25.3277			26.3802	25.5319		12	12	12	14.3	14.3	14.3	0	39.663
A0A0R4J0K1;Q9ERR7;A0A0G2JEF3;A0A1C7ZMY4	A0A0R4J0K1;Q9ERR7	15 kDa selenoprotein	2015-09-01	27.4773	27.0083	26.92	26.7483	27.0619	27.7626	27.5155	27.4704	24.9807	28.0191	4	4	4	30.9	30.9	30.9	0	157.68
Z4YL78;A0A0R4J0K2;K3W4R5;A2AGT5	Z4YL78;A0A0R4J0K2;K3W4R5;A2AGT5	Cytoskeleton-associated protein 5	Ckap5	25.7025	24.9648	25.5473	25.8064	27.2299	24.4179	25.2796	25.8511	25.4467	24.7741	48	48	48	27.6	27.6	27.6	0	119.52
E9Q9E8;A0A0R4J0K5;Q18PI6;A0A0R4J1S4	E9Q9E8;A0A0R4J0K5;Q18PI6;A0A0R4J1S4	SLAM family member 5	Cd84											3	3	3	9.8	9.8	9.8	0.00073067	2.8415
Q8BRB0;A0A0R4J0L5;Q8R3I3;A0A0A6YWW6	Q8BRB0;A0A0R4J0L5;Q8R3I3	Conserved oligomeric Golgi complex subunit 6	Cog6											4	4	4	7.5	7.5	7.5	0.00032196	4.7637
Q8BJZ4;A0A0R4J0L6;A0A0N4SV23	Q8BJZ4;A0A0R4J0L6	28S ribosomal protein S35, mitochondrial	Mrps35		24.743	24.7244				24.3582				11	11	11	42.5	42.5	42.5	0	27.238
A0A0R4J0M1;Q8VCN9	A0A0R4J0M1;Q8VCN9	Tubulin-specific chaperone C	Tbcc											5	5	5	15.2	15.2	15.2	0.00018242	8.9818
A0A0R4J0M9;Q8CDG3	A0A0R4J0M9;Q8CDG3	Deubiquitinating protein VCIP135	Vcpip1			25.3798	25.5146	25.8258						17	17	17	18	18	18	0	41.696
A0A0R4J0P1;Q9D7B6;D3YTT4;A0A1L1SUG2	A0A0R4J0P1;Q9D7B6;D3YTT4	Isobutyryl-CoA dehydrogenase, mitochondrial	Acad8	29.4337	28.5062	28.5023	28.8948	28.9093	28.0772	28.2821	28.2594	28.5008	28.8464	23	23	23	58.1	58.1	58.1	0	210.77
Q8VDG3;A0A0R4J0P6;A0A2R8VKA3	Q8VDG3;A0A0R4J0P6	Poly(A)-specific ribonuclease PARN	Parn											4	4	4	6.7	6.7	6.7	0.0066594	1.7493
A0A0R4J0P7;Q78KK3	A0A0R4J0P7;Q78KK3	Solute carrier family 22 member 18	Slc22a18											4	4	4	10	10	10	0	25.46
D3Z0L1;A0A0R4J0Q3;Q8CH36	D3Z0L1;A0A0R4J0Q3;Q8CH36	Proton-coupled amino acid transporter 4	Slc36a4											1	1	1	3.7	3.7	3.7	0.009449	1.5135
Q80VI1;A0A0R4J0Q6;D3YVX5	Q80VI1;A0A0R4J0Q6	E3 ubiquitin-protein ligase TRIM56	Trim56	23.9894	24.7997	24.5982				24.5277	24.3251			7	7	7	14.7	14.7	14.7	0	122.8
Q3UM29;A0A0R4J0Q9;Q3TR20	Q3UM29;A0A0R4J0Q9;Q3TR20	Conserved oligomeric Golgi complex subunit 7	Cog7											4	4	4	5.6	5.6	5.6	0.0028019	2.1714
O70404;A0A0R4J0R1;A0A0U1RPE8	O70404;A0A0R4J0R1;A0A0U1RPE8	Vesicle-associated membrane protein 8	Vamp8	27.8094	26.6929	27.5761		24.6007	27.4809	25.7295	25.871	27.7233	27.1287	6	6	6	52.5	52.5	52.5	0	31.693
A0A0R4J0R3;Q3U1G5	A0A0R4J0R3;Q3U1G5	Interferon-stimulated 20 kDa exonuclease-like 2	Isg20l2											2	2	2	6.8	6.8	6.8	0.0058727	1.794
A0A0R4J0R4;Q3UGX3	A0A0R4J0R4;Q3UGX3	N-acetylaspartate synthetase	Nat8l					25.1052				24.543		4	4	4	12	12	12	0.00016483	5.4091
A0A0R4J0S1;Q91W92	A0A0R4J0S1;Q91W92	Cdc42 effector protein 1	Cdc42ep1											10	9	9	29.3	27.6	27.6	0	46.997
Q924D0;A0A0R4J0S3;D3Z792	Q924D0;A0A0R4J0S3;D3Z792	Reticulon-4-interacting protein 1, mitochondrial	Rtn4ip1		24.4509	24.3958		23.8961	24.1419		25.5077			6	6	6	19.4	19.4	19.4	0	30.577
A0A0R4J0S4;Q80Y17	A0A0R4J0S4;Q80Y17	Lethal(2) giant larvae protein homolog 1	Llgl1	25.5015	24.9999	24.8092	26.0508	28.0679	24.7429		24.4923		24.878	18	18	18	26.1	26.1	26.1	0	120.11
A0A1L1SVG0;A0A0R4J0S7;Q8CGB3;A0A1L1STY4	A0A1L1SVG0;A0A0R4J0S7;Q8CGB3;A0A1L1STY4	Uveal autoantigen with coiled-coil domains and ankyrin repeats	Uaca	26.9938	27.0005	26.8198	26.7317	26.2928	26.7832	26.7532	26.7682	26.8247	27.0181	52	52	52	36.7	36.7	36.7	0	294.72
A0A0R4J0T0;Q8K3A0;F6UL52;F6WN43	A0A0R4J0T0;Q8K3A0	Iron-sulfur cluster co-chaperone protein HscB, mitochondrial	Hscb	25.2786		25.9339		24.6654	25.7943					7	7	7	39.3	39.3	39.3	0	48.644
A0A0R4J0T4;Q5D0E0;O88351;Q3U141;F6ULQ4;E9Q605;E9QNL4;Q60680	A0A0R4J0T4;Q5D0E0;O88351;Q3U141	Inhibitor of nuclear factor kappa-B kinase subunit beta	Ikbkb											5	5	5	7.6	7.6	7.6	0.00019547	12.881
A0A0R4J0T5;P28659	A0A0R4J0T5;P28659	CUGBP Elav-like family member 1	Celf1		24.9369	24.5801	23.5445	24.4835	25.1174		23.8251	25.1358	26.0165	9	8	8	21.8	19.7	19.7	0	29.223
A0A0R4J0T8;Q9D8S3;A0A2I3BQY0	A0A0R4J0T8;Q9D8S3	ADP-ribosylation factor GTPase-activating protein 3	Arfgap3											10	10	10	21.4	21.4	21.4	0	61.644
A0A1B0GT60;G3XA27;A0A0R4J0U4;Q9JM61	A0A1B0GT60;G3XA27;A0A0R4J0U4;Q9JM61	Thrombospondin type-1 domain-containing protein 1	Thsd1											2	2	2	3.4	3.4	3.4	0.00045662	3.5324
A0A0R4J0U7;Q8R395	A0A0R4J0U7;Q8R395	COMM domain-containing protein 5	Commd5											4	4	4	24.1	24.1	24.1	0	32.031
E9Q361;E9Q360;A0A0R4J0V1;Q8K2A7	E9Q361;E9Q360;A0A0R4J0V1;Q8K2A7	Integrator complex subunit 10	Ints10									23.6286	23.8289	4	4	4	5.5	5.5	5.5	0.00073046	2.8375
A0A0R4J0V5;P08775	A0A0R4J0V5;P08775	DNA-directed RNA polymerase II subunit RPB1	Polr2a	27.2766	27.6872	27.1062	26.792	25.4043	27.3622	28.0287	28.0755	28.1127	28.2267	37	37	37	20.3	20.3	20.3	0	199.06
Q8K2J1;A0A0R4J0W4;Q8CI85;F6W0I8	Q8K2J1;A0A0R4J0W4;Q8CI85	Carbonic anhydrase 12	Car12;Ca12	27.9422	27.2346	27.7762	27.2478	26.8363	26.6491	26.5591	26.3027	25.8854	27.6911	8	8	8	31.1	31.1	31.1	0	37.733
A0A0R4J0W6;Q9CRC8;F6RGS7;F6RDA7;D6RHB1	A0A0R4J0W6;Q9CRC8	Leucine-rich repeat-containing protein 40	Lrrc40											9	9	9	17.3	17.3	17.3	0.00017749	7.9035
Q6DIA2;A0A0R4J0W9;A0A1Y7VJ76	Q6DIA2;A0A0R4J0W9;A0A1Y7VJ76	Exocyst complex component 3-like protein 4	Exoc3l4											2	2	2	3.9	3.9	3.9	0.00059374	3.084
A0A0R4J0X2;Q8VC19;A0A1L1STE9;A0A1W2P873	A0A0R4J0X2;Q8VC19;A0A1L1STE9	5-aminolevulinate synthase, nonspecific, mitochondrial	Alas1											3	3	3	5.6	5.6	5.6	0.001295	2.5628
A0A0R4J0Z1;P08003	A0A0R4J0Z1;P08003	Protein disulfide-isomerase A4	Pdia4	30.1691	30.2222	30.0308	30.175	29.8136	30.1128	30.2604	30.2642	29.8164	30.2449	40	40	40	54.9	54.9	54.9	0	323.31
E9Q2X5;E9PVC1;E9Q7D4;E9Q7D3;E9QAQ1;A0A0R4J0Z2;P42866	E9Q2X5;E9PVC1;E9Q7D4;E9Q7D3;E9QAQ1;A0A0R4J0Z2;P42866	Mu-type opioid receptor	Oprm1											1	1	1	3.3	3.3	3.3	0.0017033	2.3686
P55088;A0A0R4J0Z3;A0A3Q4EI78	P55088;A0A0R4J0Z3;A0A3Q4EI78	Aquaporin-4	Aqp4	33.4524	33.5188	33.3668	32.6039	32.4022	33.1082	32.8397	32.7709	32.2631	33.0181	11	4	4	20.4	6.5	6.5	0	31.368
A0A0R4J101;A0A0R4J1K4;A0A0R4J1K9;P13808;D3YUF1;D3Z5G3;F6Q7T0	A0A0R4J101;A0A0R4J1K4;A0A0R4J1K9;P13808	Anion exchange protein 2	Slc4a2	29.3469	28.262	28.3671	28.189	28.6836	27.6746	27.9282	27.585	26.9397	28.4625	35	35	34	39.5	39.5	38.6	0	323.31
E9QL31;A0A0R4J104;P98078;E9PX84;Q3TRE6;F6TQN9;Q9DCE6;E0CXT5;E0CZ53;E0CYJ2	E9QL31;A0A0R4J104;P98078;E9PX84;Q3TRE6;F6TQN9;Q9DCE6;E0CXT5	Disabled homolog 2	Dab2	23.1653		24.1317		23.7783	24.0077	25.3189	25.3079	24.7086	24.9059	12	12	12	19.2	19.2	19.2	0	58.29
Q8R146;A0A0R4J107;A0A0A6YXV0	Q8R146;A0A0R4J107	Acylamino-acid-releasing enzyme	Apeh	26.7351				25.4036			24.8145		25.8501	18	18	18	30.3	30.3	30.3	0	141.89
A0A0U1RPX7;A0A0R4J113;Q5MJ56;P97479;D3YUT5;A0A0U1RPT3	A0A0U1RPX7;A0A0R4J113;Q5MJ56;P97479	Unconventional myosin-VIIa	Myo7a	26.1649	25.3436	25.8741	25.6031	25.8234			25.8256			11	11	11	6.3	6.3	6.3	0	19.97
A0A0R4J115;O70491	A0A0R4J115;O70491	Stimulated by retinoic acid gene 6 protein	Stra6	27.365	26.6046	26.8081	26.3149	26.2608	26.9392	26.9887	26.7371	27.0274	26.5818	7	7	7	13.1	13.1	13.1	0	323.31
A0A0R4J124;O54781;A0A0G2JG74;Q6P5E1;A0A0G2JDY2	A0A0R4J124;O54781	SRSF protein kinase 2;SRSF protein kinase 2 N-terminal;SRSF protein kinase 2 C-terminal	Srpk2											10	10	8	17.4	17.4	14.4	0	14.019
A0A0R4J127;G3XA19;Q3V1F8	A0A0R4J127;G3XA19;Q3V1F8	Epoxide hydrolase 3	Ephx3		23.89						24.5661			2	2	2	4.7	4.7	4.7	0.0068752	1.6649
A0A0R4J131;Q8CIF4	A0A0R4J131;Q8CIF4	Biotinidase	Btd	25.9461	25.7217	25.7724	25.2812	25.4858	25.4683	26.3661			24.4747	9	9	9	23.4	23.4	23.4	0	133.35
A0A0R4J138;P50429;Q32KI9	A0A0R4J138;P50429	Arylsulfatase B	Arsb	27.2603	25.6464	25.9999	25.9334	25.7137	25.9711	26.2539		25.4736	25.7648	12	12	12	20.8	20.8	20.8	0	48.193
A0A0R4J139;Q8BU85;D3YUC9	A0A0R4J139;Q8BU85	Methionine-R-sulfoxide reductase B3, mitochondrial	Msrb3											4	4	4	22.6	22.6	22.6	0	29.477
A0A0R4J140;Q5SW19;Z4YLI8	A0A0R4J140;Q5SW19;Z4YLI8	Clustered mitochondria protein homolog	Cluh											12	12	12	10.9	10.9	10.9	0	42.941
A0A0R4J147;A0A0R4J0N9	A0A0R4J147;A0A0R4J0N9													3	3	1	6.2	6.2	1.3	0.004293	1.952
A0A0R4J159;A0A5F8MPN9;A0A286YDI1;Q9Z2E2;A0A286YCP6	A0A0R4J159;A0A5F8MPN9;A0A286YDI1;Q9Z2E2;A0A286YCP6	Methyl-CpG-binding domain protein 1	Mbd1								25.0513	24.8742		4	4	4	8	8	8	0.00018278	9.1287
A0A0R4J1I5;D3Z726;A0A0R4J161;Q9DBY0	A0A0R4J1I5;D3Z726;A0A0R4J161;Q9DBY0	Forkhead box protein P4	Foxp4											1	1	1	2.1	2.1	2.1	0.00348	2.0458
Q3TKT4;A0A0R4J170;G3UX35	Q3TKT4;A0A0R4J170;G3UX35	Transcription activator BRG1	Smarca4	26.3197	26.3749	25.848	25.7836	25.6961	26.229	26.7252	27.2451	27.0268	27.3877	32	32	19	22	22	12.9	0	289.26
A0A0R4J171;E9QKB1;Q9R0Z9;D3Z5Y1;D3Z418	A0A0R4J171;E9QKB1;Q9R0Z9	Rho GTPase-activating protein 7	Dlc1											5	5	1	6.2	6.2	0.6	0.00016935	6.2929
Q9QZH6;A0A0R4J174;J3KMM6	Q9QZH6;A0A0R4J174;J3KMM6	Evolutionarily conserved signaling intermediate in Toll pathway, mitochondrial	Ecsit	24.4129	24.5225	24.902	25.0561	23.9755	24.9286			25.0831	25.2424	10	10	10	31.3	31.3	31.3	0	46.336
A0A0R4J175;Q3UQU0;A0A1Y7VJ63;A0A1Y7VN62	A0A0R4J175;Q3UQU0;A0A1Y7VJ63	Bromodomain-containing protein 9	Brd9					23.0683				24.323	24.8377	3	3	3	6.7	6.7	6.7	0.00073282	2.8837
A0A0R4J177;Q3TVC7	A0A0R4J177;Q3TVC7	Cyclin-D1-binding protein 1	Ccndbp1											1	1	1	3.5	3.5	3.5	0.00032658	5.1765
A0A0R4J187;P23475;A0A2R8VHZ9;E9Q163	A0A0R4J187;P23475	X-ray repair cross-complementing protein 6	Xrcc6											8	8	8	15.5	15.5	15.5	0	48.696
A0A0R4J190;Q64277;A0A0G2JG11	A0A0R4J190;Q64277	ADP-ribosyl cyclase/cyclic ADP-ribose hydrolase 2	Bst1											5	5	5	26.4	26.4	26.4	0	26.091
A0A0R4J195;Q9CSU0;F6YB25;F7DAY5	A0A0R4J195;Q9CSU0;F6YB25	Regulation of nuclear pre-mRNA domain-containing protein 1B	Rprd1b	25.8601	25.8166	24.8611	25.3679	25.5505	26.0286	25.6643	25.523	25.6582	25.8155	10	10	9	39.1	39.1	34.5	0	139.99
A0A0R4J197;A0A1L1SUF8;D3Z4M4;Q8C310;Q6IR38;A0A1L1SSV2	A0A0R4J197;A0A1L1SUF8;D3Z4M4;Q8C310;Q6IR38	Roundabout homolog 4	Robo4	25.5976	24.135	24.7061			25.8023	25.4517	25.2216		25.0865	8	8	8	11.7	11.7	11.7	0	18.506
Q9QZ47;J3QP61;Z4YNB2;Z4YJU0;Z4YKG8;Z4YKE7;Z4YKG3;A2A6I8;A2A6J0;A0A0R4J1B1;Z4YKF8;Z4YKH8;A2A6J1;A2A6H6;A0A0R4J1A8;Z4YKD9;A2A6I0;A2A6I3;A2A6I5;F6RL36;A0A0R4J1B0;A2A6J2;E9PVN9;E9Q688;J3QPC8;E9QA86;E9Q0G9;E9PZB4;O88346	Q9QZ47;J3QP61;Z4YNB2;Z4YJU0;Z4YKG8;Z4YKE7;Z4YKG3;A2A6I8;A2A6J0;A0A0R4J1B1;Z4YKF8;Z4YKH8;A2A6J1;A2A6H6;A0A0R4J1A8;Z4YKD9;A2A6I0;A2A6I3;A2A6I5;F6RL36;A0A0R4J1B0;A2A6J2	Troponin T, fast skeletal muscle	Tnnt3	29.1374	29.2968	27.8223	28.6036	29.0256	28.8567		28.0977			9	9	9	34.9	34.9	34.9	0	112.07
A0A0R4J1B4;E9Q604;G5E8F1;E9Q5K8;Q3U1U4;P05555;D6RJ73	A0A0R4J1B4;E9Q604;G5E8F1;E9Q5K8;Q3U1U4;P05555	Integrin alpha-M	Itgam	25.6482	25.5297	26.1503	24.8261	26.1715	26.1856	25.7368	26.419	25.6704	25.6744	22	22	22	25.1	25.1	25.1	0	110.42
A0A0R4J1C0;P70351	A0A0R4J1C0;P70351	Histone-lysine N-methyltransferase EZH1	Ezh1											1	1	1	2.4	2.4	2.4	0.0058599	1.7776
A0A0R4J1C5;Q91YY4	A0A0R4J1C5;Q91YY4	ATP synthase mitochondrial F1 complex assembly factor 2	Atpaf2	26.9764			26.9329							3	3	3	11.1	11.1	11.1	0.00019183	11.75
A0A0R4J1C8;P31996	A0A0R4J1C8;P31996	Macrosialin	Cd68										26.7235	4	4	4	10.7	10.7	10.7	0.0058679	1.7897
P59108;A0A0R4J1D0;A0A1D5RLP0	P59108;A0A0R4J1D0	Copine-2	Cpne2	26.87	26.8094	26.9953	26.0771	26.6882	26.8467	26.6047	26.1907	26.8896	26.7863	13	12	12	31.4	29.7	29.7	0	72.731
A0A0R4J1E1;Q99PV8	A0A0R4J1E1;Q99PV8	B-cell lymphoma/leukemia 11B	Bcl11b											5	5	5	8.3	8.3	8.3	0.00032728	5.2221
E9QKW2;A0A0R4J1E4;D3Z3A3;Q8BLY1	E9QKW2;A0A0R4J1E4;D3Z3A3;Q8BLY1	SPARC-related modular calcium-binding protein 1	Smoc1											3	3	3	7.3	7.3	7.3	0.0004516	3.3443
A0A0R4J1F2;Q3U4P5;Q61144	A0A0R4J1F2;Q3U4P5;Q61144	Presenilin;Presenilin-2;Presenilin-2 NTF subunit;Presenilin-2 CTF subunit	Psen2											3	2	2	8.1	6	6	0.0001895	11.049
A2AGQ2;A0A0R4J1F4;A2AGQ7;A2AGQ9;A2AGR0;A2AGQ5;A2AGQ6;E9QN47;A2AGQ4;Q80U28;A6PWP8;A2AGR1;A2AGQ3;A2AGQ8;A6PWP7	A2AGQ2;A0A0R4J1F4;A2AGQ7;A2AGQ9;A2AGR0;A2AGQ5;A2AGQ6;E9QN47;A2AGQ4;Q80U28;A6PWP8;A2AGR1;A2AGQ3;A2AGQ8	MAP kinase-activating death domain protein	Madd											15	15	15	10.6	10.6	10.6	0	30.094
A0A0R4J1G9;E9QN92;D3YTP0	A0A0R4J1G9;E9QN92;D3YTP0		Steap3	28.1048	27.8657	27.8556	27.1984	26.604	27.3902	27.7611	27.8104	27.1487	28.0578	14	14	1	33.2	33.2	2	0	137.27
Q3KNM2;A0A0R4J1H0;F6W8T3	Q3KNM2;A0A0R4J1H0	E3 ubiquitin-protein ligase MARCH5	2005-03-01	24.5676	25.618	25.3736	26.1164	26.1756	26.0198				25.8793	11	11	11	47.1	47.1	47.1	0	38.018
D3Z0J5;H3BJR8;A0A0R4J282;H3BJ24;A0A0R4J1H9;H3BL33;H3BJM1;E2S038;H3BLF2;D3Z6Q4;D3Z6Q3;P58462	D3Z0J5;H3BJR8;A0A0R4J282;H3BJ24;A0A0R4J1H9;H3BL33;H3BJM1;E2S038;H3BLF2;D3Z6Q4;D3Z6Q3;P58462	Forkhead box protein P1	Foxp1											1	1	1	3.2	3.2	3.2	0.00045242	3.3641
F8WHD9;A0A0R4J1I3;O88559;D3YZC2;E9PV51;A0A494BB64;F7CJP6	F8WHD9;A0A0R4J1I3;O88559;D3YZC2	Menin	Men1	24.9016			24.2364		25.7798	26.0929	25.6561	26.1305	26.9036	11	11	11	22.9	22.9	22.9	0	180.56
A0A0R4J1J1	A0A0R4J1J1													2	1	1	18.3	7.7	7.7	0.00019516	12.691
A0A0R4J1L2;Q91VK2;F6ZFU0;D3YY68;D3Z7N2;D3YZT9	A0A0R4J1L2;Q91VK2;F6ZFU0;D3YY68		Eef1d											17	1	1	73.2	8.2	8.2	0	53.481
Q3TMU8;A0A0R4J1N0;O35098;D3Z360	Q3TMU8;A0A0R4J1N0;O35098	Dihydropyrimidinase-related protein 4	Dpysl4	25.3713			26.5123	27.6344				25.6845		17	15	15	38.1	34.1	34.1	0	51.352
E9QP56;A0A0R4J1N3;P33622	E9QP56;A0A0R4J1N3;P33622	Apolipoprotein C-III	Apoc3											2	2	2	19.7	19.7	19.7	0.00045802	3.5747
A0A0R4J1P8;D3Z4T5;A0A0R4J1N6;P41242	A0A0R4J1P8;D3Z4T5;A0A0R4J1N6;P41242	Non-specific protein-tyrosine kinase;Megakaryocyte-associated tyrosine-protein kinase	Matk											1	1	1	4.3	4.3	4.3	0	13.812
D3Z5M4;A0A0R4J1N7;E9QNT8;G8JL84;Q0VGY9;Q02357;G5E8J2;B7ZW98;D3YTV8;F7D1P5;G3UY11;D6RJ51	D3Z5M4;A0A0R4J1N7;E9QNT8;G8JL84;Q0VGY9;Q02357;G5E8J2;B7ZW98;D3YTV8;F7D1P5;G3UY11	Ankyrin-1	Ank1	28.1831	28.1813	29.0282	28.1437	29.0088	28.3003	28.7363	28.6787	28.7333	28.8841	67	63	62	47.4	45.6	45.2	0	323.31
Q8CEE7;A0A0R4J1N8;D3YVJ8	Q8CEE7;A0A0R4J1N8	Retinol dehydrogenase 13	Rdh13											6	6	6	21	21	21	0	32.745
P40630;A0A0R4J1N9;D3Z0F3	P40630;A0A0R4J1N9;D3Z0F3	Transcription factor A, mitochondrial	Tfam	26.5039	27.5432	27.0188	26.8496	26.7669	27.5611	27.6887	26.6019	26.9069	26.7685	13	13	13	39.5	39.5	39.5	0	23.158
A0A0R4J1P1;P50586;F6R7T6;A0A3B2W7Y0;B8JJC6;Q8K0Y6;A0A3B2W4A1;Q9Z273	A0A0R4J1P1;P50586;F6R7T6;A0A3B2W7Y0;B8JJC6;Q8K0Y6;A0A3B2W4A1;Q9Z273	Tubby protein;Tubby-related protein 1	Tub;Tulp1											2	2	2	4.1	4.1	4.1	0.00017004	6.4052
G3X9S2;A0A0R4J1Q7;P06802;E9QQ26	G3X9S2;A0A0R4J1Q7;P06802	Ectonucleotide pyrophosphatase/phosphodiesterase family member 1;Alkaline phosphodiesterase I;Nucleotide pyrophosphatase	Enpp1	27.7215	27.5123	27.9722	27.5675	27.6916	27.9736	27.9142	27.2996	27.4978	27.8121	33	33	33	47.8	47.8	47.8	0	323.31
E9QQ99;D3Z1Y1;A0A0R4J1R1;Q9DBY1;D3YZH4	E9QQ99;D3Z1Y1;A0A0R4J1R1;Q9DBY1	E3 ubiquitin-protein ligase synoviolin	Syvn1	26.0618	26.7427	26.511	26.8523	26.4123	26.9098	26.5943	26.8654	27.142	27.1055	5	5	5	8.7	8.7	8.7	0	16.793
A0A0R4J1R7	A0A0R4J1R7				26.2878	26.9573				27.569				6	6	1	53.4	53.4	11.7	0	60.621
D3Z4N6;E9QP07;A0A0R4J1S2;Q80W14;E9QMI6;F6XW22	D3Z4N6;E9QP07;A0A0R4J1S2;Q80W14;E9QMI6	Pre-mRNA-processing factor 40 homolog B	Prpf40b	23.2845	23.6015	22.8828		23.284		23.3863		23.8233		7	7	7	11.2	11.2	11.2	0	18.821
A0A0R4J1T1;Z4YJR7	A0A0R4J1T1;Z4YJR7		Sorbs2											50	6	1	43.7	7	1.1	0	149.05
G3X8W7;A0A0R4J1W7;Q8BGZ4	G3X8W7;A0A0R4J1W7;Q8BGZ4	Cell division cycle protein 23 homolog	Cdc23											12	12	12	22.4	22.4	22.4	0.0001955	12.884
A0A0R4J1Y3;E9QMF4;Q8BWU5;E0CXW7;E0CYK9;E0CYN9	A0A0R4J1Y3;E9QMF4;Q8BWU5;E0CXW7;E0CYK9;E0CYN9	Probable tRNA N6-adenosine threonylcarbamoyltransferase	Osgep											4	4	4	18.2	18.2	18.2	0	33.802
F6TWX0;F7DFJ2;A0A0R4J1Y8;E0CYF3;Q9DBV7;P23708	F6TWX0;F7DFJ2;A0A0R4J1Y8;E0CYF3;Q9DBV7;P23708	Nuclear transcription factor Y subunit alpha	Nfya											1	1	1	9.1	9.1	9.1	0.0026648	2.1876
A0A0R4J1Z3;Q9CR67;Q9CZM3;E0CXY5;A0A0J9YV78	A0A0R4J1Z3;Q9CR67	Transmembrane protein 33	Tmem33	27.7386	27.7053	27.509	27.6718	27.5609	27.5696	27.6601	27.916	27.7626	27.4488	7	7	7	26.8	26.8	26.8	0	46.337
Q91WH3;A0A0R4J203;P18894	Q91WH3;A0A0R4J203;P18894	D-amino-acid oxidase	Dao											2	2	2	8.4	8.4	8.4	0.0091006	1.579
A0A1W2P6R9;A0A0R4J211;G5E825;Q9CWR0;A0A1Y7VNM7;A0A1W2P7S3	A0A1W2P6R9;A0A0R4J211;G5E825;Q9CWR0;A0A1Y7VNM7	Rho guanine nucleotide exchange factor 25	Arhgef25											5	4	4	13.5	11.1	11.1	0	20.894
A0A0R4J216;Q8R4T1;G3UZZ7	A0A0R4J216;Q8R4T1	Cystin-1	Cys1	23.7115	23.6273		22.7732				23.4057	23.3861		3	3	3	37.9	37.9	37.9	0	59.779
A0A0R4J233;A0A1W2P6J7;Q8C650;A0A1W2P866	A0A0R4J233;A0A1W2P6J7;Q8C650	Septin-10	2010-09-01	26.0347		26.3893		25.5626	25.8781	27.0404	25.7644		26.256	11	10	10	30.4	28.3	28.3	0	104.59
A0A0R4J242;Q922Q9;A0A0R4J058;A0A1B0GSH5;D3YWG2;G8JL55	A0A0R4J242;Q922Q9;A0A0R4J058;A0A1B0GSH5;D3YWG2;G8JL55	Chitinase domain-containing protein 1	Chid1	27.3889	25.0918	27.0937	26.8986	27.1144		26.537		25.197	26.5812	9	9	9	24.5	24.5	24.5	0	39.908
A0A0R4J243;Q8BR65	A0A0R4J243;Q8BR65	Sin3 histone deacetylase corepressor complex component SDS3	Suds3											4	4	4	10.5	10.5	10.5	0.0088401	1.5915
A0A0R4J250;Q61070;V9GXH2;V9GXU0	A0A0R4J250;Q61070	Etoposide-induced protein 2.4	Ei24				23.8476			24.2501	24.9223	24.2776	23.9661	7	7	7	18.2	18.2	18.2	0.00017097	6.6479
A0A0R4J256;P28076;G3UYK5;A0A494B9L1	A0A0R4J256;P28076	Proteasome subunit beta type-9	Psmb9	25.0149	24.9252	24.9136	24.9613	24.7734	25.0092	24.4778	25.4517	24.8723	25.022	4	4	4	23.7	23.7	23.7	0.00018615	9.9668
G3UZI2;A0A0R4J259;G3UZ48;G3UXJ6;G3UWM1;G3UY67;G3UYK7	G3UZI2;A0A0R4J259;G3UZ48;G3UXJ6		Syncrip											20	1	1	44.4	1.9	1.9	0.0068928	1.6886
A0A0R4J260;B2RRE7	A0A0R4J260;B2RRE7	OTU domain-containing protein 4	Otud4											4	4	4	4.7	4.7	4.7	0.00031133	3.9519
O35083;A0A0R4J263;G3UWV6	O35083;A0A0R4J263	1-acyl-sn-glycerol-3-phosphate acyltransferase alpha	Agpat1	26.8542	26.7121	26.9697	26.5173	26.3577	27.3632	27.5552	27.5898	26.851	27.4139	6	6	6	28.8	28.8	28.8	0	148.54
A0A0R4J268;G3X8V6;O70458	A0A0R4J268;G3X8V6;O70458	Oncostatin-M-specific receptor subunit beta	Osmr	25.2873	24.1569	24.9793	24.7788		25.7947	26.1267	26.2971	24.956		12	12	12	16.7	16.7	16.7	0	30.232
A0A0R4J272;Q921N7	A0A0R4J272;Q921N7	Transmembrane protein 70, mitochondrial	Tmem70	24.3302	24.2288	24.4054	24.3378	23.7855	24.676	23.6526	23.4029			2	2	2	7.9	7.9	7.9	0.00046461	3.8429
A0A0R4J293;Q9JLF6	A0A0R4J293;Q9JLF6	Protein-glutamine gamma-glutamyltransferase K	Tgm1											4	4	4	5.6	5.6	5.6	0.00031888	4.4856
S4R170;S4R211;S4R2U3;A0A0R4J2A7;Q3UHI0;A0A286YEB1	S4R170;S4R211;S4R2U3;A0A0R4J2A7;Q3UHI0;A0A286YEB1	Serine-rich coiled-coil domain-containing protein 2	Ccser2											2	2	2	10.8	10.8	10.8	0.00045276	3.3879
A0A0R4J2B2;Q6WVG3	A0A0R4J2B2;Q6WVG3	BTB/POZ domain-containing protein KCTD12	Kctd12	27.5052	27.1375	26.9756	27.0147	27.265	26.9804	27.0221	27.2516	27.4245	27.1642	14	14	10	54.7	54.7	46.8	0	323.31
A0A0R4J2B6;Q8BX09;A0A087WST2;A0A087WRV7;A0A087WQU2	A0A0R4J2B6;Q8BX09;A0A087WST2	Retinoblastoma-binding protein 5	Rbbp5	24.243					24.6716		24.5235	24.7056		6	6	6	13.2	13.2	13.2	0.00019569	12.932
A0A0R4J2C2;P46097	A0A0R4J2C2;P46097	Synaptotagmin-2	Syt2	27.1753	27.3543	26.9069	27.7925	28.8186	26.8464	26.9225	26.7797	26.5742	25.8401	19	11	11	49.5	35.8	35.8	0	220.29
A0A0R4J2D2;Q8K007	A0A0R4J2D2;Q8K007	Extracellular sulfatase Sulf-1	Sulf1				28.1206	28.3162						5	5	5	5.8	5.8	5.8	0.0004551	3.4697
A0A0R4J2D3;Q8BI84;A0A0A6YX61	A0A0R4J2D3;Q8BI84	Melanoma inhibitory activity protein 3	Mia3	27.3423	27.3388	27.0713	26.9847	27.0636	28.0701	27.3036	27.3407	27.8884	27.8313	47	47	47	28.5	28.5	28.5	0	323.31
A0A0U1RNP1;A0A0U1RNS6;A0A0U1RNF0;A0A0U1RQ53;Q9D114	A0A0U1RNP1;A0A0U1RNS6;A0A0U1RNF0;A0A0U1RQ53;Q9D114	Guanosine-3,5-bis(diphosphate) 3-pyrophosphohydrolase MESH1	Hddc3											1	1	1	18.7	18.7	18.7	0.0068975	1.6999
A0A0U1RNF2;A2RTH5;A0A0U1RPZ5	A0A0U1RNF2;A2RTH5		Lcmt1											8	8	8	25.3	25.3	25.3	0.00019037	11.324
A0A0U1RNV1;A0A0U1RNF8;Q8K479	A0A0U1RNV1;A0A0U1RNF8;Q8K479	Complement C1q tumor necrosis factor-related protein 5	C1qtnf5											1	1	1	10.6	10.6	10.6	0.00019639	13.102
A0A0U1RNL1;F8VPK3;A0A0U1RNL9;P56671;A0A0U1RPH5;Q5NBZ2;Q5NBZ1;Q9JMG9;Q5NBY9	A0A0U1RNL1;F8VPK3;A0A0U1RNL9;P56671	Myc-associated zinc finger protein	Maz	22.01	22.6777		23.6475	22.3149					22.2082	5	3	3	12.3	8.8	8.8	0.00073228	2.8783
A0A0U1RNL7;A0A0U1RPT4;O55028;D3Z7R0;A0A0U1RQ97;A0A0U1RQ50	A0A0U1RNL7;A0A0U1RPT4;O55028;D3Z7R0;A0A0U1RQ97	[3-methyl-2-oxobutanoate dehydrogenase [lipoamide]] kinase, mitochondrial	Bckdk	25.8516	25.465	25.7383	25.9775	25.3978	25.526	25.4859	25.2678	25.0361		7	7	7	25.1	25.1	25.1	0	19.751
A0A0U1RNN5;P15702	A0A0U1RNN5;P15702	Leukosialin	Spn											1	1	1	11.4	11.4	11.4	0.00032326	4.8679
A0A0U1RNX8;O08664;A0A0U1RNU6;D3Z3W8	A0A0U1RNX8;O08664	B-cell CLL/lymphoma 7 protein family member C	Bcl7c											3	2	2	15.4	11.2	11.2	0.0017111	2.4352
A0A0U1RP13;Q8VDP6;A0A0U1RNI6;A0A0U1RPV3;A0A0U1RQ57;A0A0U1RP60;Q05BY1	A0A0U1RP13;Q8VDP6	CDP-diacylglycerol--inositol 3-phosphatidyltransferase	Cdipt	29.5551	29.2188	28.8965	28.9186	29.0746	29.3168	29.5315	29.901	29.4185	29.3302	5	5	5	31.4	31.4	31.4	0	92.903
A0A0X1KG61;A0A0U1RP47;P22682;A0A0U1RQ85;A0A0U1RP17;A0A0U1RNF1	A0A0X1KG61;A0A0U1RP47;P22682;A0A0U1RQ85	E3 ubiquitin-protein ligase CBL	Cbl											6	6	4	7.5	7.5	5.4	0.0077926	1.6262
A0A0U1RP62;Q9BCZ4;A0A0U1RQ25;A0A0U1RPI8	A0A0U1RP62;Q9BCZ4	Selenoprotein S	Vimp	25.4108	26.2476	26.2903	25.9926	25.1895	26.4799	26.1942	26.2239	26.344	26.4592	6	6	6	41.2	41.2	41.2	0	68.982
A0A0U1RP81	A0A0U1RP81			28.6356	27.722	27.8624	27.7747	28.9486	28.2225		29.2796		28.0104	36	3	2	67.2	7.8	5.7	0	54.178
A0A0U1RPA0;Q3UIL6;A0A1L1SQ79;S4R190;S4R243	A0A0U1RPA0;Q3UIL6;A0A1L1SQ79	Pleckstrin homology domain-containing family A member 7	Plekha7											7	7	7	7.6	7.6	7.6	0.00018972	11.1
A0A0U1RPB2	A0A0U1RPB2													4	1	1	43.9	12.3	12.3	0.00045795	3.5743
A0A0U1RPD8;Q8K284;A0A0U1RP70;A0A0U1RNK8	A0A0U1RPD8;Q8K284	General transcription factor 3C polypeptide 1	Gtf3c1	24.389	25.0135	24.4795	24.3303	24.2054	24.6425		24.8565	25.2051	25.5043	16	16	16	10.6	10.6	10.6	0	52.731
A0A0U1RPF3;Q9Z0F4;A0A0U1RNH3;D3YY46;Q8C2K4	A0A0U1RPF3;Q9Z0F4	Calcium and integrin-binding protein 1	Cib1											3	3	3	22	22	22	0.00032557	5.0992
A0A0U1RPI1;Q9Z239	A0A0U1RPI1;Q9Z239	Phospholemman	Fxyd1											1	1	1	17.9	17.9	17.9	0	156.63
A0A0U1RPK1;Q8BMB0;A0A0U1RPW3;A0A0U1RNQ4;A0A0U1RQ63	A0A0U1RPK1;Q8BMB0;A0A0U1RPW3	Protein EMSY	Emsy											4	4	4	4.8	4.8	4.8	0.0021133	2.252
A0A0U1RPY2;P59648	A0A0U1RPY2;P59648	FXYD domain-containing ion transport regulator 7	Fxyd7											1	1	1	16.9	16.9	16.9	0	43.932
Q3TAS6;A0A0X1KG67;D3Z665	Q3TAS6;A0A0X1KG67;D3Z665	ER membrane protein complex subunit 10	Emc10											4	4	4	22.5	22.5	22.5	0	69.228
A0A140LHA2;Q9WVA3;A0A140LIM5;A0A140LJ21;A0A140LI47	A0A140LHA2;Q9WVA3	Mitotic checkpoint protein BUB3	Bub3	23.9781	25.0296	25.611	25.1503	24.0095	24.3348	24.4505	24.4627			8	8	8	25.9	25.9	25.9	0	104.26
A0A140LJ01;A0A140LHG8;Q9CYN2;A0A140LHR3;A0A140LJG6;A0A140LIK0;A0A140LHW5	A0A140LJ01;A0A140LHG8;Q9CYN2;A0A140LHR3;A0A140LJG6;A0A140LIK0	Signal peptidase complex subunit 2	Spcs2	28.3867	28.3379	28.2611	28.901	28.0817	28.1879	28.7594	28.4882	28.4884	28.9228	10	10	10	44.8	44.8	44.8	0	323.31
A0A140LIW8;A0A140LHI4;A0A140LHT3;E9QKI2;Q63959	A0A140LIW8;A0A140LHI4;A0A140LHT3;E9QKI2;Q63959	Potassium voltage-gated channel subfamily C member 3	Kcnc3											5	5	3	7.1	7.1	5.2	0.00016455	5.3784
A0A140LHQ8	A0A140LHQ8													15	1	1	33	5.3	5.3	0	20.637
A0A140LHQ9	A0A140LHQ9													30	1	1	45.2	2.7	2.7	0	23.014
A0A140LHT6;E9QPQ8;Q8JZS9;A0A140LI40;A0A140LI38;A0A140LHD4	A0A140LHT6;E9QPQ8;Q8JZS9	39S ribosomal protein L48, mitochondrial	Mrpl48											3	3	3	25.7	25.7	25.7	0.0003201	4.5722
E9Q638;A0A140LHU0;Q61072	E9Q638;A0A140LHU0;Q61072	Disintegrin and metalloproteinase domain-containing protein 9	Adam9	25.9104	25.8348	25.839	25.9856	25.8436	25.9493	26.2867	26.1544	25.8365	25.9302	8	8	8	11.5	11.5	11.5	0	87.377
A0A140LHW0;P13346	A0A140LHW0;P13346	Protein fosB	Fosb											1	1	1	8	8	8	0.0042901	1.9463
A0A140LI54;A0A140LJI6;A0A140LHT9;A0A140LJH3;A0A140LHE0;A0A140LHJ7;A0A140LIJ8	A0A140LI54			29.0413	28.78	29.0501	28.8533	28.5313	28.8867	29.0126	29.0015	28.7471	29.4608	35	35	1	31.5	31.5	0.7	0	186.43
A0A140LIC3;A0A140LJ65;A0A140LJ23;Q91VU8	A0A140LIC3;A0A140LJ65;A0A140LJ23;Q91VU8	Prostate tumor-overexpressed gene 1 protein homolog	Ptov1											1	1	1	12.3	12.3	12.3	0.0023897	2.225
Q5NBV0;A0A140LIC4;A0A140LIR1;Q67BT3	Q5NBV0;A0A140LIC4;A0A140LIR1;Q67BT3	Solute carrier family 13 member 5	Slc13a5		25.6369			26.3716						3	3	3	5.9	5.9	5.9	0.00016589	5.6095
A0A140LIC7;Q8BVG8;A0A140LHW7;A0A140LHX9	A0A140LIC7;Q8BVG8;A0A140LHW7	N-acetyltransferase 14	Nat14		25.4165	23.9318						25.0846		4	4	4	39	39	39	0	110.25
Q3TYT1;A0A140LIF0;P97478	Q3TYT1;A0A140LIF0;P97478	5-demethoxyubiquinone hydroxylase, mitochondrial	Coq7											3	3	3	11.9	11.9	11.9	0.0001641	5.3151
Q9Z1M2;A0A140LIF8	Q9Z1M2;A0A140LIF8		Irgm2	25.2197	25.7862	25.6993	25.3926				27.3854		26.1745	14	10	10	43.3	30.4	30.4	0	29.561
A0A140LIJ1;Q8BGZ2	A0A140LIJ1;Q8BGZ2	Protein FAM168A	Fam168a											2	2	2	6.9	6.9	6.9	0.0066459	1.7242
A0A140LIQ1;A0A140LIJ2;A0A140LJ29;A0A140LIQ6;E9QL08;E9Q9Z4;E9Q8T1;Q9JJG0;A0A140LJA0;A0A140LI86	A0A140LIQ1;A0A140LIJ2;A0A140LJ29;A0A140LIQ6;E9QL08;E9Q9Z4;E9Q8T1;Q9JJG0	Transforming acidic coiled-coil-containing protein 2	Tacc2											5	3	3	8.5	5.2	5.2	0.0017089	2.4154
O88455;A0A140LIT2;D3Z7G1	O88455;A0A140LIT2	7-dehydrocholesterol reductase	Dhcr7		26.226	26.7179	26.7457		27.0144					3	3	3	9.1	9.1	9.1	0	45.447
A0A140LIU4;P56392	A0A140LIU4;P56392	Cytochrome c oxidase subunit 7A1, mitochondrial	Cox7a1											2	2	2	25.8	25.8	25.8	0	16.895
A0A140LIU9;P50637	A0A140LIU9;P50637	Translocator protein	Tspo	27.3909	27.8692	28.1084	27.218	27.5609	27.9509					2	2	2	13.7	13.7	13.7	0.0085918	1.6145
Q8CAF4;A0A140LIZ7;E0CYL9	Q8CAF4;A0A140LIZ7	NHS-like protein 1	Nhsl1											5	5	5	3.2	3.2	3.2	0.00018464	9.5914
A0A140LJ04;E9Q5W5;Q5SSH7	A0A140LJ04;E9Q5W5;Q5SSH7	Zinc finger ZZ-type and EF-hand domain-containing protein 1	Zzef1											13	13	13	5.6	5.6	5.6	0	35.731
A0A140LJ56;Q9CQG6;A0A140LIQ8;A0A140LIC5;A0A140LIN7	A0A140LJ56;Q9CQG6;A0A140LIQ8	Transmembrane protein 147	Tmem147											3	3	3	16.5	16.5	16.5	0.00016855	6.1361
E9Q394;A0A140LJJ5;A0A140LIX0;A0A140LID7;A0A140LHG3	E9Q394;A0A140LJJ5		Akap13											12	12	10	5.6	5.6	4.9	0	61.601
A0A140T8J4;Q9R257	A0A140T8J4;Q9R257	Heme-binding protein 1	Hebp1		23.0502								23.2414	3	3	3	22.1	22.1	22.1	0	22.743
A0A140T8M1;P01646;P01645;P01644;P01648;P01647	A0A140T8M1;P01646;P01645;P01644;P01648;P01647	Ig kappa chain V-V region HP 123E6;Ig kappa chain V-V region HP 93G7;Ig kappa chain V-V region HP R16.7;Ig kappa chain V-V region HP 91A3;Ig kappa chain V-V region HP 124E1												3	3	1	32.2	32.2	18.3	0	71.999
A0A140T8M3	A0A140T8M3													3	1	1	22.3	9.9	9.9	0	28.417
A0A140T8M5;A0A0G2JGT0;A0A075B5N6;A0A0G2JDG9;P84750	A0A140T8M5						28.0365	24.3121	26.5088	24.8395				5	5	4	40	40	32.2	0	73.096
A0A140T8N5;A0A140T8P1;A0A140T8N7	A0A140T8N5;A0A140T8P1;A0A140T8N7													3	2	2	32.2	24.3	24.3	0.00032331	4.8771
A0A140T8N9	A0A140T8N9													4	3	3	34.8	28.7	28.7	0.0053395	1.825
A0A140T8P2;P01634;A0A075B5N2;A0A0G2JEI6	A0A140T8P2;P01634;A0A075B5N2;A0A0G2JEI6	Ig kappa chain V-V region MOPC 21	Igkv6-29											3	2	1	21.7	15.7	7.8	0.00045351	3.4165
A0A140T8P3	A0A140T8P3						22.5254						25.7431	1	1	1	9.6	9.6	9.6	0.00059286	3.0565
A0A140T8P4	A0A140T8P4													1	1	1	9.2	9.2	9.2	0.00087159	2.7374
A0A140T8P5	A0A140T8P5													3	3	1	22.3	22.3	9.9	0	80.897
Q8CFE3;A0A140T8R7;A0A0A6YXI3	Q8CFE3;A0A140T8R7	REST corepressor 1	Rcor1											7	2	2	18.1	6.5	6.5	0.00045537	3.4945
A0A140T8T2;G3UYX7;G3UY21;Q9R1B9;G3X909;G3UZW0;G3UZ61;G3UWQ3	A0A140T8T2;G3UYX7;G3UY21;Q9R1B9;G3X909	Slit homolog 2 protein;Slit homolog 2 protein N-product;Slit homolog 2 protein C-product	Slit2	30.2364	28.4402	28.6082	29.265	29.7658	29.7371	28.9003	28.5883	29.0897	29.4096	46	46	44	37.8	37.8	36.6	0	323.31
A0A171EBK8;A0A571BED8;Q5SVL6;A0A140LI95	A0A171EBK8;A0A571BED8;Q5SVL6	Rap1 GTPase-activating protein 2	Rap1gap2					25.114						8	8	8	13.9	13.9	13.9	0	40.394
A0A8I4P9C4;A0A171EBL2;E9Q555	A0A8I4P9C4;A0A171EBL2;E9Q555	E3 ubiquitin-protein ligase RNF213	Rnf213	23.8854	25.6091	25.8034	25.3195	25.0915		25.3265	26.5052		25.0008	43	43	43	9.6	9.6	9.6	0	188.62
A0A171KXD3;Q9JIF0;A0A140LJF4;A0A140LHF7;A0A140LJ70;A0A140LHS4;A0A140LI33;A0A140LIF7;A0A140LJ68	A0A171KXD3;Q9JIF0;A0A140LJF4;A0A140LHF7;A0A140LJ70	Protein arginine N-methyltransferase 1	Prmt1	25.6978	26.4258	25.6397	25.9012	25.9349	26.5806	24.7994	25.8956	25.8646	26.4775	14	14	11	44.7	44.7	38.4	0	112.85
A0A1B0GQW0;Q99JH8;A0A1B0GT97;Q9CQM2	A0A1B0GQW0;Q99JH8;A0A1B0GT97;Q9CQM2	ER lumen protein-retaining receptor 1;ER lumen protein-retaining receptor 2	Kdelr1;Kdelr2	26.8457	27.0826	26.9719	27.212	25.8455	26.9586	25.911	26.8602	26.7828	26.8877	2	2	2	20	20	20	0	14.65
A0A1B0GRM0;A0A1B0GR06;Q64700	A0A1B0GRM0;A0A1B0GR06;Q64700	Retinoblastoma-like protein 2	Rbl2											4	4	4	3.5	3.5	3.5	0.00073573	2.9474
A0A1B0GR08;Q921G8;A0A1B0GRD4;A0A1B0GRD0	A0A1B0GR08;Q921G8	Gamma-tubulin complex component 2	Tubgcp2	24.4861				24.8912			24.9222	25.1381		8	8	8	10.9	10.9	10.9	0.000174	7.1598
A0A1B0GR11;Q93092	A0A1B0GR11;Q93092	Transaldolase	Taldo1	28.2732	28.0909	28.0034	28.2646	28.3558	27.9235	28.1957	28.3131	27.9048	27.7839	17	17	17	35.6	35.6	35.6	0	132.57
A0A1B0GR19;A0A1B0GR86;Q8BH97;A0A1B0GSK5;A0A1B0GS22;A0A1B0GRI0	A0A1B0GR19;A0A1B0GR86;Q8BH97;A0A1B0GSK5;A0A1B0GS22	Reticulocalbin-3	Rcn3	26.7376	25.5087	25.7234	25.2651	24.1755	25.7991	24.5219	25.6009	26.6698	26.5445	9	9	9	30.7	30.7	30.7	0	71.284
A0A1B0GR51;Q8CBG9;F6UDR6;D3Z7W3;E9PUJ5;D3Z0A0	A0A1B0GR51;Q8CBG9	E3 ubiquitin-protein ligase RNF170	Rnf170	26.8264	27.3907	26.0806			26.5595	27.1653	27.8097	27.0996	28.302	4	4	4	18.9	18.9	18.9	0	42.346
A0A1B0GR84;Q9D938	A0A1B0GR84;Q9D938	Transmembrane protein 160	Tmem160											3	3	3	42.9	42.9	42.9	0.00017352	7.1233
A0A1B0GR85;A0A1D5RLN6;Q8BRV5	A0A1B0GR85;A0A1D5RLN6;Q8BRV5	Uncharacterized protein KIAA1671	Kiaa1671									30.3511		18	18	18	10.7	10.7	10.7	0	62.584
A0A1B0GRT6;A0A1B0GRH2;P49446	A0A1B0GRT6;A0A1B0GRH2;P49446	Receptor-type tyrosine-protein phosphatase epsilon	Ptpre											6	4	4	7.9	5.6	5.6	0.00045358	3.4175
A0A1B0GRP7;Q9Z2Y8;A0A1B0GRR5;Q6P8V7;Q80ZV3;A0A1B0GQY5;A0A1B0GSP5;A0A1B0GSA1	A0A1B0GRP7;Q9Z2Y8;A0A1B0GRR5;Q6P8V7;Q80ZV3	Proline synthase co-transcribed bacterial homolog protein	Prosc											10	10	10	38.5	38.5	38.5	0	40.441
A0A1B0GRS5;P30204	A0A1B0GRS5;P30204	Macrophage scavenger receptor types I and II	Msr1	24.1375	24.3168				25.1025					4	4	4	21.6	21.6	21.6	0	21.162
A0A1B0GRU3;E9Q8K8;Q6ZPZ3	A0A1B0GRU3;E9Q8K8;Q6ZPZ3	Zinc finger CCCH domain-containing protein 4	Zc3h4		24.6883									8	8	8	9.2	9.2	9.2	0	60.505
A0A1B0GRU8;A0A6Q6PUT5;Q9R1C7	A0A1B0GRU8;A0A6Q6PUT5;Q9R1C7	Pre-mRNA-processing factor 40 homolog A	Prpf40a	28.7092	28.9797	28.2233	28.1048	27.9244	28.6231	28.8643	29.4224	29.9525	29.4679	20	20	20	20.3	20.3	20.3	0	323.31
A0A1B0GRV0;D3Z5X0	A0A1B0GRV0			24.4927	24.2176	25.3561	26.338	26.5885		25.3619	25.1048	24.8013	25.3712	13	13	2	51.4	51.4	10.5	0	176.76
A0A1B0GRV3;P48377	A0A1B0GRV3;P48377	MHC class II regulatory factor RFX1	Rfx1											1	1	1	1.4	1.4	1.4	0.0008726	2.7559
A0A1B0GRZ8;Q8BGF6	A0A1B0GRZ8;Q8BGF6	ELMO domain-containing protein 2	Elmod2											5	5	5	28.6	28.6	28.6	0	53.772
A0A1B0GS08;J3QP43;Q0VBF8	A0A1B0GS08;J3QP43;Q0VBF8	Protein stum homolog	6330403A02Rik											1	1	1	12.3	12.3	12.3	0.00017718	7.8238
A0A1B0GS13;A0A1B0GT81;A0A1B0GTA4;Q07813	A0A1B0GS13;A0A1B0GT81;A0A1B0GTA4;Q07813	Apoptosis regulator BAX	Bax	25.9711										4	2	2	50	21.1	21.1	0	29.661
A0A1B0GS41;Q9QYY0	A0A1B0GS41;Q9QYY0	GRB2-associated-binding protein 1	Gab1											3	3	3	4.7	4.7	4.7	0.0012957	2.574
A0A1B0GS49;Q7TN37	A0A1B0GS49;Q7TN37	Transient receptor potential cation channel subfamily M member 4	Trpm4											6	6	6	7.2	7.2	7.2	0.00018205	8.9105
A0A1B0GS63;Q8K221;A0A1B0GSM3;D3Z2F3;A0A1B0GQY8;D6RHM6;D6RI79;H7BWZ6	A0A1B0GS63;Q8K221;A0A1B0GSM3;D3Z2F3	Arfaptin-2	Arfip2											6	6	6	18.7	18.7	18.7	0	13.65
A0A1B0GS77;Q9WTL8	A0A1B0GS77;Q9WTL8	Aryl hydrocarbon receptor nuclear translocator-like protein 1	Arntl											4	4	4	7.7	7.7	7.7	0.0072678	1.6509
A0A1B0GS91;Q8K4L3;E9Q3Z5;Q8K4L2;F6R6A4;F6TBK9	A0A1B0GS91;Q8K4L3;E9Q3Z5;Q8K4L2	Supervillin	Svil	24.4198	24.3801	24.7719	24.673	23.6283	25.1045	24.6722	24.1622	24.7922	24.2148	50	50	50	26.6	26.6	26.6	0	323.31
A0A1B0GSA5;Q80Y98;A0A1B0GS27;A0A1B0GT91	A0A1B0GSA5;Q80Y98;A0A1B0GS27	Phospholipase DDHD2	Ddhd2											3	3	3	5	5	5	0.00017416	7.181
A0A1B0GSE5;Z4YJJ5;Q80TQ2	A0A1B0GSE5;Z4YJJ5;Q80TQ2	Ubiquitin carboxyl-terminal hydrolase CYLD	Cyld											5	5	5	7	7	7	0.00045816	3.5768
A0A1B0GSF9	A0A1B0GSF9											22.9385	22.9981	1	1	1	30.8	30.8	30.8	0	18.134
A0A1B0GSH8	A0A1B0GSH8													6	2	0	30	12.5	0	0	31.47
D3Z0B9;A0A1B0GSU0;Q571I9;A0A1B0GSN3	D3Z0B9;A0A1B0GSU0;Q571I9	Aldehyde dehydrogenase family 16 member A1	Aldh16a1											5	5	5	7.8	7.8	7.8	0	14.475
A0A1B0GSX7;Q6PFD9;B2RQL0;A0A140T8J8;A0A1B0GRB5;A0A1B0GRA7;A0A1B0GS62	A0A1B0GSX7;Q6PFD9	Nuclear pore complex protein Nup98-Nup96;Nuclear pore complex protein Nup98;Nuclear pore complex protein Nup96	Nup98	28.5297	28.1228	27.4746	27.4473	26.869	28.3806	28.825	28.9756	29.066	29.1415	49	49	49	31.2	31.2	31.2	0	323.31
A0A1B0GT05;O35153;A0A1B0GQV3;A0A1B0GR53;A0A1B0GSF3;A0A1B0GS34;A0A1B0GR52	A0A1B0GT05;O35153;A0A1B0GQV3;A0A1B0GR53	BET1-like protein	Bet1l		25.9298	26.1621	25.9255	25.5059	26.1488	26.3806	25.6083	25.997		4	4	4	52.1	52.1	52.1	0.00017883	8.1646
B4YDY0;A0A1B0GT12;P58390;A0A1D5RMB2;A0A1D5RLS4;A0A1D5RLR9;A0A140T8Q8;Z4YL28;Q9EQR3	B4YDY0;A0A1B0GT12;P58390;A0A1D5RMB2	Small conductance calcium-activated potassium channel protein 2	Kcnn2											3	3	1	7.4	7.4	3.5	0.0012909	2.5272
A0A1B0GT13;A2ART4;A2BE23;D3Z5Z2;A2ARX1;A0A087WR27;A2ARW1;A2ARR7;E9QAG8;A2BG91;K7N769;D3Z5Y8;A2ART0;A2ARL5;F7CEW8;A2ARX0;A2ARR6;A2AW66;L7N246;A2ARV7;A2AHM2;A2ARW5;L7N208;A0A0U1RQ46;A0A1B0GRI9;A2AE18;A2AE19;A2AU83;O88245;Q99LG7;F6ZS36;F7AIG4;A0A571BGF1;F6R9A8;A2ANU6;J3QPX0;A0A087WRJ1;Q7TPX5;Q4KL68;A2BFU4;Q3TPQ7;Q3UT17;G3UY53;K7N6R7;D3Z1G5;Q6P560	A0A1B0GT13									26.4209		27.1716		5	3	0	13.2	6.9	0	0	57.991
A0A1B0GT26;O55003	A0A1B0GT26;O55003	BCL2/adenovirus E1B 19 kDa protein-interacting protein 3	Bnip3											4	4	4	23.7	23.7	23.7	0.00019011	11.221
Q3LRV6;A0A1B0GT29;Q61418;A0A1B0GRR0	Q3LRV6;A0A1B0GT29;Q61418	Chloride channel protein;H(+)/Cl(-) exchange transporter 4	Clcn4-2;Clcn4	23.7663		24.0188	24.1917	23.9508			24.0167			8	5	5	16.4	11.9	11.9	0.00018202	8.8927
A0A1B0GT63;G3X9F4;Q8VD26;A0A1B0GR29;A0A1B0GS36	A0A1B0GT63;G3X9F4;Q8VD26;A0A1B0GR29	Transmembrane protein 143	Tmem143	24.7843	25.1713	25.2116	24.858		25.5632		25.1794		25.2594	6	6	6	18.1	18.1	18.1	0	82.964
A0A1B0GT68;Q99J93	A0A1B0GT68;Q99J93	Interferon-induced transmembrane protein 2	Ifitm2											2	1	1	17.1	11.8	11.8	0	22.891
Q9Z1E4;A0A1B0GT92;A0A1B0GR90	Q9Z1E4;A0A1B0GT92	Glycogen [starch] synthase, muscle	Gys1											7	7	7	14.1	14.1	14.1	0	19.041
Q9Z2V5;A0A1B0GX25;B1AUA8	Q9Z2V5;A0A1B0GX25	Histone deacetylase 6	Hdac6											7	7	7	7.8	7.8	7.8	0	33.291
F8WHJ1;A0A1C7CYU5;Q3U2I3	F8WHJ1;A0A1C7CYU5;Q3U2I3	FTS and Hook-interacting protein	Fam160a2											2	2	2	1.9	1.9	1.9	0.0014329	2.5107
G5E8I8;A0A1D5RL92;Q8CGZ0	G5E8I8;A0A1D5RL92;Q8CGZ0	Calcium homeostasis endoplasmic reticulum protein	Cherp	26.512	26.5586	26.1863	26.2438	25.7014	26.2189	26.4218	27.1391	26.7677	27.1771	21	21	21	26	26	26	0	148.64
A0A1D5RL96;Q80TK0;F7CG54;D3YUW2;Q3TEG0	A0A1D5RL96;Q80TK0;F7CG54	Uncharacterized protein KIAA1107	Kiaa1107;A830010M20Rik											4	4	4	2.9	2.9	2.9	0.0021112	2.2421
E9QKV6;A0A1D5RLD1;E9PWZ6;E9PZW8;Q9QY06;A0A1D5RLW4	E9QKV6;A0A1D5RLD1;E9PWZ6;E9PZW8;Q9QY06;A0A1D5RLW4	Unconventional myosin-IXb	Myo9b											8	8	7	5.1	5.1	4.7	0.0012916	2.534
A0A1D5RLF1;Q8BGH4	A0A1D5RLF1;Q8BGH4	Receptor expression-enhancing protein 1	Reep1											5	5	5	17.3	17.3	17.3	0	33.642
A0A1D5RLG3	A0A1D5RLG3													25	1	1	30.7	2	2	0.00046076	3.6718
A0A1D5RLI3;A0A1D5RLY1;A0A1D5RLX7;A0A1D5RLW0;A0A1D5RLU2;Q91WE2;A0A1D5RLF2	A0A1D5RLI3;A0A1D5RLY1;A0A1D5RLX7;A0A1D5RLW0;A0A1D5RLU2;Q91WE2;A0A1D5RLF2	Protein FAM192A	Fam192a											2	2	2	21.2	21.2	21.2	0	22.226
A0A1D5RLL3;Q8BG67;Q8BWC5;A0A2I3BR57;G3UX01	A0A1D5RLL3;Q8BG67	Protein EFR3 homolog A	Efr3a											16	15	15	21.2	19.6	19.6	0	15.024
A0A1D5RLM8	A0A1D5RLM8			25.7335	26.2072	25.4055	25.5882					26.4607	26.1023	10	10	10	1.6	1.6	1.6	0.0097023	1.5041
D3YYN8;E9PVY0;A0A1D5RLQ9;Q3UU96;H7BX44;F6Q5A5;F6S5Z6;F6YZJ7;A0A0A6YXJ5;F6W0C2	D3YYN8;E9PVY0;A0A1D5RLQ9;Q3UU96;H7BX44;F6Q5A5;F6S5Z6	Non-specific serine/threonine protein kinase;Serine/threonine-protein kinase MRCK alpha	Cdc42bpa	27.3667	27.1798	26.885	27.0521	27.5507	26.8305	27.2584	25.8593	26.9695	26.8057	30	28	28	20.7	19.9	19.9	0	70.071
A0A1L1SQ42;D3YWR0;A0A1D5RLT6;Q80TI0;F7BFL8	A0A1L1SQ42;D3YWR0;A0A1D5RLT6;Q80TI0;F7BFL8	GRAM domain-containing protein 1B	Gramd1b	23.3155	23.5335	23.0682	23.4378							7	7	7	10.6	10.6	10.6	0	15.202
G3UYW1;A0A1D5RLV7;Q6VNB8	G3UYW1;A0A1D5RLV7;Q6VNB8	WD repeat and FYVE domain-containing protein 3	Wdfy3	22.4957		22.4866	22.8798	23.6428			22.5896		22.3142	17	17	17	5.6	5.6	5.6	0	43.57
A0A1D5RM15;F6YAM1;E9Q1J0	A0A1D5RM15;F6YAM1		Zfp930											3	1	0	22.9	17	0	0.00045914	3.6133
A0A1D5RM83;E9PUA3;Q8R0S2;A0A5F8MPT9;A0A0R4J1U6	A0A1D5RM83;E9PUA3;Q8R0S2;A0A5F8MPT9	IQ motif and SEC7 domain-containing protein 1	Iqsec1	25.641	25.4462	25.1152	26.0917	26.1506	25.677	25.2109	25.6374	25.8034	25.6939	26	26	21	25.7	25.7	21.8	0	175.01
A0A1D5RM85;P62717;A0A1D5RLW5;A0A1D5RM79;A0A1D5RME4;A0A1D5RMC7	A0A1D5RM85;P62717;A0A1D5RLW5;A0A1D5RM79;A0A1D5RME4	60S ribosomal protein L18a	Rpl18a	28.7068	28.8995	29.0914	28.961	27.9388	29.1714	28.6488	28.7431	28.6824	28.5149	9	9	9	38.8	38.8	38.8	0	120.75
A0A1D5RM92;Q9DBH0	A0A1D5RM92;Q9DBH0	NEDD4-like E3 ubiquitin-protein ligase WWP2	Wwp2											4	2	2	5.2	3	3	0	31.751
Q3V041;A0A1D5RMC2	Q3V041;A0A1D5RMC2		Zfp612								23.3453	24.4377	24.0178	4	4	3	8.8	8.8	7.1	0.00018093	8.6017
A0A1D5RMH2;O08581	A0A1D5RMH2;O08581	Potassium channel subfamily K member 1	Kcnk1											1	1	1	5.8	5.8	5.8	0	39.34
B7ZWL1;A0A1D5RMJ8;Q6ZQ08;A0A1D5RMD8;A0A1D5RML9;A0A1D5RM04;A0A1D5RM03	B7ZWL1;A0A1D5RMJ8;Q6ZQ08;A0A1D5RMD8	CCR4-NOT transcription complex subunit 1	Cnot1	25.0311	25.0872	25.0535		24.5635	24.3601		24.5317	24.2255		25	25	25	11.4	11.4	11.4	0	56.692
F8VQ28;A0A1D5RMM8;Q8VI36;A0A0J9YV30	F8VQ28;A0A1D5RMM8;Q8VI36;A0A0J9YV30	Paxillin	Pxn	24.5669		24.6055	24.4235		24.2278	23.8238	24.5505	23.7459	24.0395	13	13	13	29.9	29.9	29.9	0	163.67
A0A1I7Q4G8;E9QMN5;Q8CHY6;A0A1D5RM58;A0A1D5RM07	A0A1I7Q4G8;E9QMN5;Q8CHY6	Transcriptional repressor p66 alpha	Gatad2a											6	5	5	11.6	9.4	9.4	0.0001642	5.3209
A0A1L1SQ26;Q8BZB2;A0A1L1STK9;A0A1L1SRA9;A0A1L1ST77;A0A1L1SRV8;A0A1L1SQD8;A0A1L1SQ67;A0A1L1SUH2;A0A1L1SRA4;A0A1L1SU15;A0A1L1SSQ9	A0A1L1SQ26;Q8BZB2;A0A1L1STK9;A0A1L1SRA9;A0A1L1ST77	Phosphopantothenoylcysteine decarboxylase	Ppcdc											3	3	3	33.1	33.1	33.1	0.00016507	5.441
Q4FCQ7;J3QNU1;A0A1L1SQ41;Q9Z2A5;A0A140LJ98	Q4FCQ7;J3QNU1;A0A1L1SQ41;Q9Z2A5	Arginyl-tRNA--protein transferase 1	Ate1	24.3755	24.9314	24.4635	25.291	24.447		24.5035	24.8434			11	11	11	26.7	26.7	26.7	0	81.631
E9PUM4;A0A1L1SQ51;Q71LX4;Q8CDM9;A0A1L1SRI1;A0A1L1SQP9;A0A1L1SVA8	E9PUM4;A0A1L1SQ51;Q71LX4;Q8CDM9;A0A1L1SRI1	Talin-2	Tln2	27.2398	27.4318	27.4477	27.1169	27.1855	27.215	26.9557	27.0271	27.1275	26.8779	111	90	90	52.6	46.5	46.5	0	323.31
A0A1L1SVC2;A0A1L1SQ83;Q3U2X6;Q9WTY1	A0A1L1SVC2;A0A1L1SQ83;Q3U2X6;Q9WTY1	Programmed cell death protein 7	Pdcd7											2	2	2	7.9	7.9	7.9	0.0003107	3.9077
A0A1L1SQR4;Q8VDR9;A0A1L1STJ1;A0A1L1ST98	A0A1L1SQR4;Q8VDR9	Dedicator of cytokinesis protein 6	Dock6	26.5099	26.6088	26.611	26.3394	26.1914	26.5899	26.854	26.8513	26.7483	26.6623	57	57	52	34.9	34.9	33.3	0	323.31
A0A1L1SV46;A0A1L1SQX6;Q8BM13	A0A1L1SV46;A0A1L1SQX6;Q8BM13	Noelin-2	Olfm2											2	2	2	5.4	5.4	5.4	0.0012929	2.5459
E9Q1R5;A0A1L1SQZ2;A0A571BET0;P97445;A0A571BEF0	E9Q1R5;A0A1L1SQZ2;A0A571BET0;P97445	Voltage-dependent P/Q-type calcium channel subunit alpha-1A	Cacna1a											4	4	4	1.8	1.8	1.8	0.00017461	7.2527
A0A1L1SR69;A0A1L1ST61;A0A1L1SV00;Q8R472;Q9JLR9	A0A1L1SR69;A0A1L1ST61;A0A1L1SV00;Q8R472;Q9JLR9	HIG1 domain family member 1A, mitochondrial	Higd1a											1	1	1	28.6	28.6	28.6	0	52.598
A0A1L1SR96;Q6PB70	A0A1L1SR96;Q6PB70	Anoctamin-8	Ano8	23.896	23.0811	23.4194	23.5272	24.5354	23.581	23.465	23.439	23.6668		9	9	9	10.1	10.1	10.1	0	38.059
A0A1L1SRE8;P35951	A0A1L1SRE8;P35951	Low-density lipoprotein receptor	Ldlr											3	3	3	5.2	5.2	5.2	0.00016686	5.808
A0A1L1SRR1;Q9ESD6	A0A1L1SRR1;Q9ESD6	CKLF-like MARVEL transmembrane domain-containing protein 7	Cmtm7											2	2	2	46	46	46	0	14.503
A0A1L1SRX2;O08739;F6XQD0;D3Z4N3;D3YU73;A0A0G2JFD4;Q3V1D3	A0A1L1SRX2;O08739	AMP deaminase 3	Ampd3	25.9574	26.2322	26.2452	25.647	25.253	25.8835	25.7545	25.025	25.6049	25.5734	21	20	20	27.5	27.5	27.5	0	79.747
A0A1L1SS10;Q9Z2X8	A0A1L1SS10;Q9Z2X8	Kelch-like ECH-associated protein 1	Keap1											6	6	6	8.7	8.7	8.7	0.00031776	4.4133
A0A1L1SSA8;Q91XE8	A0A1L1SSA8;Q91XE8	Transmembrane protein 205	Tmem205		27.5704							28.1532	27.7708	4	4	4	25.4	25.4	25.4	0	60.738
A0A1L1SSC7;A0A338P6N2;D3YVV0;Q3UMK4;E9Q723	A0A1L1SSC7;A0A338P6N2;D3YVV0;Q3UMK4;E9Q723		Ttc13											2	2	2	4.3	4.3	4.3	0.00059542	3.159
Q3UDS7;A0A1L1SSF2;Q8VDL4	Q3UDS7;A0A1L1SSF2;Q8VDL4	ADP-dependent glucokinase	Adpgk	27.1218	27.0984	27.3777	27.1197	26.3103	26.852	26.3675	26.7514	26.9822	27.5186	11	11	11	30.1	30.1	30.1	0	224.27
Q5NCU4;A0A1L1SSH9;P07214;Q5NCU3	Q5NCU4;A0A1L1SSH9;P07214	SPARC	Sparc	27.8121	27.2476	27.3704	27.7021	27.9236	27.9462	27.3431	27.3598	27.8049	27.1694	7	7	7	27.2	27.2	27.2	0	50.906
A0A1L1SSL0;B2RQE8;Q9D333	A0A1L1SSL0;B2RQE8;Q9D333	Rho GTPase-activating protein 42	Arhgap42											4	4	4	26.1	26.1	26.1	0.0012912	2.5288
A0A1L1SST3;O35492	A0A1L1SST3;O35492	Dual specificity protein kinase CLK3	Clk3											1	1	1	1.9	1.9	1.9	0.0017116	2.4376
Q9CQC8;A0A1L1SST5;A0A1L1SSV6	Q9CQC8;A0A1L1SST5;A0A1L1SSV6	Maspardin	Spg21											4	4	4	14.9	14.9	14.9	0.00046519	3.8691
A0A1L1SSV8	A0A1L1SSV8				26.4225		25.9089							5	4	4	14.7	11.1	11.1	0	18.101
A0A1L1SSX7;Q9JHQ5;F6VG18;F6VTH5;A0A1L1ST13;E9Q9P1	A0A1L1SSX7;Q9JHQ5;F6VG18;F6VTH5;A0A1L1ST13	Leucine zipper transcription factor-like protein 1	Lztfl1					22.7417						9	9	9	37.2	37.2	37.2	0	86.648
A0A1L1SSY2;Q2UY11	A0A1L1SSY2;Q2UY11	Collagen alpha-1(XXVIII) chain	Col28a1											2	2	2	12.8	12.8	12.8	0.00019001	11.199
A0A1L1ST53;B2RUC1;O54818;Q3V2G6;A0A1L1SR11	A0A1L1ST53;B2RUC1;O54818;Q3V2G6;A0A1L1SR11	Tumor protein D53	Tpd52l1											3	3	3	19.4	19.4	19.4	0.00031696	4.3462
A0A1L1STC5	A0A1L1STC5													1	1	1	32.6	32.6	32.6	0	66.165
A0A1L1STC6;Q6ZWR6;A0A1L1SRV6;Q6ZWR5	A0A1L1STC6;Q6ZWR6	Nesprin-1	Syne1	28.0553	28.2977	28.5048	28.0485	28.1449	27.6514	27.6409	27.5873	27.5301	28.2959	147	147	147	19.6	19.6	19.6	0	323.31
A0A1L1STD6	A0A1L1STD6													1	1	1	9.2	9.2	9.2	0	37.083
Q9D6R2;A0A1L1STE6;A0A1L1SQF9	Q9D6R2;A0A1L1STE6	Isocitrate dehydrogenase [NAD] subunit alpha, mitochondrial	Idh3a	30.8451	30.651	30.3639	30.8313	31.1721	30.3857	30.4204	30.0089	29.5145	30.0291	17	17	17	48.9	48.9	48.9	0	323.31
A0A1L1STF0;Q6PDI6	A0A1L1STF0;Q6PDI6	Protein FAM63B	Fam63b											8	8	7	14.7	14.7	13.2	0	38.85
A0A1L1STK0;Q640M6	A0A1L1STK0;Q640M6	Glycerophosphodiester phosphodiesterase domain-containing protein 5	Gdpd5		23.1036	23.7014		23.0537						3	3	3	5.2	5.2	5.2	0.00016898	6.2251
A0A1L1STN6;F6RG10;O70255;A0A1L1SST8	A0A1L1STN6;F6RG10;O70255	Myelin protein zero-like protein 2	Mpzl2											3	3	3	25.2	25.2	25.2	0.00031412	4.1498
A0A1L1STZ4;P29477	A0A1L1STZ4;P29477	Nitric oxide synthase, inducible	Nos2											2	1	1	1.5	0.7	0.7	0.0067741	1.7147
A0A1L1SU40;A0A1L1SS87	A0A1L1SU40;A0A1L1SS87													2	1	1	12.9	8.2	8.2	0	36.54
A0A1N9M4K1;A0A1L1SU77;P70665;A0A1L1SQF7	A0A1N9M4K1;A0A1L1SU77;P70665	Sialate O-acetylesterase;Sialate O-acetylesterase small subunit;Sialate O-acetylesterase large subunit	Siae											3	3	3	7.5	7.5	7.5	0.00073196	2.8752
A0A1L1SUI3;Q9D1F9;A0A1L1SUV7	A0A1L1SUI3;Q9D1F9;A0A1L1SUV7		Slc37a4											2	2	2	4.7	4.7	4.7	0.0017053	2.3844
A0A1L1SUX8;P01831	A0A1L1SUX8;P01831	Thy-1 membrane glycoprotein	Thy1	29.8783	29.5371	29.5595	30.6214	31.9419	30.2225	29.5219	29.9607	30.078	29.5701	4	4	4	40.8	40.8	40.8	0	323.31
A0A1L1SV25;A0A1L1SVJ6;D3Z0L8;D3Z761	A0A1L1SV25													73	1	1	74.7	1.2	1.2	0.00017403	7.1627
A0A1L1SV73;Q8BY87	A0A1L1SV73;Q8BY87	Ubiquitin carboxyl-terminal hydrolase 47	Usp47											19	19	19	18	18	18	0	181.93
A0A1L1SVC7;Q9CQ02;A0A1L1SRM6;A0A1L1ST08;A0A1L1SRX4	A0A1L1SVC7;Q9CQ02;A0A1L1SRM6	COMM domain-containing protein 4	Commd4											3	3	3	20	20	20	0	17.691
A0A1L1SVG6	A0A1L1SVG6													15	1	1	29.6	1.6	1.6	0.00059444	3.1036
A0A1L1SVK0;Q61206;A0A1L1SRD0;A0A1L1SQ76;A0A1L1SQV7;A0A1L1SSQ5	A0A1L1SVK0;Q61206;A0A1L1SRD0	Platelet-activating factor acetylhydrolase IB subunit beta	Pafah1b2	27.6143	27.4594	27.5163	27.5951	28.6965	27.7069	27.4465	27.073	26.5127	27.1458	5	5	5	34.5	34.5	34.5	0	213.37
A0A1S6GWJ4;Q91VN6	A0A1S6GWJ4;Q91VN6	Probable ATP-dependent RNA helicase DDX41	Ddx41			23.2366				24.0033	24.6012	23.8964		9	9	9	14.8	14.8	14.8	0	24.283
A0A1W2P6G5	A0A1W2P6G5			26.2813	26.2987	26.2892	26.1776		25.3548	25.4875				7	1	1	65.5	19.4	19.4	0	117.88
A0A1W2P6X0;P0C913	A0A1W2P6X0;P0C913	Overexpressed in colon carcinoma 1 protein homolog			25.7058	25.225	25.7685	24.2502	25.6985	25.2487	25.6092	25.5982		4	4	4	59	59	59	0	83.97
Q9JL26;A0A1W2P6X3;A2AB60	Q9JL26;A0A1W2P6X3;A2AB60	Formin-like protein 1	Fmnl1		26.4995	27.0673	26.6615							10	8	8	9.7	8.2	8.2	0.00032632	5.1657
F8VPM0;E9Q374;A0A5F8MPQ7;A0A1W2P6X9;Q91YE5;A0A1W2P6L0	F8VPM0;E9Q374;A0A5F8MPQ7;A0A1W2P6X9;Q91YE5	Bromodomain adjacent to zinc finger domain protein 2A	Baz2a		23.4629						25.3784			9	8	8	6.7	6.3	6.3	0.00017123	6.6687
F8VPV0;A0A1W2P737;P48725	F8VPV0;A0A1W2P737;P48725	Pericentrin	Pcnt											11	11	11	4.3	4.3	4.3	0.00073035	2.8348
A0A1W2P768;P84228;F8WI35;A0A8I4SYN6;E0CYR7;E0CYN1	A0A1W2P768;P84228;F8WI35;A0A8I4SYN6	Histone H3.2;Histone H3	Hist1h3b;H3f3a				31.1488		31.0017			27.7672	30.7649	10	1	1	42	17.7	17.7	0	62.869
A0A1W2P772	A0A1W2P772													11	2	2	39.1	4.1	4.1	0.0063893	1.7521
A0A1W2P7D5	A0A1W2P7D5													1	1	1	5.4	5.4	5.4	0	29.836
A0A1W2P7G5;A0A1W2P7J1;E9Q3H6;G5E8J7;A0A0R4J066;Q3THF9	A0A1W2P7G5;A0A1W2P7J1;E9Q3H6		Coq10a											3	3	3	12.4	12.4	12.4	0.0093246	1.5227
A0A1W2P7I2	A0A1W2P7I2													12	1	1	66.2	11.9	11.9	0.0021136	2.2559
A0A1W2P7R5;A0A1W2P7P6;Q91W52;A0A1W2P7Q0	A0A1W2P7R5;A0A1W2P7P6;Q91W52;A0A1W2P7Q0	Transmembrane protein 19	Tmem19											3	3	3	11.4	11.4	11.4	0.0001858	9.8819
A0A1W2P7Q6;Q9CRT8;A0A1W2P7V1	A0A1W2P7Q6;Q9CRT8	Exportin-T	Xpot											7	7	7	9.4	9.4	9.4	0.00018433	9.5148
A0A1W2P7S2;Q9WVG7	A0A1W2P7S2;Q9WVG7	Protein odd-skipped-related 1	Osr1											2	2	2	22.4	22.4	22.4	0.00031656	4.3281
A0A1W2P7U7;Q99LL5	A0A1W2P7U7;Q99LL5	Periodic tryptophan protein 1 homolog	Pwp1											2	2	2	23.4	23.4	23.4	0.00044736	3.1929
A0A1W2P7V0;K3W4Q9;Q8BH60	A0A1W2P7V0;K3W4Q9;Q8BH60	Golgi-associated PDZ and coiled-coil motif-containing protein	Gopc											4	4	4	12.4	12.4	12.4	0.00018096	8.6064
A0A1W2P7W3;B2RU80	A0A1W2P7W3;B2RU80	Receptor-type tyrosine-protein phosphatase beta	Ptprb	26.6043	26.8299	26.6428	26.4517	26.8324	26.7881	26.6171	27.1171	27.1371	26.9271	32	32	31	15.8	15.8	15.4	0	173.23
A0A1W2P7X0;E9QMV2;Q4KML4	A0A1W2P7X0;E9QMV2;Q4KML4	Costars family protein ABRACL	Abracl	23.5559	24.3801	24.2022	24.1801	23.9088	24.007	23.8831	23.3415		24.8045	3	3	3	66.7	66.7	66.7	0	192.51
A0A1W2P7Y9;Q810U4;A0A1W2P814;A0A1W2P6P3;A0A1W2P7R6	A0A1W2P7Y9;Q810U4	Neuronal cell adhesion molecule	Nrcam	24.1092	25.1067	24.3083	24.6506	25.3961	25.1804		24.7831	24.2369	24.9231	20	20	20	21.6	21.6	21.6	0	112.05
A0A1W2P872	A0A1W2P872			25.8628	25.5882	24.7424	25.2837	24.647	25.8836	25.9931	25.6417	26.1978	26.4504	6	6	4	17.7	17.7	12.4	0	30.285
A0A1W2P8A8;Q99KK1	A0A1W2P8A8;Q99KK1	Receptor expression-enhancing protein 3	Reep3	26.3948	25.6132	25.3904			25.5735	26.541	25.3366		25.9736	5	5	5	21.3	21.3	21.3	0.00019425	12.508
A0A1W2P8C6;P41731	A0A1W2P8C6;P41731	CD63 antigen	Cd63											2	2	2	11	11	11	0	13.915
A0A1Y7VIR0	A0A1Y7VIR0													5	2	2	24.7	8.8	8.8	0	31.207
A0A1Y7VP73;A0A1Y7VIX4;Q91WZ8	A0A1Y7VP73;A0A1Y7VIX4;Q91WZ8	Dysbindin	Dtnbp1											2	2	2	6.5	6.5	6.5	0.00016943	6.3091
A0A1Y7VJ48;P48428	A0A1Y7VJ48;P48428	Tubulin-specific chaperone A	Tbca	25.2364										11	11	11	78.6	78.6	78.6	0	121.95
A0A1Y7VJA2;F8WJB9;E9PVP4	A0A1Y7VJA2;F8WJB9;E9PVP4		Evl	22.4736			23.0792		23.1676		24.0833			7	7	2	22.1	22.1	3.8	0	30.196
A0A1Y7VJF3;Q6P3Z4;A0A1Y7VLM5;P17141;A0A1Y7VJ69;Q3UF22;Q5NCH7;Q80Y34;E9PWP1	A0A1Y7VJF3;Q6P3Z4;A0A1Y7VLM5;P17141;A0A1Y7VJ69	Zinc finger protein 37	Zfp37	25.0339	24.7003	24.4895		25.0093	25.2653	24.3765	25.0561	26.0206	25.6468	13	13	10	30.4	30.4	23	0	114.08
A0A1Y7VNF4;A0A1Y7VJM4;Q8R2E9	A0A1Y7VNF4;A0A1Y7VJM4;Q8R2E9	ERO1-like protein beta	Ero1lb											5	4	4	11.8	9.5	9.5	0.00017674	7.7431
A0A1Y7VNH4;A0A1Y7VJT0;Q8VCM3;A0A1Y7VIQ0;A0A1Y7VLE1	A0A1Y7VNH4;A0A1Y7VJT0;Q8VCM3;A0A1Y7VIQ0;A0A1Y7VLE1	Zinc finger FYVE domain-containing protein 21	Zfyve21											2	2	2	8.7	8.7	8.7	0.00059497	3.1281
A0A1Y7VJW9;Q9WVH9	A0A1Y7VJW9;Q9WVH9	Fibulin-5	Fbln5	26.8109	26.6207	27.5596	26.852	26.3699	25.7121	27.3192	26.6536	26.2321	27.1303	13	13	13	34.1	34.1	34.1	0	323.31
E9Q524;A0A6I8MWZ7;A0A1Y7VP88;A0A1Y7VJX8;E9QLH4;Q8C7M3	E9Q524;A0A6I8MWZ7;A0A1Y7VP88;A0A1Y7VJX8;E9QLH4;Q8C7M3	E3 ubiquitin-protein ligase TRIM9	Trim9											4	4	4	9.3	9.3	9.3	0.00017319	7.0504
Q9WVL0;A0A1Y7VJZ2;A0A1Y7VNC1	Q9WVL0;A0A1Y7VJZ2;A0A1Y7VNC1	Maleylacetoacetate isomerase	Gstz1	25.9556	26.0331	25.6899	25.9917	26.3502	25.8577	25.9365	25.7146	25.6938	25.7058	11	11	11	66.7	66.7	66.7	0	156.52
K7N5X2;Q91VL6;A0A1Y7VK00	K7N5X2;Q91VL6;A0A1Y7VK00		Zfp825											1	1	1	5.5	5.5	5.5	0.0017043	2.3759
A0A1Y7VK19;Q9DCB8	A0A1Y7VK19;Q9DCB8	Iron-sulfur cluster assembly 2 homolog, mitochondrial	Isca2	24.6794	24.049	24.3232	24.0098	24.5993						5	5	5	35.6	35.6	35.6	0	16.586
A0A1Y7VK55;P70255	A0A1Y7VK55;P70255	Nuclear factor 1 C-type	Nfic											6	4	4	11.9	7.4	7.4	0	15.763
A0A1Y7VK76;A0A1Y7VM96;Q5RJG7	A0A1Y7VK76;A0A1Y7VM96;Q5RJG7	Isoprenoid synthase domain-containing protein	Ispd											2	2	2	6.9	6.9	6.9	0.00017693	7.7797
E0CY91;E0CYW1;E0CY38;A0A1Y7VKT9;E0CZB3;Q9EPV8	E0CY91;E0CYW1;E0CY38;A0A1Y7VKT9;E0CZB3;Q9EPV8	Ubiquitin-like protein 5	Ubl5		26.4397				25.6216	26.7886		26.9578	27.6384	4	4	4	63.8	63.8	63.8	0	15.439
P59764;A0A1Y7VLY2;F6YXW9	P59764;A0A1Y7VLY2	Dedicator of cytokinesis protein 4	Dock4		23.8472	23.9078		23.7228						13	13	12	7.6	7.6	7.2	0	24.513
A0A1Y7VLZ7;E9Q7E9;Q3V3Q7	A0A1Y7VLZ7;E9Q7E9;Q3V3Q7	Phosphofurin acidic cluster sorting protein 2	Pacs2											8	6	6	10.1	8.3	8.3	0.00019146	11.616
Q9JI75;A0A1Y7VMA0;A0A1Y7VL95	Q9JI75;A0A1Y7VMA0;A0A1Y7VL95	Ribosyldihydronicotinamide dehydrogenase [quinone]	Nqo2								25.3709			6	6	6	23.8	23.8	23.8	0	31.457
A0A1Y7VME9;E9Q9B7;A0A1Y7VMH7;A0A1Y7VNF8	A0A1Y7VME9;E9Q9B7;A0A1Y7VMH7;A0A1Y7VNF8		Kidins220	26.9977	26.5785	27.6838	26.3836	26.6839	27.3106	26.4977	26.0573	25.7135	26.6436	34	34	34	21.7	21.7	21.7	0	152.07
A0A1Y7VMH3;Q80X41	A0A1Y7VMH3;Q80X41	Serine/threonine-protein kinase VRK1	Vrk1											6	6	6	15	15	15	0.00018515	9.7573
F8VPK5;A0A1Y7VMN0;P70336;A0A1Y7VLD1	F8VPK5;A0A1Y7VMN0;P70336	Rho-associated protein kinase;Rho-associated protein kinase 2	Rock2	26.6894	26.9671	26.5337	26.8298	27.0502	26.445	26.3958	26.2188	26.5959	26.3663	53	45	45	38	32	32	0	323.31
A0A217FL60;A0A1Y7VN36;Q8K0G5	A0A217FL60;A0A1Y7VN36;Q8K0G5	Protein TSSC1	Tssc1											2	2	2	21.5	21.5	21.5	0.0026674	2.2029
A0A1Y7VNT1;E9QKB2;Q9JKS5	A0A1Y7VNT1;E9QKB2;Q9JKS5	Intracellular hyaluronan-binding protein 4	Habp4											3	3	3	13.2	13.2	13.2	0	18.859
A0A1Y7VNZ6;A0A1Y7VJB1	A0A1Y7VNZ6			25.0836	25.1053	24.6363	25.1872	24.6462		25.4568			25.2894	19	19	2	29.1	29.1	2.4	0	40.67
A0A217FL49;Q9D142	A0A217FL49;Q9D142	Uridine diphosphate glucose pyrophosphatase	Nudt14											3	3	3	14.3	14.3	14.3	0.00032062	4.6513
A0A217FL69;Q8R3I2	A0A217FL69;Q8R3I2	Lysophospholipid acyltransferase 2	Mboat2	25.0973	24.9069	25.3171	25.1217	24.8292	24.9818	25.0774	25.2157	25.3669	25.3077	7	7	7	16.1	16.1	16.1	0	34.052
A0A286YCT4;A0A286YCG8;Q9CY50;A0A286YDB7	A0A286YCT4;A0A286YCG8;Q9CY50;A0A286YDB7	Translocon-associated protein subunit alpha	Ssr1	28.9269	28.7546	28.501	28.4924	28.0157	28.6308	28.4184	28.1173	28.7595	28.9267	4	4	4	17.1	17.1	17.1	0	121
A0A286YCI1;Q9D2Y9	A0A286YCI1;Q9D2Y9	Elongation of very long chain fatty acids protein 7	Elovl7											2	2	2	21.1	21.1	21.1	0.0025292	2.2195
A0A286YCK9;A0A494BAL8;Q99KQ3;A0A286YCQ7;A0A494B9U4;P57791	A0A286YCK9;A0A494BAL8;Q99KQ3;A0A286YCQ7;A0A494B9U4;P57791	CAAX prenyl protease 2	Rce1											1	1	1	8.1	8.1	8.1	0.00016883	6.2135
A0A286YCS0;Q7TMY4;A0A286YDT0;A0A286YEA7	A0A286YCS0;Q7TMY4;A0A286YDT0;A0A286YEA7	THO complex subunit 7 homolog	Thoc7	26.1309	27.117		26.9277	27.4373	26.3366	26.939	27.7725	27.2799	27.7922	11	11	11	49.5	49.5	49.5	0	17.173
A0A286YCV0;D3YV00;P98195;A0A286YDR0;A0A286YCT2;A0A286YDZ3	A0A286YCV0;D3YV00;P98195	Phospholipid-transporting ATPase;Probable phospholipid-transporting ATPase IIB	Atp9b	26.3804	26.3056	26.1927	26.1363	25.6161	26.0733	26.4609	26.0586	26.2167	26.6053	13	10	10	12.2	9.5	9.5	0	68.746
A0A286YCV1;A0A286YDI6;A0A286YE14;Q8C2L6	A0A286YCV1;A0A286YDI6;A0A286YE14;Q8C2L6	Transmembrane protein 161B	Tmem161b											1	1	1	6.5	6.5	6.5	0.0038797	1.9667
A0A286YCV9;E9Q4K7;A0A286YD28	A0A286YCV9;E9Q4K7	Kinesin-like protein	Kif13b	26.7217	26.2699	25.8029	26.4625	26.6784	26.0097	26.1666	26.0878	26.3662	26.3447	34	34	32	20.3	20.3	19.1	0	137.63
A0A286YCW7;A0A286YD56;D3Z4E2;Q8CFV4	A0A286YCW7;A0A286YD56;D3Z4E2;Q8CFV4	Neuritin	Nrn1											1	1	1	10.7	10.7	10.7	0.00016742	5.9349
A0A286YCW8;A0A286YCH4;A0A286YCI7	A0A286YCW8													13	1	0	58.4	7.7	0	0.003883	1.9744
A0A286YCX6;E9PY51	A0A286YCX6;E9PY51		Trappc8	26.0055	25.8765	25.9002	25.8642	25.7117	25.8058	26.0477	26.3572	26.0003	26.5292	22	22	22	18.9	18.9	18.9	0	58.124
Q91YP2;A0A286YD12;A0A286YD77	Q91YP2;A0A286YD12	Neurolysin, mitochondrial	Nln	26.1031	25.5741	26.4511	25.5255	26.1833	25.904		26.3658		25.6434	12	12	12	21.2	21.2	21.2	0	27.089
A0A286YD34	A0A286YD34													7	2	2	68.3	27	27	0.0003216	4.7292
J9RV59;D3Y273;F8VQC9;A0A286YD46;I1VGT4;H6WZF5;A0A286YCS4;D3Y272;E3UVT8;A0A286YCX2;I1VGT5;A0A286YDK8;J9RDH0;A0A286YCX8;Q8BTY2;E3UVT9;A0A286YDJ7;I1VGT6;H6WZ45;A0A286YDR1	J9RV59;D3Y273;F8VQC9;A0A286YD46;I1VGT4;H6WZF5;A0A286YCS4;D3Y272;E3UVT8;A0A286YCX2;I1VGT5;A0A286YDK8;J9RDH0;A0A286YCX8;Q8BTY2;E3UVT9;A0A286YDJ7;I1VGT6;H6WZ45	Anion exchange protein;Sodium bicarbonate cotransporter 3	Slc4a7		25.811	25.8518	25.9741	25.8336	25.2597	24.771	24.7673	24.5976	23.4076	11	8	8	10	7.7	7.7	0	27.694
A0A286YD55;Q5SZT6;A0A0R4J1L3;Q91VW9;A0A286YD32;D3YTV4;A0A286YDF9;Q5RJ53	A0A286YD55;Q5SZT6;A0A0R4J1L3;Q91VW9	Zinc finger protein with KRAB and SCAN domains 3	Zkscan4;Zkscan3					24.3957	24.4786					5	5	5	15.7	15.7	15.7	0.00017068	6.5546
A0A286YD87;Q01721	A0A286YD87;Q01721	Growth arrest-specific protein 1	Gas1											1	1	1	4.7	4.7	4.7	0.0029379	2.1398
A0A286YDA2;A0A286YDT3;E9Q5C9;A0A286YDV7;A0A286YCD1;A0A286YDZ1	A0A286YDA2;A0A286YDT3;E9Q5C9;A0A286YDV7		Nolc1	27.5798	27.5798	27.0766	26.8917	27.3381	27.2039	27.8886	28.0778	28.4241	27.7405	13	13	13	16.1	16.1	16.1	0	223.95
A0A286YE10;A0A286YDZ5;Q9EP84;A0A286YDA5;O70293	A0A286YE10;A0A286YDZ5;Q9EP84;A0A286YDA5;O70293	G protein-coupled receptor kinase 6	Grk6	25.6656	25.4323	25.5766	25.5291	25.4536		25.6556	25.6545	26.105		6	6	5	12	12	9.8	0.00032352	4.9019
A0A286YDB3;Q80XQ2	A0A286YDB3;Q80XQ2	TBC1 domain family member 5	Tbc1d5											8	8	8	10.9	10.9	10.9	0.00032191	4.7608
Q8BGN8;A0A286YDB6;D3Z5Q8	Q8BGN8;A0A286YDB6	Synaptoporin	Synpr											5	5	5	18.9	18.9	18.9	0.00016756	5.9587
A0A286YDC0;Q03147	A0A286YDC0;Q03147	Cyclin-dependent kinase 7	Cdk7											1	1	1	4.9	4.9	4.9	0.0061266	1.7689
A0A286YDF2;O89116	A0A286YDF2;O89116	Vesicle transport through interaction with t-SNAREs homolog 1A	Vti1a	26.4497	26.6095	26.218	26.4049	26.3423	26.6123	26.9147	27.1754	26.7792	26.9569	5	5	1	25.9	25.9	7.6	0	63.062
A0A286YDF5;Q69ZN7;E9Q390;A0A286YCZ3;A0A286YDV5;A0A286YE65;REV__Q8QZT1	A0A286YDF5;Q69ZN7;E9Q390;A0A286YCZ3	Myoferlin	Myof	29.3936	29.7151	29.7843	29.3776	28.3997	29.4367	29.4541	29.0415	28.7991	29.0576	107	107	105	57.4	57.4	56.4	0	323.31
A0A286YDG5;Q8CG46	A0A286YDG5;Q8CG46	Structural maintenance of chromosomes protein 5	Smc5											6	6	6	7	7	7	0.00031536	4.2571
A0A286YDH6	A0A286YDH6													30	1	1	40.9	2.1	2.1	0	33.584
A0A286YDL2;Q0GA42	A0A286YDL2;Q0GA42	Metal transporter CNNM1	Cnnm1											5	2	2	5.2	3.1	3.1	0.00016611	5.6526
A0A286YDV6;Q8R4H9	A0A286YDV6;Q8R4H9	Zinc transporter 5	Slc30a5											2	2	2	5.7	5.7	5.7	0.0038803	1.9683
A0A2C9F2A2;Q921Q7;A0A286YDC3;A0A286YCR5	A0A2C9F2A2;Q921Q7	Ras and Rab interactor 1	Rin1											6	6	6	6.7	6.7	6.7	0.00031837	4.4553
A0A2C9F2B5;Q8BX57	A0A2C9F2B5;Q8BX57	PX domain-containing protein kinase-like protein	Pxk											2	2	2	4	4	4	0	21.873
A0A2C9F2C1;A0A498WGM0;A0A286YCR9;A0A494BB44;A0A494B9N4;A0A494B991;Q9R0N7;A0A494B8X6	A0A2C9F2C1;A0A498WGM0;A0A286YCR9;A0A494BB44;A0A494B9N4;A0A494B991;Q9R0N7	Synaptotagmin-7	Syt7	26.4078	25.432		26.5662	26.4299	26.2346		25.0943	25.6415	26.1255	13	13	13	30.8	30.8	30.8	0	90.743
Q07076;A0A2C9F2D2;A0A286YCW4	Q07076;A0A2C9F2D2	Annexin A7	Anxa7	28.9337	29.5416	29.2964	29.3509	29.5298	29.5887	29.2546	29.4144	29.7104	29.6596	21	21	21	40.6	40.6	40.6	0	323.31
P83882;A0A2I3BPG9;A0A0A6YW33	P83882;A0A2I3BPG9;A0A0A6YW33	60S ribosomal protein L36a	Rpl36a;Gm6525							27.2495			28.9791	5	5	5	32.1	32.1	32.1	0	27.238
A0A2I3BPN6;E9QAP7	A0A2I3BPN6;E9QAP7		Taf4a									22.7011	23.0662	6	6	6	5.3	5.3	5.3	0.00017413	7.178
A0A2I3BRT5;Q7TT21;A0A2I3BPP1;Q3UHB2;A0A2I3BPE9;Q61037;A0A2I3BPR7	A0A2I3BRT5;Q7TT21;A0A2I3BPP1;Q3UHB2;A0A2I3BPE9;Q61037	Tuberin	Tsc2											9	9	9	6.7	6.7	6.7	0.00019073	11.422
A0A2I3BPQ0;Q9D0V7	A0A2I3BPQ0;Q9D0V7	Receptor-binding cancer antigen expressed on SiSo cells	Ebag9											1	1	1	18.4	18.4	18.4	0.00017902	8.2212
E9Q784;A0A2I3BPQ5	E9Q784;A0A2I3BPQ5		Zc3h13	24.2463	24.1276				23.6609	23.7268	23.769	23.8805	24.5022	11	11	11	6	6	6	0.00019539	12.847
A0A2I3BPT1;A0A2I3BQZ9;Q3TWF3;P12023;A0A2I3BR03	A0A2I3BPT1;A0A2I3BQZ9;Q3TWF3;P12023;A0A2I3BR03	Amyloid beta A4 protein;N-APP;Soluble APP-alpha;Soluble APP-beta;C99;Beta-amyloid protein 42;Beta-amyloid protein 40;C83;P3(42);P3(40);C80;Gamma-secretase C-terminal fragment 59;Gamma-secretase C-terminal fragment 57;Gamma-secretase C-terminal fragment 50;C31	App	28.0519	27.858	27.8753	27.5263	27.5015	28.3677	27.6627	27.7304	27.4077	27.701	20	20	19	32.9	32.9	31.8	0	290.36
A0A2I3BPX3;Q6P9J9;A0A2I3BPY8;A0A2I3BRD2	A0A2I3BPX3;Q6P9J9;A0A2I3BPY8	Anoctamin-6	Ano6	26.6808	26.8276	26.8119	26.6604	26.3589	27.0009	26.9084	26.9302	26.7124	26.6847	23	23	23	27.7	27.7	27.7	0	323.31
A0A2I3BPX9;Q60775	A0A2I3BPX9;Q60775	ETS-related transcription factor Elf-1	Elf1											1	1	1	2.1	2.1	2.1	0.00019531	12.796
A0A2I3BPY7;Q9EP71	A0A2I3BPY7;Q9EP71	Ankycorbin	Rai14			24.2116								27	27	27	30.4	30.4	30.4	0	112.88
P62046;A0A2I3BQ16;A0A6I8MX29	P62046;A0A2I3BQ16	Leucine-rich repeat and calponin homology domain-containing protein 1	Lrch1	24.4561	24.462	24.3551						23.4594	24.0328	7	6	6	12.3	11.1	11.1	0.00017712	7.8191
A0A2I3BQ43;A0JP53;A0A2I3BQ48;D3YXJ0;A0A2I3BQA6	A0A2I3BQ43;A0JP53;A0A2I3BQ48;D3YXJ0;A0A2I3BQA6	Diacylglycerol kinase	Dgkh											2	2	2	2.5	2.5	2.5	0.0038824	1.9728
A0A2I3BQ91;Q8BMD6;A0A2I3BQY6;D6RHS9;A0A2I3BS11;A0A2I3BPK6	A0A2I3BQ91;Q8BMD6;A0A2I3BQY6	Transmembrane protein 260	Tmem260	25.0971	25.2558	24.9845	24.8743	24.3981	24.9908	25.3909	25.2769	24.9383	25.2123	9	9	9	15.9	15.9	15.9	0	46.64
A0A2I3BQB9;E9Q6A0;Q19AB2;A0A2I3BR72;Q7TPD3;A0A338P6D2	A0A2I3BQB9;E9Q6A0;Q19AB2;A0A2I3BR72;Q7TPD3	Roundabout homolog 2	Robo2											7	5	5	7.1	5.1	5.1	0.00031037	3.8867
Q9JI10;A0A2I3BQE0;D6RHQ9	Q9JI10;A0A2I3BQE0	Serine/threonine-protein kinase 3;Serine/threonine-protein kinase 3 36kDa subunit;Serine/threonine-protein kinase 3 20kDa subunit	Stk3											9	9	6	19.1	19.1	11.7	0.00016767	5.9666
A0A2I3BQL1;A0A2I3BQG7;Q9D9E0;A0A2I3BRR2;A0A2I3BPH7;A0A2I3BPI6	A0A2I3BQL1;A0A2I3BQG7;Q9D9E0;A0A2I3BRR2;A0A2I3BPH7	Solute carrier family 22 member 17	Slc22a17											4	4	4	7.7	7.7	7.7	0.00017394	7.1565
Q8BG09;A0A2I3BQI5;A0A2I3BQ63	Q8BG09;A0A2I3BQI5;A0A2I3BQ63	Transmembrane protein 184B	Tmem184b											2	2	2	4.2	4.2	4.2	0.003351	2.1001
A0A2I3BQR1;A0A2I3BRL0;A0A2I3BR81;Q91X76;A0A2I3BPH8	A0A2I3BQR1;A0A2I3BRL0;A0A2I3BR81;Q91X76;A0A2I3BPH8		Nt5dc2	24.2482	24.3422	24.0152	24.6771	23.8783	23.9344	24.2415	23.9889	24.6872	24.9015	9	9	9	19.6	19.6	19.6	0	22.33
E9Q2H1;A0A2I3BQS6;Q80TP3;A0A2I3BQC1	E9Q2H1;A0A2I3BQS6;Q80TP3	E3 ubiquitin-protein ligase UBR5	Ubr5											9	9	9	3.7	3.7	3.7	0.00016912	6.2494
E9PZM7;A0A2I3BQU5;A0A2I3BRQ7	E9PZM7;A0A2I3BQU5;A0A2I3BRQ7		Scaf11	25.1206	25.2667		24.4294	24.5606	24.8472	26.0248	25.6494	26.4275	25.7252	9	9	9	8.1	8.1	8.1	0	95.455
A0A2I3BRC5;Q01341;F8VQ52;A0A2I3BRS6;A0A2I3BQ20	A0A2I3BRC5;Q01341;F8VQ52	Adenylate cyclase type 6	Adcy6	26.0923	25.636	25.4643	25.4687	25.304		25.788	25.0849	25.1575	25.8867	16	7	7	14.3	6.8	6.8	0.0001857	9.8497
A0A2I3BRK6;Q9JIX0;A0A2I3BRR5;A0A2I3BQK0;A0A2I3BQB4;A0A2I3BQ37	A0A2I3BRK6;Q9JIX0;A0A2I3BRR5;A0A2I3BQK0	Transcription and mRNA export factor ENY2	Eny2	24.6085		24.0704	23.2731	23.536				24.8976		4	4	4	41.7	41.7	41.7	0	77.008
A0A2I3BRM6	A0A2I3BRM6			24.8713							24.8791		24.1955	9	1	1	73.5	15.4	15.4	0	29.079
A0A2I3BRW0;Q9D958;A0A2I3BQG3	A0A2I3BRW0;Q9D958	Signal peptidase complex subunit 1	Spcs1	27.8802	28.2474	28.3332	27.549	26.5055	27.3736	28.1533	28.0889	27.6355	28.1064	3	3	3	27.5	27.5	27.5	0	76.274
A0A2I3BRX9;A0A1W2P832;A0A1W2P712;Q6GYP7;A0A1W2P7P2	A0A2I3BRX9;A0A1W2P832;A0A1W2P712;Q6GYP7	Ral GTPase-activating protein subunit alpha-1	Ralgapa1	24.9633	24.7072	24.8727	24.5908	24.7874	24.468	25.2353	25.0211	25.1399	25.1533	19	19	18	9.3	9.3	8.8	0	38.227
A0A2I3BRZ2;Q3UHQ6;A0A2I3BQW4;A0A2I3BRW5	A0A2I3BRZ2;Q3UHQ6;A0A2I3BQW4	Protein dopey-2	Dopey2											5	5	5	2.8	2.8	2.8	0.0025295	2.2203
A0A2I3BS18;Q91VT1	A0A2I3BS18;Q91VT1	E3 SUMO-protein ligase NSE2	Nsmce2											3	3	3	13.2	13.2	13.2	0.00017931	8.255
A0A2I3BS49;Q9CXU4;Q9WTQ8	A0A2I3BS49;Q9CXU4;Q9WTQ8	Mitochondrial import inner membrane translocase subunit Tim23	Timm23											3	3	3	22.8	22.8	22.8	0	25.274
A0A2K6EDK3;Q6PIP5	A0A2K6EDK3;Q6PIP5	NudC domain-containing protein 1	Nudcd1											8	8	8	16.2	16.2	16.2	0.00017765	7.9511
A0A2R8VHF9	A0A2R8VHF9													141	1	1	61.6	0.6	0.6	0	26.943
A0A2R8VHH1;Q99P88	A0A2R8VHH1;Q99P88	Nuclear pore complex protein Nup155	Nup155	29.7232	29.7412	29.1728	29.4232	29.0387	29.85	30.0802	30.4576	30.4239	30.787	45	45	45	42.1	42.1	42.1	0	323.31
A0A2R8VHP3	A0A2R8VHP3													8	1	1	9.3	1.9	1.9	0.0001672	5.8747
A0A2R8VHQ0;Q8CGB6;A0A2R8W6Z5;Q8BZ33	A0A2R8VHQ0;Q8CGB6	Tensin-2	Tns2	28.1457	28.5764	28.5817	28.3894	27.8397	28.5361	28.3461	28.2075	28.3376	28.1952	47	46	46	44.2	43.2	43.2	0	323.31
A0A2R8VHR3;P98064	A0A2R8VHR3;P98064	Mannan-binding lectin serine protease 1;Mannan-binding lectin serine protease 1 heavy chain;Mannan-binding lectin serine protease 1 light chain	Masp1											1	1	1	2.1	2.1	2.1	0.0046768	1.8755
A0A2R8VHV8;Q8BM06;Q61220	A0A2R8VHV8;Q8BM06;Q61220	Protein kinase C-binding protein NELL2	Nell2											3	3	3	3.7	3.7	3.7	0.0045461	1.8971
A0A2R8VHX5;Q8VD12	A0A2R8VHX5;Q8VD12	Zinc finger protein 385A	Znf385a	25.5449	25.8458									5	5	5	20.2	20.2	20.2	0.00017428	7.1927
A0A2R8VHY2;Q8C6B9	A0A2R8VHY2;Q8C6B9	Active regulator of SIRT1	Rps19bp1											1	1	1	21.9	21.9	21.9	0.0021222	2.3197
A0A2R8W6P6;A0A2R8VI39;P23591;A0A2R8VHD0;A0A2R8VKL9;A0A2R8W6N0	A0A2R8W6P6;A0A2R8VI39;P23591;A0A2R8VHD0;A0A2R8VKL9	GDP-L-fucose synthase	Tsta3											6	6	6	18.3	18.3	18.3	0	20.298
A0A2R8VJW0	A0A2R8VJW0													5	1	1	59.7	16.1	16.1	0.00031516	4.2496
A0A2R8VK70;Q61735;A0A2R8VJU9;A0A2R8VI30	A0A2R8VK70;Q61735;A0A2R8VJU9;A0A2R8VI30	Leukocyte surface antigen CD47	Cd47											7	1	1	20.2	3.1	3.1	0.00045018	3.2755
A0A2R8VKI7;Q9ERA0	A0A2R8VKI7;Q9ERA0	Alpha-globin transcription factor CP2	Tfcp2											2	2	2	4.8	4.8	4.8	0.0011529	2.5993
A0A2R8W6I7;A2A5V3;A2A5V2;S4R2D3;P55194;A2A5V1;S4R2T6	A0A2R8W6I7;A2A5V3;A2A5V2;S4R2D3;P55194	SH3 domain-binding protein 1	Sh3bp1											5	4	4	11.2	9.6	9.6	0	37.468
A0A2R8W6J9;Q8R093;Q8CGR7	A0A2R8W6J9;Q8R093;Q8CGR7	Uridine phosphorylase;Uridine phosphorylase 2	Upp2											1	1	1	4.2	4.2	4.2	0.006765	1.7069
A0A2R8W6P0;D3Z187	A0A2R8W6P0;D3Z187		Cd47	27.4185	28.2535	28.303	28.8787	29.126	28.3677	28.6144	28.3365	28.6136	28.9397	8	8	0	24	24	0	0	170.51
A0A2R8W747;D3Z4A3;Q6NZQ6	A0A2R8W747;D3Z4A3;Q6NZQ6	Zinc finger protein 740	Zfp740;Znf740											3	3	1	17.5	17.5	8.4	0.00019131	11.567
A0A2U3TZ56;Q78IQ7	A0A2U3TZ56;Q78IQ7	Zinc transporter ZIP4	Slc39a4											6	6	6	13.5	13.5	13.5	0	55.501
A0A2U3TZ82;Q99KW3;G5E8W1;A0A2R8VI29;J9JI90	A0A2U3TZ82;Q99KW3;G5E8W1	TRIO and F-actin-binding protein	Triobp	25.5235	26.0409	25.1974	25.4812	25.2247	26.1466	25.9719	25.9051	25.9778	24.9008	19	19	18	28.2	28.2	28.2	0	96.384
A0A338P673;A9C437;Q9R0A1;A0A338P6C2	A0A338P673;A9C437;Q9R0A1	Chloride channel protein;Chloride channel protein 2	Clcn2	25.6941				25.0595						13	13	7	20.3	20.3	10.4	0	27.38
E9Q440;A0A338P6D4;E9Q7X6;Q8BRS4	E9Q440;A0A338P6D4;E9Q7X6	Protein HEG homolog 1	Heg1											5	5	5	4.9	4.9	4.9	0.00017001	6.4046
A0A338P6E5;A0A338P6I6;Q62108;G3UZL5;A0A338P7H1;B1AR31;A0A338P6L4;A0A338P6H5;A0A338P713;E9Q3Z8;J3QMR8;J3KMS4;F6TPQ6;A0A338P746	A0A338P6E5;A0A338P6I6;Q62108;G3UZL5	Disks large homolog 4	Dlg4	26.5276	26.7605	26.1966	26.7322	26.7374	26.5833	26.3427	25.6452	26.7535	26.3092	23	19	19	32.2	28	28	0	179.96
G5E843;A0A338P6F7;O89026;A0A338P6U2	G5E843;A0A338P6F7;O89026	Roundabout homolog 1	Robo1											11	11	9	7.9	7.9	6.5	0	30.536
A0A338P6G6;A0A384DV79;A0A338P6D0	A0A338P6G6;A0A384DV79									26.6683	26.3383			6	1	1	54	16.1	16.1	0	27.519
A0A338P6I9	A0A338P6I9													1	1	1	27.1	27.1	27.1	0	35.911
A0A338P6J4;B7ZNW3;Q8BH47	A0A338P6J4;B7ZNW3;Q8BH47	Vesicle-trafficking protein SEC22a	Sec22a											1	1	1	6.1	6.1	6.1	0.0021103	2.2348
A0A338P6K2	A0A338P6K2			31.2881	32.1203	31.7788	31.7298	30.848	31.2661	31.501	30.9987	30.9157	30.8497	144	125	1	61.5	54.9	0.9	0	323.31
A0A338P6L0;Q8C4T8;Q0VB45;P48542	A0A338P6L0;Q8C4T8;Q0VB45;P48542	G protein-activated inward rectifier potassium channel 2	Kcnj6											1	1	1	2	2	2	0.0059937	1.7727
A0A338P6N4	A0A338P6N4													4	4	4	1.7	1.7	1.7	0.00032573	5.1032
A0A338P6Q9;Q9CYZ8;D6RG78;A0A1B0GRS0;A0A1B0GRM9;A0A1B0GT95;Q3U4B1	A0A338P6Q9;Q9CYZ8;D6RG78;A0A1B0GRS0;A0A1B0GRM9;A0A1B0GT95;Q3U4B1	Single-stranded DNA-binding protein 2	Ssbp2;Ssbp4											2	2	1	9.4	9.4	5.3	0.00017696	7.7811
A0A338P6U4;Q5XJY4;D6RJ50;D6RCZ6;A0A338P6A0	A0A338P6U4;Q5XJY4;D6RJ50	Presenilins-associated rhomboid-like protein, mitochondrial;P-beta	Parl		25.7232		25.7472		25.6011		25.3268		26.0022	5	5	5	17.5	17.5	17.5	0.00017088	6.6024
E9Q4N6;E9Q6R4;A0A338P6U8;E9Q4N7	E9Q4N6;E9Q6R4;A0A338P6U8;E9Q4N7		Arid1b	25.8342	25.1103	26.1162		25.1353	25.0809	25.5801	25.8831	25.9102	26.1877	8	8	7	5.2	5.2	4.1	0	25.766
A0A338P6W1;P97868;D3YZU8;A0A0R4J165	A0A338P6W1;P97868	E3 ubiquitin-protein ligase RBBP6	Rbbp6	24.1792	24.1668				24.0272		24.2055	25.4971	25.8371	14	14	14	9.6	9.6	9.6	0	64.76
A0A338P711;C0HKG6;C0HKG5;A0A338P7E3	A0A338P711;C0HKG6;C0HKG5;A0A338P7E3													4	4	4	25.2	25.2	25.2	0	15.709
Q9JI59;A0A338P721;Q9CWD9	Q9JI59;A0A338P721;Q9CWD9	Junctional adhesion molecule B	Jam2	28.6355	28.6441	28.3544	27.7184	28.1086	27.6562	27.3938	28.1512	27.7186	27.4483	8	8	8	34.9	34.9	34.9	0	185.82
A0A338P760;Q7TQ33	A0A338P760;Q7TQ33	RGM domain family member B	Rgmb											1	1	1	2.9	2.9	2.9	0.0068742	1.6624
A0A338P769;A0A338P6R8;A2ARU0	A0A338P769;A0A338P6R8													21	1	1	53.7	2.4	2.4	0.00046125	3.6855
A0A338P7B7;P51807	A0A338P7B7;P51807	Dynein light chain Tctex-type 1	Dynlt1											1	1	1	16.1	16.1	16.1	0.00031862	4.4734
A0A338P7E0;Q9Z321	A0A338P7E0;Q9Z321	DNA topoisomerase 3-beta-1	Top3b											3	3	3	7.8	7.8	7.8	0.00016399	5.3036
A0A338P7E5;P68037;A0A338P786;A0A338P702	A0A338P7E5;P68037;A0A338P786	Ubiquitin-conjugating enzyme E2 L3	Ube2l3	26.7269	26.8917	26.6729	27.1601	27.8935	27.1031	26.8102	27.0297	27.1637	26.6846	7	7	7	66.4	66.4	66.4	0	137.19
A0A384DV69;P58659;A0A338P750;D3Z1H0	A0A384DV69;P58659;A0A338P750;D3Z1H0	Protein eva-1 homolog C	Eva1c	26.4995	26.1518	25.0344	26.1469	25.2623	24.3365	24.3493	25.6514		26.1838	10	10	10	26.5	26.5	26.5	0	56.238
F8WHK3;A0A384DV92;Q8CA95;A0A3B2W3N3;A0A3B2WCR8	F8WHK3;A0A384DV92;Q8CA95	cAMP and cAMP-inhibited cGMP 3,5-cyclic phosphodiesterase 10A	Pde10a	25.1731	24.9296	24.1657	26.3038	26.2195	24.471	24.3627	24.4634	23.9435	25.0391	8	8	7	13.7	13.7	11	0	86.768
E9PY46;A0A3B2W3F6;E9Q682	E9PY46;A0A3B2W3F6;E9Q682		Ift140											6	6	6	5.3	5.3	5.3	0.0017143	2.4578
A0A3B2W3Q3;B2KF52;Q3TT38	A0A3B2W3Q3;B2KF52;Q3TT38	Uncharacterized protein C6orf106 homolog	D17Wsu92e											1	1	1	8.9	8.9	8.9	0.00087133	2.7355
A0A3B2W4C8;A0A3B2WCK5;Q9JKJ9	A0A3B2W4C8;A0A3B2WCK5;Q9JKJ9	24-hydroxycholesterol 7-alpha-hydroxylase	Cyp39a1											2	2	2	5.9	5.9	5.9	0	18.407
F6Q269;A0A3B2W707;Q3TA59	F6Q269;A0A3B2W707;Q3TA59	JmjC domain-containing protein 8	Jmjd8											1	1	1	7	7	7	0.00059294	3.0647
A0A3B2WD72;A0A3B2W7W2;P35396	A0A3B2WD72;A0A3B2W7W2;P35396	Peroxisome proliferator-activated receptor delta	Ppard											1	1	1	2	2	2	0.0099456	1.4764
A0A3B2W864;Q3UW83;A0A338P7K4;A0A338P731;B2KF67;A0A338P6T6;A0A338P6L9;H3BJY4	A0A3B2W864;Q3UW83;A0A338P7K4		Rps10	28.6299	28.4799	28.8528	28.003	28.0087	28.4975	27.9874	28.4638	28.2287	28.4329	13	12	0	44.9	42.5	0	0	33.076
A0A3B2WAQ7;Q3UHP6;P59672;A0A3B2W7H4;A0A3B2W4H6;A0A3B2W4B0;A0A3B2W446;A0A3B2WCH8;A0A3B2W7E6	A0A3B2WAQ7;Q3UHP6;P59672;A0A3B2W7H4;A0A3B2W4H6	Ankyrin repeat and SAM domain-containing protein 1A	Anks1;Anks1a											9	9	9	8.9	8.9	8.9	0.00016958	6.3153
A0A3B2WBH9;A0A3B2WCN9;Q9Z0U1;A0A494B9E6	A0A3B2WBH9;A0A3B2WCN9;Q9Z0U1	Tight junction protein ZO-2	Tjp2	27.3292	27.5362	27.5794	27.4916	27.9115	27.3345	27.5892	27.8644	27.4755	27.0795	45	44	43	42.7	42.1	41.4	0	323.31
A0A3B2WDD2;A0A3B2WBL1;Q5XJF6;P53026;A0A3B2W824;A0A3B2W820;A0A3B2WCA5;D6RE43	A0A3B2WDD2;A0A3B2WBL1;Q5XJF6;P53026;A0A3B2W824	Ribosomal protein;60S ribosomal protein L10a	Rpl10a	30.7922	30.6596	30.7454	30.429	29.9982	30.5172	30.9053	30.7674	30.138	29.9931	11	11	11	52.6	52.6	52.6	0	277.67
A0A3B2WCD8;Q3U0V1;A0A3B2W465;A0A0G2JE55;A0A0G2JGT1	A0A3B2WCD8;Q3U0V1	Far upstream element-binding protein 2	Khsrp							25.195	25.8114		25.2969	21	21	19	36.8	36.8	33.6	0	323.31
A0A3B2WCL5;Q9CT10	A0A3B2WCL5;Q9CT10	Ran-binding protein 3	Ranbp3			23.7095			22.4964	23.2358			23.2545	10	10	10	23.7	23.7	23.7	0	285.48
Q62172;A0A3B2WCS4;A0A3B2W7X3	Q62172;A0A3B2WCS4;A0A3B2W7X3	RalA-binding protein 1	Ralbp1											8	8	8	12.8	12.8	12.8	0.00019153	11.637
A0A3B2WD34;Q91VJ4;A0A3B2W7T8;A0A3B2WAZ4;A0A3B2WD06;A0A3B2W7M3;A0A3B2W7L2	A0A3B2WD34;Q91VJ4;A0A3B2W7T8;A0A3B2WAZ4	Serine/threonine-protein kinase 38	Stk38											4	3	3	15	12.7	12.7	0.00019775	13.417
A0A3B2WD96	A0A3B2WD96													40	1	1	50.4	1.7	1.7	0.0093408	1.5447
Q3UN02;A0A3B2WDB3;B0V2Q9	Q3UN02;A0A3B2WDB3	Lysocardiolipin acyltransferase 1	Lclat1	25.6709	25.8556	25.6293	24.9114	25.5328	24.9886	25.8563		25.6024	26.0936	9	9	9	23.9	23.9	23.9	0	25.905
A0A3Q4EBV4;Q3TJZ6	A0A3Q4EBV4;Q3TJZ6	Protein FAM98A	Fam98a											3	3	3	15.6	15.6	15.6	0	42.931
A0A3Q4EC26;A0A3Q4L2V5;Q9DCJ1;A0A3Q4L2Y8	A0A3Q4EC26;A0A3Q4L2V5;Q9DCJ1;A0A3Q4L2Y8	Target of rapamycin complex subunit LST8	Mlst8											3	3	3	15.4	15.4	15.4	0.00019747	13.384
A0A3Q4EGJ3;D3YTU5;D3YVV3;A0A3Q4EHJ7	A0A3Q4EGJ3;D3YTU5;D3YVV3		Ankrd29	23.7338	23.7654	23.6858	23.3464	23.8288		23.7837	23.1237		23.6888	5	5	5	19.1	19.1	19.1	0.0003199	4.5608
A0A3Q4EGK3;Q8CG19;B1B1E2;A0A3Q4L384	A0A3Q4EGK3;Q8CG19;B1B1E2	Latent-transforming growth factor beta-binding protein 1	Ltbp1											7	7	7	4.6	4.6	4.6	0.00018146	8.7062
A0A3Q4EGQ9;E9QNE9;Q99JP0	A0A3Q4EGQ9;E9QNE9;Q99JP0	Mitogen-activated protein kinase kinase kinase kinase;Mitogen-activated protein kinase kinase kinase kinase 3	Map4k3											4	4	4	5.6	5.6	5.6	0.00016493	5.4297
A0A3Q4EH04;A0A3Q4L335;A0A3Q4L393;Q8BL97;A0A3Q4EGP0	A0A3Q4EH04;A0A3Q4L335;A0A3Q4L393;Q8BL97	Serine/arginine-rich splicing factor 7	Srsf7	29.9754	30.1955	29.7469	29.4806	29.6143	30.1321	31.1066	31.0545	31.5455	31.5989	10	9	9	59.9	59.9	59.9	0	115.7
A0A3Q4EH93;A0A3Q4L2S1;Q9R061	A0A3Q4EH93;A0A3Q4L2S1;Q9R061	Cytosolic Fe-S cluster assembly factor NUBP2	Nubp2											3	3	3	18.5	18.5	18.5	0.00045406	3.4287
A0A3Q4L363;Q8CD92	A0A3Q4L363;Q8CD92	Tetratricopeptide repeat protein 27	Ttc27											1	1	1	7.2	7.2	7.2	0.00016807	6.0576
A0A494B870;Q6IEE6	A0A494B870;Q6IEE6	Transmembrane protein 132E	Tmem132e											2	2	2	3.5	3.5	3.5	0.00045718	3.5573
E9Q5N7;A0A494B8Y4;E9PUM9;E9Q7X7;E9PUN0;E9PUN2	E9Q5N7;A0A494B8Y4;E9PUM9;E9Q7X7;E9PUN0		Nrxn2	24.1504	24.4175	23.8788					24.4985	24.6369		8	5	5	5.5	3.8	3.8	0	27.198
A0A494B8Y8;Q91XB7;A0A494BA71;A0A494BA88;A0A494B9Y3	A0A494B8Y8;Q91XB7;A0A494BA71;A0A494BA88;A0A494B9Y3	Protein YIF1A	Yif1a											2	2	2	11.2	11.2	11.2	0.00019501	12.656
A0A494B909;Q9WV68;A0A494BAS6;A0A494B8Z4;A0A494BB28;A0A494B906	A0A494B909;Q9WV68;A0A494BAS6;A0A494B8Z4;A0A494BB28	Peroxisomal 2,4-dienoyl-CoA reductase	Decr2											4	4	4	11.7	11.7	11.7	0.00017289	6.9659
A0A494B923;A0A494BB18;O88428	A0A494B923;A0A494BB18;O88428	Bifunctional 3-phosphoadenosine 5-phosphosulfate synthase 2;Sulfate adenylyltransferase;Adenylyl-sulfate kinase	Papss2											7	7	7	11.1	11.1	11.1	0.0004553	3.4837
A0A494B9F0;A0A494B953;A0A494BAG2;A0A494BAX0;Q8CFI0;A0A494BA39;E9PXB7;G3X9H8;A0A494B9L5;A0A494BAE4;A0A494BAD8;A0A286YCR1;A0A286YDV4	A0A494B9F0;A0A494B953;A0A494BAG2;A0A494BAX0;Q8CFI0;A0A494BA39;E9PXB7;G3X9H8;A0A494B9L5;A0A494BAE4	E3 ubiquitin-protein ligase NEDD4-like	Nedd4l	25.2805	25.3775	25.2459	24.0878		25.4449	26.2207	26.1428	25.8695		15	11	11	17.8	14	14	0	18.155
A0A494B968	A0A494B968													3	1	1	71.7	15	15	0.0011598	2.6964
Q9EPK6;A0A494B9H1;A0A494B9B2	Q9EPK6;A0A494B9H1;A0A494B9B2	Nucleotide exchange factor SIL1	Sil1		25.4401	26.3469			26.8064				25.8681	6	6	6	16.1	16.1	16.1	0	52.965
A0A494B9K4;A0A494BAX9;A0A494BBK1;A0A494B969	A0A494B9K4													28	2	2	38.6	2	2	0	67.657
A0A494B9L0;Q5RL57;Q9R0L7;A0A494BBL1;A0A494BAS2;A0A494B9R0	A0A494B9L0;Q5RL57;Q9R0L7;A0A494BBL1	A-kinase anchor protein 8-like	Akap8l	26.9213	26.8851	25.8397	26.5676	26.2012	26.8093	27.0145	27.5408	27.7665	27.9207	13	13	13	24.9	24.9	24.9	0	306.1
A0A494B9Q5;Q8CI33	A0A494B9Q5;Q8CI33	CWF19-like protein 1	Cwf19l1											3	3	3	11.8	11.8	11.8	0.0012959	2.576
A0A494B9S6;O35089	A0A494B9S6;O35089	Protein cornichon homolog 2	Cnih2											1	1	1	16.1	16.1	16.1	0.00031432	4.1798
A0A494BAQ2;A0A494B9Y5;Q9WTK5	A0A494BAQ2;A0A494B9Y5;Q9WTK5	Nuclear factor NF-kappa-B p100 subunit;Nuclear factor NF-kappa-B p52 subunit	Nfkb2											8	8	8	11.5	11.5	11.5	0	39.541
E0CZD9;E0CXM9;A0A494B9Y9;Q9DB43;E0CX79;E0CXR3;F6SG70;E0CXA3	E0CZD9;E0CXM9;A0A494B9Y9;Q9DB43;E0CX79;E0CXR3	Zinc finger protein-like 1	Zfpl1		25.435	24.0074	25.4284	24.9954	26.1686	24.5766	25.2385	25.2427		4	4	4	16.9	16.9	16.9	0	41.563
A0A494BA44;Q04207;Q4U113;A0A494B901;A4QPD3;P15307	A0A494BA44;Q04207	Transcription factor p65	Rela	25.2315			24.6693		24.7109		24.29			9	9	9	27.9	27.9	27.9	0	48.315
A0A494BA54;Q80UY1	A0A494BA54;Q80UY1	UPF0586 protein C9orf41 homolog												1	1	1	19.1	19.1	19.1	0.00059224	3.0388
Q3U4I7;A0A494BA58;A0A494BB94	Q3U4I7;A0A494BA58	Pyridine nucleotide-disulfide oxidoreductase domain-containing protein 2	Pyroxd2											10	10	10	23.9	23.9	23.9	0	44.283
Q62422;A0A494BA97;A0A494B943	Q62422;A0A494BA97	Osteoclast-stimulating factor 1	Ostf1	24.6069	23.9205	24.2705	23.9853	24.3529	24.263	23.2079	24.4253	25.1507	23.5424	7	7	7	42.3	42.3	42.3	0	91.518
A0A494BAC3;A0A498WFQ1;Q61672	A0A494BAC3;A0A498WFQ1;Q61672	Equilibrative nucleoside transporter 2	Slc29a2											1	1	1	3	3	3	0.00031456	4.1929
A0A494BAC6;Q8R0Z5	A0A494BAC6;Q8R0Z5	Mitoferrin-2	Slc25a28											1	1	1	13.5	13.5	13.5	0.0050775	1.8566
A0A494BAI5;P22315;Q91W09;A0A494B9Y8;A0A494BBL4;A0A494BA61;A0A494BAR8	A0A494BAI5;P22315;Q91W09;A0A494B9Y8	Ferrochelatase, mitochondrial;Ferrochelatase	Fech	27.9058	27.9756	28.1689	27.9565	27.64	27.9808	27.7921	27.5399	27.5805	27.9178	18	18	2	51.8	51.8	7.9	0	323.31
A0A494BB58;A0A494BAJ5;A0A494BBF1;Q9WU84	A0A494BB58;A0A494BAJ5;A0A494BBF1;Q9WU84	Copper chaperone for superoxide dismutase	Ccs											5	5	5	27.2	27.2	27.2	0	25.388
A0A494BAJ6;Q9WUL7	A0A494BAJ6;Q9WUL7	ADP-ribosylation factor-like protein 3	Arl3	25.2472		23.5976	24.6035	26.3086	24.5967		23.4529			8	8	8	55	55	55	0	199.25
F6SLP4;A0A494BAW5;A0A494BAK4;Q9DC16;A0A494BAX4;A0A494B9M5;F6Z6A5	F6SLP4;A0A494BAW5;A0A494BAK4;Q9DC16;A0A494BAX4	Endoplasmic reticulum-Golgi intermediate compartment protein 1	Ergic1	28.5397	28.0698	27.9873	28.4771	27.7626	28.5619	28.1269	27.9081	28.5989	28.8643	10	10	10	59.7	59.7	59.7	0	175.8
A0A494BAV5;P13011;Q99PL7;Q6T707	A0A494BAV5;P13011;Q99PL7	Acyl-CoA desaturase 2	Scd2;Scd3											4	4	2	23.3	23.3	14.4	0	16.48
A0A494BB03;Q9JJE7	A0A494BB03;Q9JJE7	Fatty acid desaturase 3	Fads3	25.5963	25.1851	25.7355	25.4926	25.6988	24.7874	24.8393	25.7422	25.4007	25.4191	3	3	3	12.5	12.5	12.5	0	32.494
E0CYH4;A0A494BB75;Q8C6G8;F7DFQ2;F8WH48;F6UT94	E0CYH4;A0A494BB75;Q8C6G8	WD repeat-containing protein 26	Wdr26	25.298	25.2825	25.2732	24.8443	24.9292	24.8443	25.4592	25.424	25.8167	25.5495	12	12	12	22.7	22.7	22.7	0	20.537
R4H4V1;A0A494BBD3;R4H4Y7;Q9EQC5;A0A494B9K7;A0A494B997	R4H4V1;A0A494BBD3;R4H4Y7;Q9EQC5	N-terminal kinase-like protein	Scyl1	25.7605				26.0091			24.966			6	6	6	9.5	9.5	9.5	0	39.482
A0A494BBF0;G5E8D6;Q9WVJ9;E9Q3N9;A0A494BAR1;E9Q3F3;F6Z1C2;E9Q2T8;E9Q2A0;F7AYH6;E9Q1U0	A0A494BBF0;G5E8D6;Q9WVJ9;E9Q3N9;A0A494BAR1;E9Q3F3;F6Z1C2	EGF-containing fibulin-like extracellular matrix protein 2	Efemp2		27.6927	26.9676	25.7108	26.3415	27.0584	26.5786	26.0934	26.3574	26.4627	10	10	10	26.2	26.2	26.2	0	99.316
A0A494BBF6;A0A494BBI6;Q9WUD1	A0A494BBF6;A0A494BBI6;Q9WUD1	STIP1 homology and U box-containing protein 1	Stub1		25.3021	24.9336	25.9599	25.5498	25.3026			25.5032		13	13	13	53.7	53.7	53.7	0	139.69
A0A494BBN2;Q9D1B9;F6U4U1;A0A494BB47	A0A494BBN2;Q9D1B9;F6U4U1;A0A494BB47	39S ribosomal protein L28, mitochondrial	Mrpl28	25.514	24.8506	24.9577	25.2113	24.7553	24.9288		25.2165	25.7709	25.4622	6	6	6	21.2	21.2	21.2	0.00016923	6.2742
A0A494BBP5;P25446	A0A494BBP5;P25446	Tumor necrosis factor receptor superfamily member 6	Fas	26.0471		25.8969	25.9863		26.1741		25.7998	25.6549	26.4901	4	4	4	16.5	16.5	16.5	0	50.686
O78196;A0A498U6I0;P04231;P20040;P04230	O78196;A0A498U6I0;P04231;P20040;P04230	H-2 class II histocompatibility antigen, E-S beta chain;H-2 class II histocompatibility antigen, E-Q beta chain;H-2 class II histocompatibility antigen, E-B beta chain	H2-Eb1											4	4	1	18.9	18.9	8.7	0.00044984	3.2689
A0A498WGD8;Q8CDN6;A0A494B955;A0A494BBI1;A0A494BB31	A0A498WGD8;Q8CDN6;A0A494B955;A0A494BBI1	Thioredoxin-like protein 1	Txnl1	25.874	26.4546	25.8995	26.2097	26.3224	25.8907	25.7635	25.4165	25.5964	26.3439	13	13	13	58.9	58.9	58.9	0	268.34
A0A498WGK2;Q8BP47;A0A494BB89;A0A494BAX5;A0A494BAW6;A0A494B927;A0A494B996;A0A494B9G0;A0A494B949	A0A498WGK2;Q8BP47;A0A494BB89;A0A494BAX5	Asparagine--tRNA ligase, cytoplasmic	Nars	24.7888	24.088	22.7738	25.2922	26.351	24.6937	24.7163	24.3568	23.6709	24.3352	21	21	21	40.1	40.1	40.1	0	206.05
A0A498WGS3;P04370	A0A498WGS3;P04370	Myelin basic protein	Mbp	33.6291	33.5808	33.855	34.7921	35.4436	32.4799	32.2901	31.9744	32.9251	32.7708	14	14	14	64	64	64	0	323.31
D3Z4T6;A0A4W9;Q80Z24;H3BKU7	D3Z4T6;A0A4W9;Q80Z24	Neuronal growth regulator 1	Negr1	27.0794	27.4528	26.2884	27.7689	27.4672	27.3653	27.0011	27.6283	27.6872	27.6089	10	10	10	40.7	40.7	40.7	0	219.78
A0A571BD95;A0A5F8MP95;Q9ES00;G3UZD6;G3UZM6;H7BXC2	A0A571BD95;A0A5F8MP95;Q9ES00;G3UZD6	Ubiquitin conjugation factor E4 B	Ube4b											8	8	8	8.4	8.4	8.4	0.00019139	11.609
B1AQX9;A0A571BDG0;B1AQX6;B1AQX7;A0A571BDG6;A0A571BG39;A0A571BG20;Q9QWI6;B1AQX8	B1AQX9;A0A571BDG0;B1AQX6;B1AQX7;A0A571BDG6;A0A571BG39;A0A571BG20;Q9QWI6	SRC kinase signaling inhibitor 1	Srcin1	25.0315	25.2493	24.552	25.9263	27.0354	24.4055	23.8314	24.2112	25.5083	24.582	35	35	35	35.2	35.2	35.2	0	245.57
A0A571BDK9;Q8VCC6;A2ATH4;A0A571BF92	A0A571BDK9;Q8VCC6;A2ATH4;A0A571BF92	Cerebral cavernous malformations 2 protein-like	Ccm2l											2	2	2	4.3	4.3	4.3	0.0099509	1.482
D3YZ86;A0A571BDP7;Q8VDV3;D3Z585;D3YZN2;D3YXL8	D3YZ86;A0A571BDP7;Q8VDV3;D3Z585	Guanine nucleotide exchange factor for Rab-3A	Rab3il1											3	3	2	9.3	9.3	7.4	0	16.374
A0A571BDS0;E9QQ93;O70373	A0A571BDS0;E9QQ93;O70373	Xin actin-binding repeat-containing protein 1	Xirp1											5	5	5	3.3	3.3	3.3	0.0037516	2.0076
B1AXJ6;A0A571BEC8;A0A571BE80;A0A571BE60;F6YZZ8;B1AXJ5;B1AXJ4;Q924X6;B1AXJ3;A0A571BEF2;A0A571BDQ2;A0A571BGD2;A0A571BDC7	B1AXJ6;A0A571BEC8;A0A571BE80;A0A571BE60;F6YZZ8;B1AXJ5;B1AXJ4;Q924X6;B1AXJ3	Low-density lipoprotein receptor-related protein 8	Lrp8		24.6615	24.9774								7	7	7	12.8	12.8	12.8	0	39.639
A0A571BE69;A0A5F8MPL6;Q9Z1S5	A0A571BE69;A0A5F8MPL6;Q9Z1S5	Neuronal-specific septin-3	2003-09-01	26.0272	26.8152	26.5012	27.2538	28.047	26.0133	25.4169	26.0594	25.2685	25.2013	16	16	2	18	18	4.1	0	241.58
A0A571BE99;Q8R555	A0A571BE99;Q8R555	Cartilage acidic protein 1	Crtac1	24.4296	24.6493	24.8099	24.7974	24.5733	25.2567	25.0517	23.9576	24.7199	24.696	10	10	10	18.4	18.4	18.4	0	76.972
A0A571BEC9;O88492	A0A571BEC9;O88492	Perilipin-4	Plin4											17	17	17	31.5	31.5	31.5	0	107.75
A2ADT1;A2ADS8;A2ADS6;A0A571BEG7;Q63ZW7	A2ADT1;A2ADS8;A2ADS6;A0A571BEG7;Q63ZW7	InaD-like protein	Inadl											1	1	1	7.5	7.5	7.5	0.0057385	1.7997
A0A571BEI2;Q6PIU9	A0A571BEI2;Q6PIU9	Uncharacterized protein FLJ45252 homolog												7	5	5	19.2	14.5	14.5	0	27.052
Q6P6L5;D3YU50;A0A571BEN1;F7D574;F6RQD1	Q6P6L5;D3YU50;A0A571BEN1;F7D574		Mybpc1											3	3	3	3	3	3	0.00087146	2.7364
A0A571BES1;Q9JME5;A0A571BEW4;A0A571BEC1	A0A571BES1;Q9JME5;A0A571BEW4	AP-3 complex subunit beta-2	Ap3b2	25.5581		25.8495	25.7491	26.3958	25.3105	25.3942		25.6576	25.3131	30	30	24	29.4	29.4	24.3	0	165.2
Q5SVR5;A0A571BES6;Q8VEM1	Q5SVR5;A0A571BES6;Q8VEM1	E3 ubiquitin-protein ligase RNF130	Rnf130											1	1	1	4.7	4.7	4.7	0.0015737	2.4739
A0A571BEV7;Q8R173	A0A571BEV7;Q8R173	Palmitoyltransferase ZDHHC3	Zdhhc3											1	1	1	4.8	4.8	4.8	0.00017425	7.1922
A0A571BG24;D3YU22;Q3UH68;D3Z589;A0A5F8MPN3;D3YU59;D3YV55;F6X3N8;F6W1Y9;D6RHT2	A0A571BG24;D3YU22;Q3UH68;D3Z589;A0A5F8MPN3;D3YU59	LIM and calponin homology domains-containing protein 1	Limch1	25.1278	25.7917	25.5996	25.5499	25.2835	25.9919	25.8893	26.0867	26.116	25.6259	15	15	15	12	12	12	0	67.193
A0A571BG95;E9PUE7;Q5SSL4;H3BKV6;H3BKT3;H3BJY3;H3BL84	A0A571BG95;E9PUE7;Q5SSL4	Active breakpoint cluster region-related protein	Abr	26.5669	25.762	25.1867	26.9339	26.2415	25.339	25.7093		25.6271	25.5146	24	24	23	23.8	23.8	23	0	46.572
A0A571BG98;Q8R1C0;A0A1W2P796;Q14B80	A0A571BG98;Q8R1C0;A0A1W2P796;Q14B80	Potassium voltage-gated channel subfamily C member 4;Potassium voltage-gated channel subfamily C member 2	Kcnc4;Kcnc2											4	2	2	6.6	4.5	4.5	0.0033468	2.0837
A0A571BGD8	A0A571BGD8													12	2	2	50	8.6	8.6	0	70.655
Q3TQZ7;Q8C9D4;Q80W80;A0A5F8MP75;E9QN59;Q61831;A0A0G2JG69;A0A0G2JGL2;A0A0G2JEJ8	Q3TQZ7;Q8C9D4;Q80W80;A0A5F8MP75;E9QN59;Q61831;A0A0G2JG69;A0A0G2JGL2	Mitogen-activated protein kinase;Mitogen-activated protein kinase 10	Mapk10								26.7803			7	2	1	15.8	3.8	1.9	0.005608	1.8142
A0A5F8MP96;P28661;Q5ND09;Q5ND13	A0A5F8MP96;P28661	Septin-4	2004-09-01	28.367	28.0442	28.3153	29.061	29.4354	28.2598	28.6143	28.4398	28.6272	28.6593	23	22	20	23.2	22.5	21.6	0	323.31
A0A5F8MPF2;A0A5F8MP98;Q5SSZ5	A0A5F8MPF2;A0A5F8MP98;Q5SSZ5	Tensin-3	Tns3											12	10	10	9.2	7.9	7.9	0	31.869
A0A5F8MPB5;Q61739	A0A5F8MPB5;Q61739	Integrin alpha-6;Integrin alpha-6 heavy chain;Integrin alpha-6 light chain	Itga6	30.4104	30.1954	30.2668	29.8968	29.9991	30.4802	30.3743	30.3457	30.3312	30.3685	49	49	18	47	47	18.8	0	323.31
A0A5F8MPD6;Q059P4;Q9CS72	A0A5F8MPD6;Q059P4;Q9CS72	Filamin-A-interacting protein 1	Filip1											3	3	3	2.6	2.6	2.6	0.00073217	2.8766
A0A5F8MPE1;A0A286YCT6	A0A5F8MPE1			27.2452	27.4668	27.2255	28.0479	28.778	27.3537	27.3553	27.4957	27.3915	27.5465	53	51	9	48.9	47.2	8.4	0	323.31
Q60575;A0A5F8MPF0;A2AH75	Q60575;A0A5F8MPF0;A2AH75	Kinesin-like protein KIF1B;Kinesin-like protein	Kif1b											13	5	5	9	4	4	0.00016485	5.4117
A0A5F8MPF3;A0A5F8MPN4;A0A5F8MPU7;Q8CJ19;A0A1D5RM34;A0A0N4SWA5;A0A0N4SVV2;A0A0N4SUZ1;A0A0N4SV64;A0A140LID8;A0A140LJA5	A0A5F8MPF3;A0A5F8MPN4;A0A5F8MPU7;Q8CJ19;A0A1D5RM34	Protein-methionine sulfoxide oxidase MICAL3	Mical3											19	19	16	10.3	10.3	8.9	0	61.6
A0A5F8MPH8;O35452;A0A571BG59;E9Q2T3;A0A0G2JE11;Q8CH41;A2ACU7	A0A5F8MPH8;O35452;A0A571BG59;E9Q2T3		Tnxb		23.6575	24.8043	24.6635							37	37	36	11.8	11.8	11.7	0	44.797
Q91ZZ2;A0A5F8MPI9;A1L338;Q3UGX8;Q3UHC1;F6ZDE5	Q91ZZ2;A0A5F8MPI9;A1L338;Q3UGX8;Q3UHC1		Rapgef1											4	4	4	4.1	4.1	4.1	0	40.626
Q9EP69;A0A5F8MPK9;A0A1L1SR59	Q9EP69;A0A5F8MPK9	Phosphatidylinositide phosphatase SAC1	Sacm1l	30.2255	29.8556	30.0193	29.9784	29.7565	29.868	29.9474	30.076	29.5742	29.6459	32	32	32	59.8	59.8	59.8	0	323.31
A0A5F8MPM4;E9QK82;P27573	A0A5F8MPM4;E9QK82;P27573	Myelin protein P0	Mpz	31.2557	33.2227	24.0327	32.283	27.8328	30.177	32.0555		30.5931	28.0383	18	18	18	39.7	39.7	39.7	0	275.05
A0A5F8MPN1;E9Q8I9;A0A0J9YVH0;A0A0J9YTT8;A0A0J9YVI5;A0A0J9YUP4;A0A0J9YUS4	A0A5F8MPN1;E9Q8I9	Protein furry homolog	Fry	24.5602	24.4293	24.5811	24.3485	24.2556	24.2754	23.9442	23.9811	24.3063	24.2287	24	22	22	10.1	9.5	9.5	0	51.416
Q3UX37;F6S200;A0A5F8MPP0;F7C583;F7CES2	Q3UX37;F6S200;A0A5F8MPP0;F7C583		Plekhg1											6	6	6	5.7	5.7	5.7	0.00017056	6.5313
E9Q3Y7;E9Q5L4;A0A5F8MPP1;Q5PR69;F7BFN2	E9Q3Y7;E9Q5L4;A0A5F8MPP1;Q5PR69	Uncharacterized protein KIAA1211	C530008M17Rik;Kiaa1211											5	5	5	5	5	5	0.00019662	13.145
A0A5F8MPP4;P57080	A0A5F8MPP4;P57080	Ubiquitin carboxyl-terminal hydrolase 25	Usp25											7	7	7	6.9	6.9	6.9	0.00017247	6.9109
A0A5F8MPP7;A2AAY5	A0A5F8MPP7;A2AAY5	SH3 and PX domain-containing protein 2B	Sh3pxd2b											5	5	4	5.7	5.7	4.8	0.00045455	3.4401
E9PUK3;A0A5F8MPQ8;E9PUI5;Q8K012;A0A0G2JFM9	E9PUK3;A0A5F8MPQ8;E9PUI5;Q8K012;A0A0G2JFM9	Formin-binding protein 1-like	Fnbp1l											9	9	9	19.6	19.6	19.6	0.00018481	9.6219
A0A5F8MPS7;P24638;B7ZCF5;B7ZCF4	A0A5F8MPS7;P24638;B7ZCF5	Lysosomal acid phosphatase	Acp2	25.9069	25.7186	26.2953	26.0777	25.3006	26.0221	26.1256	25.8372	25.5217	26.3834	8	8	8	18.4	18.4	18.4	0	13.585
Z4YML9;A0A5F8MPT2;Q8BKU8	Z4YML9;A0A5F8MPT2;Q8BKU8	Transmembrane protein 87B	Tmem87b											5	5	5	9.9	9.9	9.9	0.00045572	3.507
D3YUW7;E9QMC1;A0A5F8MPT6;P59242;A0A0G2JFG0;A0A0G2JEK8	D3YUW7;E9QMC1;A0A5F8MPT6;P59242	Cingulin	Cgn											6	6	6	6.3	6.3	6.3	0	29.634
A0A5F8MPW1;Q3UTR7;P11859	A0A5F8MPW1;Q3UTR7;P11859	Angiotensinogen;Angiotensin-1;Angiotensin-2;Angiotensin-3;Angiotensin-4;Angiotensin 1-9;Angiotensin 1-7;Angiotensin 1-5;Angiotensin 1-4	Agt											5	5	5	11.7	11.7	11.7	0.00017603	7.5646
A0A5F8MPX1;G3X940;Q8BZ21	A0A5F8MPX1;G3X940;Q8BZ21	Histone acetyltransferase;Histone acetyltransferase KAT6A	Kat6a											6	3	3	3.5	2.1	2.1	0	22.799
E9Q7G6;A0A5F8MPX7;Q8VC70;G3UY10;G3UYP9;G3UZJ9;A0A6I8MX12;Q8BWL5	E9Q7G6;A0A5F8MPX7;Q8VC70	RNA-binding motif, single-stranded-interacting protein 2	Rbms2											4	4	3	16.6	16.6	13.2	0	30.222
A0A5F8MPY3;P34152;A0A2I3BRG7;A0A2I3BQ85	A0A5F8MPY3;P34152	Focal adhesion kinase 1	Ptk2	25.9174	25.7301	25.8766	25.9394		25.7217	26.1152	25.9433	26.3539	25.5646	18	18	17	17	17	16.3	0	28.716
Q5UE59;E9Q7C9;Q8CD76;A0A5F8MPZ2;Q7TNF4;O88447	Q5UE59;E9Q7C9;Q8CD76;A0A5F8MPZ2;Q7TNF4;O88447	Kinesin light chain 1	Klc1	25.9873	26.2543	25.8837	26.1264	26.6334	26.3514	26.2555	26.5184	26.221	26.2543	28	28	12	50.6	50.6	19.9	0	278.87
S4R270;A0A5F8MQ05;D3Z6Q9;S4R1B8;S4R2J8;S4R171;S4R1Q1	S4R270;A0A5F8MQ05;D3Z6Q9;S4R1B8;S4R2J8	Bridging integrator 2	Bin2											14	12	12	34.1	32.3	32.3	0	166.77
M0QWJ9;A0A5F8MQ13	M0QWJ9;A0A5F8MQ13		Tmem178b											1	1	1	4.6	4.6	4.6	0.0066576	1.746
A0A5F8MQ17	A0A5F8MQ17			32.1702	32.1667	31.9618	31.6203	31.4355	31.8048	31.9348	31.8553	31.8086	31.365	11	11	4	19.7	19.7	6.1	0	323.31
G3X9K4;A0A5F8MQ25;Q8R3Q2;Q8C400	G3X9K4;A0A5F8MQ25;Q8R3Q2	Serine/threonine-protein phosphatase 6 regulatory subunit 2	Ppp6r2											5	5	5	6.8	6.8	6.8	0.00018744	10.431
Q8BRB7;A0A5F8MQ39;Q14AW2	Q8BRB7;A0A5F8MQ39	Histone acetyltransferase KAT6B	Kat6b											7	5	3	4	3	1.8	0.00059032	2.9944
Q3T9T1;A0A5F8MQA9;Q3TZY4;Q80W04	Q3T9T1;A0A5F8MQA9;Q3TZY4;Q80W04	Transmembrane and coiled-coil domains protein 2	Tmcc2		24.6899	24.0398	24.8016	25.4743		24.7379	24.0414	25.4117	24.771	6	6	4	15.3	15.3	11.5	0	25.359
A0A5H1ZRL1;A0A286YE32;A0A286YDN9;D3YTL8;Q52KF3	A0A5H1ZRL1;A0A286YE32;A0A286YDN9;D3YTL8;Q52KF3	Protein spire homolog 1	Spire1											3	3	3	4.2	4.2	4.2	0.00058945	2.9684
A0A5H1ZRL3;Q8C4Y3;F6SWS9;F6UFF7	A0A5H1ZRL3;Q8C4Y3	Negative elongation factor B	Nelfb	25.4395	25.4745	24.7466	25.036	24.869	25.7055	25.2913	25.77	25.482	25.5643	10	10	10	18.7	18.7	18.7	0	34.522
B1AWN6;A0A5H1ZRM8;A2ASI5;A0A668KM74;F7AMU5;A0A571BFW3;F6U9Y2;A0A0J9YVF2;K3W4N7;A0A0R4J1M7;Q9JJV9;A0A571BEB6;A0A571BG54;K3W4P8;Q6QIY3	B1AWN6;A0A5H1ZRM8	Sodium channel protein	Scn2a1	25.6973	25.9442	25.3762	26.5789	27.8046	25.3954	25.8236	26.0968	25.9396	23.9536	27	27	15	13.9	13.9	7.3	0	139.55
A0A5K1VVQ9;A2ASS6;E9Q8N1;E9Q8K5;A0A5K1VVQ1;F7CR78;A2AT70;Q8BUJ6	A0A5K1VVQ9;A2ASS6;E9Q8N1;E9Q8K5;A0A5K1VVQ1	Titin	Ttn	31.1292	30.6914	29.7188	29.7437	30.3055	30.2242	29.8957	30.5549	30.6974	30.4887	28	28	28	0.9	0.9	0.9	0.00017053	6.5244
Q99KD5;A0A5K1VVS7;A0A0U1RNI4	Q99KD5;A0A5K1VVS7	Protein unc-45 homolog A	Unc45a	24.5631	24.5641		24.1102			24.855			23.6239	22	22	14	26.5	26.5	17.9	0	141.95
F6UK66;A0A668KL36;Q810U5	F6UK66;A0A668KL36;Q810U5	Coiled-coil domain-containing protein 50	Ccdc50											6	6	6	24.6	24.6	24.6	0.00087121	2.726
A0A668KL57;Q7TSH8;B1AT98;B1AT96;B1AT97;B1ATA0	A0A668KL57;Q7TSH8	Uncharacterized protein KIAA0195	Kiaa0195	23.4744	23.049	22.6091	22.4244	23.6586						5	5	5	3.6	3.6	3.6	0.00016975	6.332
A0A668KL68;Q8BY02	A0A668KL68;Q8BY02	NF-kappa-B-repressing factor	Nkrf											7	7	7	10.5	10.5	10.5	0.00019309	12.158
A0A668KLC6;P20357;G3UZK9;G3UZE9;Q80X35;Q80ZL4;F7ALC8;E9Q8Y2	A0A668KLC6;P20357	Microtubule-associated protein 2	Map2	23.8684	24.3747	23.4536	24.0992	24.2377	23.9916	22.8758	23.3899	24.4289	24.1906	70	70	50	40.9	40.9	30.4	0	323.31
A0A668KLD1;Q9DCK3;D3Z0B7;D3Z0T3	A0A668KLD1;Q9DCK3	Tetraspanin-4	Tspan4		27.5802	27.1218	27.8802							3	3	3	12.3	12.3	12.3	0.00019272	12.028
A0A668KM31;A0A0G2JEG8;Q7TQF7	A0A668KM31;A0A0G2JEG8;Q7TQF7	Amphiphysin	Amph	25.8694	25.1965	24.8317	25.7688	26.6653	25.0973		24.9797	25.8206	25.7659	21	19	19	28.9	27.8	27.8	0	209.39
A0A6I8MWZ1;A2A5E1;A0A6I8MX00;A0A6I8MWX8;Q9QYI3;A0A6I8MWY7;A0A6I8MWZ9;F7BTP8;A0A6I8MWW2;A0A6I8MX31;A0A6I8MWW0;A0A6I8MWZ5	A0A6I8MWZ1;A2A5E1;A0A6I8MX00;A0A6I8MWX8;Q9QYI3;A0A6I8MWY7;A0A6I8MWZ9	DnaJ homolog subfamily C member 7	Dnajc7	25.2261				25.2331	25.0662	25.7357	25.2146			12	12	12	22.6	22.6	22.6	0	66.25
Z4YJU8;A0A6I8MWY5;E9PUQ5;A0A6I8MX07;Q921M4;A2AN45;A2AN48;A2AN46	Z4YJU8;A0A6I8MWY5;E9PUQ5;A0A6I8MX07;Q921M4	Golgin subfamily A member 2	Golga2	24.9901	25.2304	24.5539		24.1687		24.0009				10	10	10	12.4	12.4	12.4	0	72.575
A0A6I8MWZ8;Q8R5C0;P47802;G3XA66;D3Z3F4;D3YVW0;G3XA75;G3UYJ5;G3UXX9;G3UXB5	A0A6I8MWZ8;Q8R5C0;P47802;G3XA66;D3Z3F4;D3YVW0;G3XA75;G3UYJ5;G3UXX9	Metaxin-1	Mtx1	28.1871	27.8898	28.1816	27.9798	27.8471	28.1626	28.0838	27.7425	27.8371	27.6438	15	15	15	29.7	29.7	29.7	0	323.31
A0A6I8MX21;A0A6I8MX06	A0A6I8MX21;A0A6I8MX06													3	1	1	9.1	1.8	1.8	0.0017079	2.4101
A0A6I8MX08;Q5SNZ0;Z4YLP6;F6R1B7	A0A6I8MX08;Q5SNZ0	Girdin	Ccdc88a											11	11	11	6.3	6.3	6.3	0	17.361
A0A6I8MX18;Q8CJG1;H3BJ70;Q8CJF8;H3BL59;A3KFX7	A0A6I8MX18;Q8CJG1;H3BJ70	Protein argonaute-1	Ago1	25.8387	26.7069	25.5567	25.5934	25.4716	25.668	26.099	26.5381	25.7147	26.0892	18	12	8	25.6	17.9	12.5	0	45.993
A0A6I8MX27;P16125;D3Z7F0;A0A0N4SVV8	A0A6I8MX27;P16125;D3Z7F0	L-lactate dehydrogenase B chain;L-lactate dehydrogenase	Ldhb	29.7921	30.1517	30.1162	30.8294	31.1606	29.8871	30.3113	30.723	29.5288	29.7192	17	16	16	47.8	44.3	44.3	0	323.31
Q790S0;Q8K4W8;A0A6Q6Q7B9;E9Q2I1;P51791	Q790S0;Q8K4W8;A0A6Q6Q7B9;E9Q2I1;P51791	Chloride channel protein;H(+)/Cl(-) exchange transporter 3	Clcn3	25.0752	24.987	25.0841	25.0885	25.8918		25.3181	24.9284	24.6731		8	8	4	11.4	11.4	6.2	0	82.354
G3UXB6;A0A6Q6RCM4;G3UX33;Q8BHY8;G3UX13	G3UXB6;A0A6Q6RCM4;G3UX33;Q8BHY8;G3UX13	Sorting nexin-14	Snx14								24.8297		25.2466	9	9	9	10.8	10.8	10.8	0.00031807	4.4372
A0A7N4FLU7;P28028	A0A7N4FLU7;P28028	Serine/threonine-protein kinase B-raf	Braf											6	5	4	8.9	7.6	6.1	0.0052076	1.8395
Q8BTV1;A0A7N9VR83;Q99J74	Q8BTV1;A0A7N9VR83	Tumor suppressor candidate 3	Tusc3	27.1482	26.5838	26.4556								8	8	8	17	17	17	0	60.628
A0A7N9VR94	A0A7N9VR94													24	24	24	30.8	30.8	30.8	0	247.27
A0A7N9VRC4;Q8R0W0	A0A7N9VRC4;Q8R0W0	Epiplakin	Eppk1											6	3	3	3.7	1.8	1.8	0	20.415
A0A803ZIZ6;D3YYU8;A0A0B4J1L4;A0A0A0MQG1	A0A803ZIZ6;D3YYU8;A0A0B4J1L4;A0A0A0MQG1	Obscurin-like protein 1	Obsl1											6	6	6	3.3	3.3	3.3	0.001431	2.4794
A0JNY3;Q8BUV3	A0JNY3;Q8BUV3	Gephyrin;Molybdopterin adenylyltransferase;Molybdopterin molybdenumtransferase	Gphn	25.9226	25.2793	25.9635	26.581	26.9949	25.6034	25.3131	25.8	26.0714	26.458	20	20	20	29.8	29.8	29.8	0	80.401
A0ZV96;Q8BHW2	A0ZV96;Q8BHW2	Protein OSCP1	Oscp1											10	10	10	29.8	29.8	29.8	0	25.687
A1BN54	A1BN54		Actn1	32.0317	32.5158	31.7637	32.2458	31.4289	31.8141	32.0828	31.4317	31.3806	31.3858	68	45	3	74	50.5	3.2	0	323.31
A1L3P4;B0QZV3;A0A140LJ55	A1L3P4;B0QZV3;A0A140LJ55	Sodium/hydrogen exchanger	Slc9a6	25.5083	25.6196	25.4451	26.0678	26.0127	25.5522	26.1185				8	8	6	14.7	14.7	11.1	0	75.229
Q8VHR5;A1L3S7;A0A0U1RNM2	Q8VHR5;A1L3S7	Transcriptional repressor p66-beta	Gatad2b	25.3315									25.6158	12	12	11	26.6	26.6	24.4	0	104.07
A2A432;E9PXY1;J3QJX0	A2A432;E9PXY1;J3QJX0	Cullin-4B	Cul4b										24.9875	27	16	16	28.2	17.5	17.5	0	32.204
Q68EF9;A2A442;Q6NZL8	Q68EF9;A2A442;Q6NZL8	Signal peptide, CUB and EGF-like domain-containing protein 1	Scube1											2	2	2	2.6	2.6	2.6	0.0003126	4.0424
A2A484;A2A483;E9Q8D1;A2A482;Q3UH28;Q3U1M7;A2A485;A2A486;A2A481;A2A480	A2A484;A2A483;E9Q8D1;A2A482;Q3UH28;Q3U1M7;A2A485		Zmynd8	26.7846	26.6547	25.0523	25.8959		26.3397	26.1758	27.1812	27.6921	26.745	12	12	11	13.8	13.8	13.2	0	111.14
A2A4A6;Q62077;G3UXP4;F6SLL0	A2A4A6;Q62077	Phosphoinositide phospholipase C;1-phosphatidylinositol 4,5-bisphosphate phosphodiesterase gamma-1	Plcg1	28.8244	28.7219	28.095	28.0936	27.7902	28.7659	29.3869	29.0028	29.438	28.2838	20	20	20	20.3	20.3	20.3	0	93.665
A2A4J8;Q9CQ80;A8XY17;A2A4K0;E9PXS9	A2A4J8;Q9CQ80;A8XY17;A2A4K0	Vacuolar protein-sorting-associated protein 25	Vps25	25.6911		24.3615	25.5749			25.2661	25.6308		24.9903	4	4	4	22.8	22.8	22.8	0.00019124	11.563
A2A4P0;A2A4N9	A2A4P0;A2A4N9	ATP-dependent RNA helicase DHX8	Dhx8	25.211	24.8505			24.4767			24.7107	24.9224		16	15	15	18.1	17.4	17.4	0	43.367
A2A4P4;A2A4P3;Q3THG9	A2A4P4;A2A4P3;Q3THG9	Alanyl-tRNA editing protein Aarsd1	Gm27029;Aarsd1								24.8398			10	10	10	23.2	23.2	23.2	0	18.548
A2A4U6;A0A0G2JET9;E9Q8G5	A2A4U6		Zfp334											4	3	2	8.8	6.6	5	0.0017038	2.3723
A2A4U9;Q91Y63	A2A4U9;Q91Y63	Solute carrier family 13 member 3	Slc13a3	26.7233	27.8602	27.3445	27.7393	26.1299					26.6686	6	6	6	12.7	12.7	12.7	0	255.29
Q3TZ02;A2A517;Q9QX11;B1AQE4	Q3TZ02;A2A517;Q9QX11	Cytohesin-1	Cyth1											6	2	2	19.5	8.8	8.8	0.0003252	5.0711
A2A543;Q8R3Z5;A0A0R4J194;A2A545;A2A542	A2A543;Q8R3Z5;A0A0R4J194;A2A545;A2A542	Voltage-dependent L-type calcium channel subunit beta-1	Cacnb1											7	5	5	12.4	9.2	9.2	0.00031368	4.1159
A2A547;P84099	A2A547;P84099	Ribosomal protein L19;60S ribosomal protein L19	Rpl19	31.1168	31.1295	30.9072	31.027	29.9195	29.8963	30.8302	29.8092	31.3217	31.5305	9	9	9	35.1	35.1	35.1	0	184.6
A2A559	A2A559	Post-GPI attachment to proteins factor 3	Pgap3											1	1	1	3.4	3.4	3.4	0.0072698	1.655
A2A590;A2A588;Q3V2D6;Q3V2C1	A2A590;A2A588;Q3V2D6;Q3V2C1	Keratin-associated protein 9-3	Krtap1-5;Krtap1-3;Krtap1-4;Krtap9-3											1	1	1	8.2	8.2	8.2	0	30.634
A2A5R2;F6YCJ0	A2A5R2	Brefeldin A-inhibited guanine nucleotide-exchange protein 2	Arfgef2	26.7517	26.7031	26.3738	26.3667	26.8088	26.3791	26.4506	26.7936		26.3902	22	22	14	12.8	12.8	8.8	0	66.325
A2A5R8;Q9DBE7;A2A5S3;Q9Z108;V9GX87	A2A5R8;Q9DBE7;A2A5S3;Q9Z108;V9GX87	Double-stranded RNA-binding protein Staufen homolog 1	Stau1	25.4635	25.1578	24.9965	25.0675	25.0143	25.1887	25.5695	25.1519	25.3438	25.739	12	12	12	26.8	26.8	26.8	0	26.972
A2A5Z6	A2A5Z6	E3 ubiquitin-protein ligase SMURF2	Smurf2											2	1	1	2.8	1.9	1.9	0.0099483	1.4787
A2A654;A2A655;E9Q6A7	A2A654;A2A655;E9Q6A7		Bptf	29.1937	30.0814	30.2031	29.7274	30.457	29.8991		30.9722	31.2878		14	14	14	6.4	6.4	6.4	0	33.974
A2A690;F6VCI2;F6VP19	A2A690;F6VCI2;F6VP19	Protein TANC2	Tanc2											2	2	2	1.1	1.1	1.1	0.0073945	1.6393
A2A699	A2A699	Protein FAM171A2	Fam171a2											4	4	4	7.1	7.1	7.1	0.00045249	3.3704
A2A6A1	A2A6A1	G patch domain-containing protein 8	Gpatch8	24.5136	24.4266	25.1358	24.4756	23.3992	24.7222	24.9622	25.4401	26.4047	26.4574	17	17	17	13.9	13.9	13.9	0	124.88
A2A6J4;A2A6J7;P19973;A0A1B0GRF5	A2A6J4;A2A6J7;P19973	Lymphocyte-specific protein 1	Lsp1											3	3	3	12.4	12.4	12.4	0	18.983
A2A6K0;A2A6J8;P13412;A0A1B0GRY8	A2A6K0;A2A6J8;P13412;A0A1B0GRY8	Troponin I, fast skeletal muscle	Tnni2											5	5	5	34.8	34.8	34.8	0.00031706	4.3514
A2A6M1;Q9CZ28	A2A6M1;Q9CZ28	Vacuolar-sorting protein SNF8	Snf8											3	3	3	18	18	18	0	27.31
A2A6P4	A2A6P4		Fam104a											1	1	1	13	13	13	0	48.147
A2A6Q5	A2A6Q5	Cell division cycle protein 27 homolog	Cdc27											1	1	1	1.2	1.2	1.2	0.0066504	1.728
A2A6Q8;Q9CZ19;P09541	A2A6Q8;Q9CZ19;P09541	Myosin light chain 4	Myl4											5	3	3	30.4	19.9	19.9	0.00046218	3.734
A2A6S1;Q3TB48	A2A6S1;Q3TB48	Transmembrane protein 104	Tmem104											1	1	1	2.2	2.2	2.2	0	16.091
A2A6U3;Q80UG5;A2A6U5;A8Y5D3;REV__Q6NSQ7	A2A6U3;Q80UG5	Septin-9	2009-09-01	27.5916	27.4582	27.9374	27.6233	27.3154	27.1278	27.013	27.7544	27.4352	27.1935	27	27	27	47.8	47.8	47.8	0	323.31
A2A791;F6VYE2	A2A791;F6VYE2	Zinc finger MYM-type protein 4	Zmym4											5	5	5	4.3	4.3	4.3	0.0021157	2.2798
Q8CFX1;A2A7A7;A2A7A8	Q8CFX1;A2A7A7	GDH/6PGL endoplasmic bifunctional protein;Glucose 1-dehydrogenase;6-phosphogluconolactonase	H6pd	26.9755	27.065	27.5101	26.6594	26.0872	27.7163	27.3471	27.1545	27.5673	27.0801	22	22	22	33.1	33.1	33.1	0	135.5
A2A7B5	A2A7B5		Prdm2											2	2	2	1.5	1.5	1.5	0	15.835
O35454;A2A7F6;E9Q741	O35454;A2A7F6	Chloride transport protein 6;Chloride channel protein	Clcn6	24.7988		23.8178	24.8265	25.3294			24.4776	24.5792		6	6	6	8.3	8.3	8.3	0	69.775
A6PW84;A2A7Q5;Q3V1T4;F2Z499	A6PW84;A2A7Q5;Q3V1T4	Prolyl 3-hydroxylase 1	P3h1;Lepre1	26.4111	27.2768	27.3036	26.5831		27.1259	27.0636	27.381		26.3821	9	9	9	15.5	15.5	15.5	0	27.947
A2A7S7;Q91WQ3;F6VXZ2	A2A7S7;Q91WQ3	Tyrosine--tRNA ligase;Tyrosine--tRNA ligase, cytoplasmic;Tyrosine--tRNA ligase, cytoplasmic, N-terminally processed	Yars	27.5014	27.5574	26.5425	27.078	27.0829	26.6081	26.7958	26.9505	26.6209	26.8324	33	33	33	59.8	59.8	59.8	0	216.69
A2A7S8	A2A7S8	Uncharacterized protein KIAA1522	Kiaa1522											2	2	2	2.9	2.9	2.9	0.00045935	3.6221
A2A841;P48193;A2A839;A2A838;A2AD32;A2A842;A0A571BEG4;A0A1D5RLV1;F7BUB8;F6S4K9;F7CR30	A2A841;P48193;A2A839;A2A838;A2AD32;A2A842;A0A571BEG4;A0A1D5RLV1	Protein 4.1	Epb4.1;Epb41	28.5213	28.1977	28.3536	27.9562	28.8917	28.2311	28.3918	28.0698	28.4443	28.6121	35	30	30	37.3	32	32	0	323.31
A2A863	A2A863	Integrin beta-4	Itgb4	27.287	27.4667	27.5099	27.3043	26.7432	27.4135	27.179	27.1863	26.5521	26.6968	50	50	2	36.8	36.8	1.8	0	323.31
A2A864	A2A864	Integrin beta	Itgb4											50	2	2	37.7	2.4	2.4	0.00019739	13.372
A2A891;B0QZH6;Q80Y50	A2A891	Calmodulin-binding transcription activator 1	Camta1	23.4865	23.9835								24.5614	4	4	4	2.7	2.7	2.7	0	19.816
E9PYU4;E9PYL1;A2A8L1;B0QZH8;B0QZH7;F6V4V3;A0A5F8MQ82	E9PYU4;E9PYL1;A2A8L1	Chromodomain-helicase-DNA-binding protein 5	Chd5											14	2	2	8.5	1.7	1.7	0.0057377	1.7993
A2A8L5;F6Y3V0;F6S1X8	A2A8L5;F6Y3V0;F6S1X8	Receptor-type tyrosine-protein phosphatase F	Ptprf			23.5605	23.503	22.8773	23.1257					17	6	6	11.8	4.5	4.5	0	24.658
A2A8U2	A2A8U2	Transmembrane protein 201	Tmem201	28.1733	28.5173	28.2027	27.8148	27.4615	28.5935	29.158	28.953	29.2436	29.1496	9	9	9	12.2	12.2	12.2	0	323.31
A2A8V8;A2A8V9;E9PUK6;Q52KI8;E9QKA4;F7BWM1;A2A983;F6T4M4;F6UK16	A2A8V8;A2A8V9;E9PUK6;Q52KI8;E9QKA4	Serine/arginine repetitive matrix protein 1	Srrm1	28.7898	28.8908	28.948	28.4581	28.787	29.4975	29.5117	30.0691	30.3375	30.1314	15	15	15	17.3	17.3	17.3	0	323.31
A2A934;A2A930;A2A931;A2A933;A2A935;G3UYY9;G3UZ13;G3UWJ0;O35700;A0A5H1ZRN1;G3UZT5;P14404;G3UYK2	A2A934;A2A930;A2A931;A2A933;A2A935;G3UYY9;G3UZ13;G3UWJ0;O35700;A0A5H1ZRN1;G3UZT5;P14404	PR domain zinc finger protein 16;MDS1 and EVI1 complex locus protein EVI1	Prdm16;Mecom											3	3	1	2.3	2.3	0.8	0.00087298	2.7617
F6V4P1;A2A987;Q8BGN5	F6V4P1;A2A987;Q8BGN5	NIPA-like protein 3	Nipal3											1	1	1	3.8	3.8	3.8	0.0059929	1.7727
A2A998;A2A997;Q8K182	A2A998;A2A997;Q8K182	Complement component C8 alpha chain	C8a											6	6	6	11.6	11.6	11.6	0	42.093
A2A9C8;Q9CY05;Q9DAY7;Q9D7W5;A2A9C6	A2A9C8;Q9CY05;Q9DAY7;Q9D7W5;A2A9C6	Mediator of RNA polymerase II transcription subunit 8	Med8											2	2	2	14.7	14.7	14.7	0.0066567	1.7457
A2A9I0;O35166	A2A9I0;O35166	Golgi SNAP receptor complex member 2	Gosr2	24.3102	24.6218	24.6548	24.3616	24.2833	25.2395		24.1542	24.6559	25.2969	4	4	4	27.9	27.9	27.9	0	24.479
E9PX48;A2A9M4;Q8R1A4;A0A0U1RNK7;A2A9M5;A0A0U1RNY4;A2AW79;F6ZJ55;A0A0U1RPH6;A0A0U1RP53	E9PX48;A2A9M4;Q8R1A4;A0A0U1RNK7;A2A9M5	Dedicator of cytokinesis protein 7	Dock7	25.1896	24.8544	25.0575	24.5725	25.0746	24.7762	24.4728	23.7525	24.3134	24.1527	40	36	35	20.5	18.8	18.4	0	284.62
A2A9P6;P24788	A2A9P6;P24788	Cyclin-dependent kinase 11B	Cdk11b		25.4964	26.2704		25.0388		25.9543	26.0015	26.0843	26.0991	13	13	13	18.4	18.4	18.4	0	21.025
A2A9Q2;Q8BHG1;A6PWC3;Q3V3G9	A2A9Q2;Q8BHG1;A6PWC3	Nardilysin	Nrd1	24.8542			25.0034	25.0249			24.0612	24.4156		19	19	19	18.5	18.5	18.5	0	245.08
S4R2D2;A2A9W7;Q8BMI3;A2A9W5	S4R2D2;A2A9W7;Q8BMI3	ADP-ribosylation factor-binding protein GGA3	Gga3											6	5	5	11.1	9.9	9.9	0.00046354	3.8019
A2A9Z2;A2A9Z1;A0A1Q1PRS4	A2A9Z2;A2A9Z1;A0A1Q1PRS4		Dmd	27.618	27.7946	27.8666	27.5325	27.2469	27.6749	28.0737	27.9069	27.4941	27.2447	21	1	1	41	2.1	2.1	0	65.131
A2AA71;Q3U2P1	A2AA71;Q3U2P1	Protein transport protein Sec24A	Sec24a											5	4	4	4.5	3.8	3.8	0.00045614	3.5242
A2AA85;Q6NXN1	A2AA85;Q6NXN1	SUZ domain-containing protein 1	Szrd1											2	2	2	11	11	11	0.0026667	2.1969
A2AAE1;A0A1D5RMC4;A2AB97;F6YAT5;F6RPM4;F6YB09	A2AAE1;A0A1D5RMC4	Uncharacterized protein KIAA1109	Kiaa1109	26.3841	25.6328	25.1172	25.8866	25.4925	25.2088	25.2597	25.4282	25.7194	25.8143	19	19	19	4.6	4.6	4.6	0	37.9
H7BX05;A2AAJ9;A0A1W2P6H1;Z4YJE4;E9QQ96;F7DCJ0;F6TJX7	H7BX05;A2AAJ9;A0A1W2P6H1;Z4YJE4;E9QQ96	Obscurin	Obscn											4	4	4	0.7	0.7	0.7	0.00032067	4.6514
A2ABY3;Q922E4	A2ABY3;Q922E4	Ethanolamine-phosphate cytidylyltransferase	Pcyt2				24.3587	24.0008						9	9	9	22	22	22	0	16.729
A2ACG7;Q9DBG6	A2ACG7;Q9DBG6	Dolichyl-diphosphooligosaccharide--protein glycosyltransferase subunit 2	Rpn2	31.7325	31.5464	31.5752	31.4685	31.0578	31.3534	31.2462	31.359	30.9959	30.8165	20	20	20	41.8	41.8	41.8	0	323.31
A2ACM0;Q8K4Q0;E9PXZ5;F6U5L3;F7BQS0;F7B6I3;F7CN67	A2ACM0;Q8K4Q0	Regulatory-associated protein of mTOR	Rptor	26.4793	25.9794	25.4305	26.2192	26.1304	26.2358	26.926	26.5566	26.1055	25.6177	15	15	15	12.4	12.4	12.4	0	53.212
A2AD03;Q9QXG2;Q3UR39;A0A0R4J1A1;Q9QZD5	A2AD03;Q9QXG2;Q3UR39	Rab proteins geranylgeranyltransferase component A 1	Chm											5	5	5	6.9	6.9	6.9	0.00031187	3.9865
A2ADA5	A2ADA5	tRNA pseudouridine synthase-like 1	Pusl1											3	3	3	12	12	12	0.005209	1.8422
A2ADB1;A2ADB0;Q62504	A2ADB1;A2ADB0;Q62504	Msx2-interacting protein	Spen				26.5425				27.1405		27.526	12	12	12	4.1	4.1	4.1	0	14.572
A2ADH1;Q9CQY5	A2ADH1;Q9CQY5	Magnesium transporter protein 1	Magt1	27.2414	26.8676	27.6139	27.1088	26.0966	27.5543	26.9985	26.7341	26.1509	26.1167	10	10	10	21.5	21.5	21.5	0	145.42
A2ADR8;Q8R3G1	A2ADR8;Q8R3G1	Nuclear inhibitor of protein phosphatase 1	Ppp1r8									23.8057		4	4	4	18.6	18.6	18.6	0	15.128
A2ADY9	A2ADY9	Protein DDI1 homolog 2	Ddi2	25.3901	25.2171	26.1716	25.4621	24.8946		25.4078	25.3038	25.1471	25.3349	8	8	8	24.8	24.8	24.8	0	62.645
A2AE27;Q9DBT5	A2AE27;Q9DBT5	AMP deaminase 2	Ampd2	27.7698	27.7645	27.367	26.8478	26.847	27.7752	27.9889	26.8514	27.2642	27.7966	26	26	25	31.2	31.2	30.1	0	114.93
A2AEC2;Q9DB24;Q8R0A5;A2AEC1	A2AEC2;Q9DB24;Q8R0A5	Transcription elongation factor A protein-like 3	Tceal3;Tceal6											6	1	1	31.8	6.2	6.2	0.00031221	4.0135
A2AEG6;P35803;A2AEG3;H3BIV8	A2AEG6;P35803;A2AEG3;H3BIV8	Neuronal membrane glycoprotein M6-b	Gpm6b	29.3085	29.2232	28.9417	29.6159	30.1041	29.2846	28.6174	29.1747	28.8847	29.1736	12	12	12	29.9	29.9	29.9	0	323.31
Q99LI2;A2AEM2;Z4YMG1	Q99LI2;A2AEM2	Chloride channel CLIC-like protein 1	Clcc1	27.6172	28.0779	27.8364	26.4079	27.8592	28.0895	28.3015	26.7321	27.5673	27.7284	14	14	14	28.9	28.9	28.9	0	316.15
A2BHD2;A2AEP0	A2BHD2;A2AEP0		Gm14743;Obp1b											5	5	5	25.7	25.7	25.7	0.00019186	11.76
A2AEW8;A2AEW9;Q8VD04;A2AEW5;A2AEW6	A2AEW8;A2AEW9;Q8VD04;A2AEW5;A2AEW6	GRIP1-associated protein 1	Gripap1	26.1178	26.469	26.2749	26.1528	25.8257	26.7667	26.6186	26.597	26.296	26.0832	31	31	31	42.2	42.2	42.2	0	200.53
A2AEX8;A2AEX6;P97447;A2AEX7;A2AEY1;A2AEY2;A2AEY0;A2AEX9;Q8CDC8	A2AEX8;A2AEX6;P97447;A2AEX7;A2AEY1;A2AEY2	Four and a half LIM domains protein 1	Fhl1	25.6264	26.0434	26.1552	26.8443	26.9027	25.9808	24.95	24.8387	25.3319	26.0229	16	16	16	47	47	47	0	218.51
A2AF31;A2AF33;Q8C0W0	A2AF31;A2AF33;Q8C0W0		Tmsb15b2;Tmsb15b1;Tmsb15l											2	2	2	33.3	33.3	33.3	0	50.789
A2AF47;A2AF65	A2AF47	Dedicator of cytokinesis protein 11	Dock11											15	12	2	7.5	6.3	1.3	0.00017652	7.6934
A2AF67	A2AF67		Dock11											14	1	1	7.5	0.7	0.7	0.0033463	2.0826
A2AFF6;O35638;O70576	A2AFF6;O35638	Cohesin subunit SA-2	Stag2	26.2454	26.7557	27.2065	26.6569	26.299	28.1011	26.3524	26.5735	26.4718	27.535	19	13	13	14.8	10.6	10.6	0	18.504
Q9R0M6;A2AFP5;A2AFP4	Q9R0M6;A2AFP5;A2AFP4	Ras-related protein Rab-9A	Rab9a;Rab9		25.1318	25.5858		25.9877						4	4	4	23.4	23.4	23.4	0.00016821	6.0721
A2AFQ0;Q7TMY8;F6XP90;F6UYC1;A0A668KL97	A2AFQ0;Q7TMY8	E3 ubiquitin-protein ligase HUWE1	Huwe1	23.067	23.704	22.8508	23.284	24.2239	23.0132	22.9179	23.642	23.3781	24.1424	56	56	56	15.8	15.8	15.8	0	246.18
A2AFQ9;E9PUU4;Q8BX17	A2AFQ9;E9PUU4;Q8BX17	Gem-associated protein 5	Gemin5											4	4	4	3	3	3	0.00017746	7.8954
A2AFW6;Q9D050;D6RCZ1	A2AFW6;Q9D050		Mtch2											13	1	1	57.1	4.1	4.1	0.00073174	2.8739
A2AG36;Q562G0;Q9JJI6;F6YPG3	A2AG36;Q562G0;Q9JJI6;F6YPG3	GPI ethanolamine phosphate transferase 3	Pigo	24.334	24.3699	24.2193			24.508		24.4593	24.4416	24.801	8	8	8	8.5	8.5	8.5	0	14.593
A2AG50;A2AG51;Q8C0A6	A2AG50;A2AG51	MAP7 domain-containing protein 2	Map7d2					24.1906						8	8	8	12.8	12.8	12.8	0	181.66
A2AG58;A2AG55;Z4YLY4	A2AG58	Uncharacterized protein CXorf23 homolog												3	3	3	4.3	4.3	4.3	0.0026629	2.178
A2AG68;Q64430	A2AG68;Q64430	Copper-transporting ATPase 1	Atp7a	24.9384		25.0302	24.9202			24.8706				6	6	6	5.2	5.2	5.2	0	51.873
A2AGI2;Q8BYM5;A2AGI3;A2AGI0	A2AGI2;Q8BYM5;A2AGI3;A2AGI0	Neuroligin-3	Nlgn3					24.9085						8	7	7	12.8	11.2	11.2	0	30.898
A2AGS6;Q4QQM4	A2AGS6;Q4QQM4	Tumor protein p53-inducible protein 11	Trp53i11			27.8582	29.862	28.4342	26.7511	29.4559		28.6403	29.7075	6	6	6	52.9	52.9	52.9	0	268.97
A2AH25;Q5FWK3	A2AH25;Q5FWK3	Rho GTPase-activating protein 1	Arhgap1	28.4787	28.2686	28.7246	28.1193	28.2159	27.8141	28.8428	28.7248	28.5887	28.7387	16	16	16	39	39	39	0	117.95
A2AHG0	A2AHG0	Leucine zipper putative tumor suppressor 3	Lzts3											3	3	3	5.4	5.4	5.4	0.00073089	2.8455
A2AHK0;A0A668KL90;A2AHJ7;Q80UP3	A2AHK0;A0A668KL90;A2AHJ7;Q80UP3	Diacylglycerol kinase;Diacylglycerol kinase zeta	Dgkz	23.1138	23.4706	24.1014	24.2256	23.4151	24.0172	24.1431	24.1348	23.9914	23.5203	10	10	9	12	12	10.7	0	16.817
A2AHX9;Q9QWX2;Q64373;A2AHX8;A2AHX7	A2AHX9;Q9QWX2;Q64373;A2AHX8;A2AHX7	Bcl-2-like protein 1	Bcl2l1	25.6546		26.1397		26.1982	25.5513	25.9466	26.1404	26.3181	26.5028	4	4	4	25.3	25.3	25.3	0.00016592	5.6098
A2AI08	A2AI08	Taperin	Tprn											1	1	1	2.4	2.4	2.4	0.0093333	1.5341
A2AI17;A2AI14;A2AI21;P35438;A2AI19;A2AI16;A2AI20	A2AI17;A2AI14;A2AI21;P35438;A2AI19;A2AI16;A2AI20	Glutamate receptor ionotropic, NMDA 1	Grin1	24.3941				24.9061	24.402	24.8191		25.715	24.3625	10	10	10	10.1	10.1	10.1	0.00018038	8.4732
A2AI57;Q923J1	A2AI57;Q923J1	Transient receptor potential cation channel subfamily M member 7	Trpm7											4	2	2	2.7	2	2	0.00017316	7.0488
A2AI78;Q80YA9	A2AI78;Q80YA9	Connector enhancer of kinase suppressor of ras 2	Cnksr2											3	3	3	4.7	4.7	4.7	0.0076592	1.627
A2AI91;A2AI89;A2AI88;A2AI87;P18826	A2AI91;A2AI89;A2AI88;A2AI87;P18826	Phosphorylase b kinase regulatory subunit alpha, skeletal muscle isoform	Phka1											4	4	4	4.7	4.7	4.7	0.00032616	5.1401
A2AIH8;Q9D711	A2AIH8;Q9D711	Pirin	Pir											9	9	9	39.9	39.9	39.9	0.00018653	10.122
A2AIL4	A2AIL4	NADH dehydrogenase (ubiquinone) complex I, assembly factor 6	Ndufaf6											3	3	3	10.8	10.8	10.8	0.00046468	3.844
A2AIS0;A2AIR9;A2AIR7;O55017;A2AIZ9	A2AIS0;A2AIR9;A2AIR7;O55017	Voltage-dependent N-type calcium channel subunit alpha-1B	Cacna1b											5	5	5	2.8	2.8	2.8	0	20.201
E9PZY8;A2AIV2	E9PZY8;A2AIV2	Protein virilizer homolog	1110037F02Rik;Kiaa1429	26.5482	26.968	26.5224	26.3816	26.2668	26.7191		27.0805	27.4236	26.5999	10	10	10	7	7	7	0	43.676
A2AJ15;A2AJ14	A2AJ15	Endoplasmic reticulum mannosyl-oligosaccharide 1,2-alpha-mannosidase	Man1b1											7	7	7	11.7	11.7	11.7	0	14.795
A2AJ23;Q64322;A2AJ21;A2AJ20	A2AJ23;Q64322;A2AJ21	Neural proliferation differentiation and control protein 1	Npdc1											3	3	3	17.2	17.2	17.2	0.00031908	4.5091
A2AJ26;P41234	A2AJ26;P41234	ATP-binding cassette sub-family A member 2	Abca2	24.533	24.5888			24.7868	24.9686		24.5622			15	14	14	7.3	7	7	0	20.887
A2AJ72;Q3TIX6;A0A0A6YY39;A0A0A6YVV5;A2AJ71;F7AM43;A0A0A6YX76	A2AJ72;Q3TIX6		Fubp3											15	14	14	33.7	32.2	32.2	0	39.071
A2AJ88;F6UDU9;B0R010;B0R011;A0A0A6YWJ6	A2AJ88	Patatin-like phospholipase domain-containing protein 7	Pnpla7											4	3	3	3.3	2.7	2.7	0.00017668	7.7193
A2AJA9	A2AJA9	Uncharacterized protein C9orf172 homolog	Gm996											2	2	2	2.5	2.5	2.5	0	25.046
A2AJD1;Q80XI7	A2AJD1;Q80XI7	Vomeromodulin	Bpifb9b											7	7	7	15.4	15.4	15.4	0.00019019	11.258
A2AJG0;Q80UU2	A2AJG0;Q80UU2	Ribonuclease P protein subunit p38	Rpp38											1	1	1	4.3	4.3	4.3	0.0088507	1.6006
O70311;A2AJH3;F7APP3	O70311;A2AJH3;F7APP3	Glycylpeptide N-tetradecanoyltransferase 2;Glycylpeptide N-tetradecanoyltransferase	Nmt2											5	2	2	12.1	4.5	4.5	0.00031681	4.3419
A2AJK8;Q91Z38	A2AJK8;Q91Z38	Tetratricopeptide repeat protein 1	Ttc1											5	5	5	23.2	23.2	23.2	0	18.627
A2AJP5;E9QNI1;Q8BR76	A2AJP5;E9QNI1;Q8BR76	Meckelin	Tmem67											4	4	4	3.8	3.8	3.8	0.00016784	5.997
A2AJP9;A8Y5Q0;A2AJQ0;Q3UV70	A2AJP9;A8Y5Q0;A2AJQ0;Q3UV70	[Pyruvate dehydrogenase [acetyl-transferring]]-phosphatase 1, mitochondrial	Pdp1	26.2371	26.2827	25.606	26.3132	26.0598	26.5241	26.1693	25.967	26.4463	25.9279	17	17	17	36.6	36.6	36.6	0	166.6
A2AJQ3;A2AJQ1;A2AJQ2;D6RI72	A2AJQ3;A2AJQ1;A2AJQ2	Probable C-mannosyltransferase DPY19L4	Dpy19l4											8	8	8	9.1	9.1	9.1	0.0001731	7.0204
A2AJT4;A2AJT5;A2AJT3	A2AJT4;A2AJT5	Arginine/serine-rich protein PNISR	Pnisr								25.177	26.1929	25.871	6	6	6	7.7	7.7	7.7	0	100.38
A2AJY2;O35206;A2AJY5;A2AJY7	A2AJY2;O35206;A2AJY5;A2AJY7	Collagen alpha-1(XV) chain;Restin	Col15a1	29.0086	29.1298	29.2385	29.0379	28.5316	29.4096	29.3432	29.4289	28.94	28.7335	18	18	18	17.2	17.2	17.2	0	323.31
A2AKD7;Q61234	A2AKD7;Q61234	Alpha-1-syntrophin	Snta1	29.6495	29.3396	29.614	29.3349	28.9117	29.4158	29.4915	29.6702	29.4328	29.1706	21	20	20	52.5	51.1	51.1	0	323.31
A2AKH7;Q8JZX5;Q9D1G5;B0R031	A2AKH7;Q8JZX5;Q9D1G5	Leucine-rich repeat-containing protein 57	Lrrc57	25.6257	25.4928	25.9133	26.3981	26.7407	25.8233	25.5767	26.2107	26.1421	26.2456	9	9	9	38.5	38.5	38.5	0	26.563
A2AKI5;P43406;F6W6Q6;B7ZCI9;F6RWM8	A2AKI5;P43406	Integrin alpha-V;Integrin alpha-V heavy chain;Integrin alpha-V light chain	Itgav	27.8045	27.9086	27.8837	27.9724	28.0581	27.8106	27.8755	27.5827	27.7224	28.0113	37	37	37	41.4	41.4	41.4	0	323.31
P04938;Q58EV3;Q4FZE8;A2BIM8;B8JI96;A9R9W0;A2CEL1;A2AKN8;A2BIN1;A2AKN9;A2CEK7;P11589;P11588;P02762;L7MUC7;A9C497;A2CEL0;A9C496;E9PVW0;E9QA79;A2CEK6;B5X0G2;L7N222;P11591;Q5FW60;A2CEK9	P04938;Q58EV3;Q4FZE8;A2BIM8;B8JI96;A9R9W0;A2CEL1;A2AKN8;A2BIN1;A2AKN9;A2CEK7;P11589;P11588;P02762;L7MUC7;A9C497;A2CEL0;A9C496;E9PVW0;E9QA79;A2CEK6;B5X0G2;L7N222	Major urinary proteins 11 and 8;Major urinary protein 2;Major urinary protein 1;Major urinary protein 6;Major urinary protein 17	Mup8;Mup1;Mup9;Mup14;Mup15;Mup10;Mup4;Mup2;Mup6;Mup7;Mup19;Mup13;Mup17											6	6	3	32.6	32.6	13.3	0.00017671	7.7338
Q8BG05;A2AL12;A2AL13	Q8BG05;A2AL12	Heterogeneous nuclear ribonucleoprotein A3	Hnrnpa3	33.3975	33.0419	32.4227	32.4221	31.9438	32.7657	33.1874	33.0186	33.0739	32.9478	27	27	26	50.1	50.1	50.1	0	323.31
A2AL50;Q8C0I1;H3BKN2;A2AL49;H3BIY5	A2AL50;Q8C0I1;H3BKN2;A2AL49	Alkyldihydroxyacetonephosphate synthase, peroxisomal	Agps	25.2926	25.0807	25.3391	25.0931	25.1128	25.5646	25.0349	25.5833	25.1071	25.2945	15	15	15	29.8	29.8	29.8	0	92.024
A2AL85;Q8BSY0;Q8CBM2;Q3TU40;A2AL81;A2AL77;A2AL83;A2AL78;A2AL75;Q9CR06;A2AL74;A2AL76	A2AL85;Q8BSY0;Q8CBM2	Aspartyl/asparaginyl beta-hydroxylase	Asph	28.3451	28.1238	28.0687	28.0941	27.2219	28.2307	28.1458	27.8486	27.7766	28.1691	29	29	26	49.4	49.4	41.2	0	323.31
A2ALA4;Q62276	A2ALA4;Q62276	Mediator of RNA polymerase II transcription subunit 22	Med22											1	1	1	5.4	5.4	5.4	0.0034809	2.0514
A2ALL4;Q91WU4	A2ALL4;Q91WU4	Transmembrane and coiled-coil domain-containing protein 4	Tmco4											1	1	1	33.9	33.9	33.9	0.0062585	1.7616
Q8C048;A2ALL9;Q0VF55	Q8C048;A2ALL9;Q0VF55	Calcium-transporting ATPase	Atp2b3	28.6595	28.1594	27.9018	28.208	29.3419	27.7234	28.2815	28.0513	28.0614	28.0008	39	23	23	40	27.7	27.7	0	323.31
A2ALR9;Q3V0C5;F6TGT8;A2ALR8	A2ALR9;Q3V0C5;F6TGT8;A2ALR8	Ubiquitin carboxyl-terminal hydrolase 48	Usp48											2	2	2	2.1	2.1	2.1	0.005081	1.8603
A2ALS4;A2ALS5;A2ALS7;A2ALS3;A2ALS2	A2ALS4;A2ALS5;A2ALS7	Rap1 GTPase-activating protein 1	Rap1gap					25.8178				24.6914		6	6	6	8.9	8.9	8.9	0.00018829	10.708
A7TU71;A2ALU4	A7TU71;A2ALU4	Protein Shroom2	Shroom2											14	14	14	11.1	11.1	11.1	0	92.072
A2ALV3;Q62420;Q8BXU5;A2ALV1;F6ZL13	A2ALV3;Q62420;Q8BXU5;A2ALV1;F6ZL13	Endophilin-A1	Sh3gl2	27.6137	27.7605	27.7955	27.815	27.9514	28.1753	27.1542	27.4629	27.9276	27.5872	16	16	12	37.6	37.6	29.9	0	187.71
A2ALW2;Q8BIC7	A2ALW2		Zkscan16					24.683	26.2197		25.9028	25.9292	24.9612	10	10	9	17.4	17.4	15.9	0	63.342
A2ALW5;Z4YLX5	A2ALW5	DnaJ homolog subfamily C member 25	Dnajc25											7	7	6	17.6	17.6	14.8	0.00059207	3.0363
A2AM70;A2AM69	A2AM70;A2AM69		Hp1bp3											10	1	0	78.7	18.7	0	0.00019508	12.675
A2AMH5;A2AMH4;Q6X893;A2AMH3;A2AMH8	A2AMH5;A2AMH4;Q6X893;A2AMH3	Choline transporter-like protein 1	Slc44a1	27.6525	27.873	27.9323	28.5716	29.6613	27.4867	27.3773	27.2079	27.4493	27.8856	15	15	15	28.7	28.7	28.7	0	260.96
A2AMP0;F7AAC3;F6VQ19;Q3UMG5	A2AMP0;F7AAC3;F6VQ19;Q3UMG5	Leucine-rich repeat and calponin homology domain-containing protein 2	Lrch2											1	1	1	3.1	3.1	3.1	0.0001645	5.3718
Q9D0I8;A2AMV1;D6RCI7	Q9D0I8;A2AMV1	mRNA turnover protein 4 homolog	Mrto4			24.7428							25.7565	3	3	3	12.1	12.1	12.1	0.00031596	4.2874
A2AMW0;F7CAZ6	A2AMW0;F7CAZ6		Capzb	29.253	29.0225	28.8565	28.9743	28.9347	28.7497	29.3337	29.0448	28.7283	29.1628	19	19	4	57.3	57.3	8.5	0	323.31
A2AN08;F6SSP6;Z4YMA7;Z4YLP1	A2AN08	E3 ubiquitin-protein ligase UBR4	Ubr4	26.3735	26.1516	26.5615	25.8482	25.9848	26.1201	26.6393	25.9156	25.5364	26.3157	74	74	74	16.4	16.4	16.4	0	237.93
J3QMC5;A2ANY6	J3QMC5;A2ANY6		Mdn1	27.2369				26.5918		27.3057	27.6879	26.0559	27.9299	9	9	9	1.8	1.8	1.8	0.0012914	2.5321
H3BIW6;F7C3A0;A2AP18;H3BK11	H3BIW6;F7C3A0;A2AP18;H3BK11	Phosphoinositide phospholipase C;1-phosphatidylinositol 4,5-bisphosphate phosphodiesterase eta-2	Plch2											4	4	3	3.8	3.8	2.8	0.00017848	8.117
A2AP32;Q3UIU2	A2AP32;Q3UIU2	NADH dehydrogenase [ubiquinone] 1 beta subcomplex subunit 6	Ndufb6	28.868	28.4386	28.2943	29.205	28.6943	28.6376	28.3552	28.541	28.2248	28.5015	9	9	9	69.1	69.1	69.1	0	127.14
A2AP78;O54879	A2AP78;O54879	High mobility group protein B3	Hmgb3											2	2	2	17	17	17	0.00045188	3.3513
A2AP88;Q8BYK8	A2AP88;Q8BYK8	Zinc finger CCCH domain-containing protein 6	Zc3h6											2	2	2	1.8	1.8	1.8	0.00016391	5.275
A2APF7;Q9QY24	A2APF7;Q9QY24	Z-DNA-binding protein 1	Zbp1											1	1	1	3.9	3.9	3.9	0.0093558	1.5667
A2API3;Q80V86	A2API3;Q80V86	Integrator complex subunit 8	Ints8							24.4727	24.5385	24.1987	24.295	3	3	3	4.5	4.5	4.5	0	70.889
Q9JI18;A2API5;E9Q202	Q9JI18;A2API5;E9Q202	Low-density lipoprotein receptor-related protein 1B	Lrp1b											5	3	3	1	0.7	0.7	0.00017117	6.6645
Q3U8S1;A2APM5;A2APM3;A2APM4;E9QKM8;Q80X37;A2APM1;A2APM2;P15379	Q3U8S1;A2APM5;A2APM3;A2APM4;E9QKM8;Q80X37;A2APM1;A2APM2;P15379	CD44 antigen	Cd44					27.0371						5	5	5	15.3	15.3	15.3	0	46.078
A2APT9	A2APT9	Kelch domain-containing protein 7A	Klhdc7a											14	14	14	27.3	27.3	27.3	0	91.872
F8VPR2;A2APV2;E9PXE6;A2AQW2	F8VPR2;A2APV2;E9PXE6;A2AQW2	Formin-like protein 2	Fmnl2	26.866	26.7824	26.9702	26.9445	27.5152	27.0277	27.0953	27.0937	26.9696	26.9506	34	34	24	29.7	29.7	21	0	130.36
A2APX8;A2APX9	A2APX8;A2APX9	Sodium channel protein	Scn1a											11	3	3	6.3	1.8	1.8	0.00059365	3.0809
A2APY7	A2APY7	NADH dehydrogenase [ubiquinone] 1 alpha subcomplex assembly factor 5	Ndufaf5	24.9747	24.9132	24.0036			25.0882					5	5	5	14.6	14.6	14.6	0.00031995	4.5628
A2AQ07;CON__ENSEMBL:ENSBTAP00000025008	A2AQ07	Tubulin beta-1 chain	Tubb1		30.2406	30.4948	28.2985	26.8278		30.8441		30.1888	30.1809	21	15	15	55.4	47	47	0	195.52
A2AQ19	A2AQ19	RNA polymerase-associated protein RTF1 homolog	Rtf1											2	2	2	3.2	3.2	3.2	0	34.178
E9QAU4;A2AQ25;D3Z781;Q8BHR1	E9QAU4;A2AQ25;D3Z781	Sickle tail protein	Etl4;Skt	24.8925	24.9857	24.7457	25.0013	25.5231	24.9728	24.4753	25.244	25.343	25.4878	33	33	33	19.1	19.1	19.1	0	107.22
A2AQ43;A2AQ44;A2AQ42;A2AQ45;A2AQ41;Q80TY0;F6VVN1;A0A0A6YWT1;A2AQ39;A2AQ47	A2AQ43;A2AQ44;A2AQ42;A2AQ45;A2AQ41;Q80TY0;F6VVN1	Formin-binding protein 1	Fnbp1				24.4203							12	12	11	21.7	21.7	20.4	0	30.234
Q8BXJ9;A2AQ56;D6RH67	Q8BXJ9;A2AQ56;D6RH67	Transmembrane protein 62	Tmem62	25.3352									26.6566	3	3	3	6.4	6.4	6.4	0.0026622	2.1773
A2AQA7;Q8CFQ3	A2AQA7;Q8CFQ3	Intron-binding protein aquarius	Aqr	25.6889	25.3095	25.3912	25.4864	24.0418	25.6351	25.7105	26.4527	26.1724	26.7106	27	27	27	26.4	26.4	26.4	0	251.53
Q8C4G3;Q8C288;A2AQC3;O70228;A2AUZ1;A2AUZ0;A2AQC9	Q8C4G3;Q8C288;A2AQC3;O70228	Phospholipid-transporting ATPase;Probable phospholipid-transporting ATPase IIA	Atp9a	25.6119	25.2349	25.3481	25.5698	25.9835	24.8481		24.8245	25.0142	25.6024	14	14	11	14.7	14.7	11.8	0	71.503
A2AQJ7;A2AQJ5;A2AQJ6;Q8BXN9	A2AQJ7;A2AQJ5;A2AQJ6;Q8BXN9	Transmembrane protein 87A	Tmem87a	25.8503	25.5841	25.607	25.7483	24.9332	24.9347		25.8256		24.5599	5	5	5	14.4	14.4	14.4	0	36.62
A2AQJ8;Q8BVW0	A2AQJ8;Q8BVW0	Neutral alpha-glucosidase C	Ganc											5	5	5	6.8	6.8	6.8	0	46.029
A2AQN5;A2AQN4;Q9QXG4;F7CU63	A2AQN5;A2AQN4;Q9QXG4;F7CU63	Acetyl-coenzyme A synthetase, cytoplasmic	Acss2											8	8	8	11.8	11.8	11.8	0.00032515	5.0688
A2AR02;A2AR01	A2AR02	Peptidyl-prolyl cis-trans isomerase G	Ppig	26.8482	26.8875	26.7483	26.3351	26.2835	26.4408	26.3456	27.7332	27.6275	27.3804	13	13	13	16.5	16.5	16.5	0	68.851
F6XM46;B0R0D5;B0R0D4;A2AR56;Q6P5H6;F6XLQ6;A0A1D5RLQ6	F6XM46;B0R0D5;B0R0D4;A2AR56;Q6P5H6;F6XLQ6;A0A1D5RLQ6	FERM domain-containing protein 5	Frmd5											2	2	2	8.4	8.4	8.4	0.0017041	2.3757
Q8BSB7;A2ARA4;A2ARA3;A2ARA0;O54819	Q8BSB7;A2ARA4;A2ARA3;A2ARA0;O54819	Tissue factor pathway inhibitor	Tfpi											2	2	2	8.9	8.9	8.9	0.00031626	4.302
A2ARA8;G3UYN5;G3UYV5	A2ARA8	Integrin alpha-8;Integrin alpha-8 heavy chain;Integrin alpha-8 light chain	Itga8	25.1517	26.0982	24.4281	25.1636	24.5652	26.0049	23.4237	23.7005			19	19	19	22.2	22.2	22.2	0	121.76
A2ARP8;Q9QYR6	A2ARP8;Q9QYR6	Microtubule-associated protein 1A;MAP1A heavy chain;MAP1 light chain LC2	Map1a	27.1884	26.7923	26.9382	27.2668	27.7704	27.1163	27.088	26.6615	27.051	26.2688	84	84	81	33.6	33.6	32.9	0	323.31
A2ARU5;E9Q5B4	A2ARU5;E9Q5B4		Zscan29											2	2	1	3.6	3.6	1.8	0.00059427	3.1005
A2AS45;Q68FH0;A2AS44;A2AS47;V9GXG7	A2AS45;Q68FH0;A2AS44;A2AS47	Plakophilin-4	Pkp4	29.7857	30.2847	30.027	29.7792	28.9075	29.0155	30.0161	29.8727	29.7304	29.5419	40	40	38	40.8	40.8	39.1	0	239.38
P28660;A2AS98;A0A2R8VHC4	P28660;A2AS98	Nck-associated protein 1	Nckap1	28.4231	28.23	28.1362	28.2802	28.269	27.4871	28.0224	28.2682	28.0152	28.1132	42	42	40	38.8	38.8	37.4	0	323.31
A2ASW8;Q9EQZ6	A2ASW8;Q9EQZ6	Rap guanine nucleotide exchange factor 4	Rapgef4											12	12	12	15.2	15.2	15.2	0	14.083
A2ASZ8;Z4YLR9;A0A0A6YWC1;F6RC04	A2ASZ8;Z4YLR9	Calcium-binding mitochondrial carrier protein SCaMC-2	Slc25a25	27.7818	27.5455	27.4987	27.5148	28.0129	27.5121	27.6617	27.8032	28.3535	25.1217	7	7	6	15.1	15.1	13.4	0	17.984
A2AT37;F6Q3G7	A2AT37		Upf2											6	6	6	5.1	5.1	5.1	0.00045222	3.3581
A2AT93	A2AT93		Plcb4											9	2	2	31.8	11.4	11.4	0	14.471
A2ATI9;Q99JX3;A2ATI8;A2ATI6	A2ATI9;Q99JX3;A2ATI8;A2ATI6	Golgi reassembly-stacking protein 2	Gorasp2											7	7	7	20.4	20.4	20.4	0	20.786
A2ATK9;A2ATK8;A2ATL0;A2ATL1	A2ATK9;A2ATK8;A2ATL0		Fam171a1											3	3	3	4.7	4.7	4.7	0.00017103	6.6523
G3X8X3;A2ATS4;Q8BSM7	G3X8X3;A2ATS4;Q8BSM7	Large neutral amino acids transporter small subunit 3	Slc43a1	24.7793	25.0673	25.2864		24.7263	25.0556	24.8011	24.8336	24.7949	24.8372	2	2	2	3.1	3.1	3.1	0.00031447	4.1874
A2AU52;Q8BG94	A2AU52;Q8BG94	COMM domain-containing protein 7	Commd7											3	3	3	27.1	27.1	27.1	0	24.728
Q3TAI4;A2AUD5;Q9CYZ2;V9GWU5;Q3TUJ9;Q8BKP1;F6VQ81	Q3TAI4;A2AUD5;Q9CYZ2;V9GWU5;Q3TUJ9;Q8BKP1;F6VQ81	Tumor protein D54	Tpd52l2	26.0779	26.252	26.0102	26.0631	25.7646	26.5569	26.4979	25.6105		26.6874	12	12	12	55.8	55.8	55.8	0	323.31
A2AUK8;A2AUK7;A0A2R8VHB6	A2AUK8;A2AUK7		Epb4.1l1											43	1	1	49.8	1.3	1.3	0.0027988	2.1502
A2AUR5;A2AUR3;Q60866	A2AUR5;A2AUR3;Q60866	Phosphotriesterase-related protein	Pter											2	2	2	8.7	8.7	8.7	0.00016938	6.3012
A2AUX3;B7ZD29;Q3UHC7;F6RK07;A2AUX5;F6QQP6;F6Y0W2	A2AUX3;B7ZD29;Q3UHC7;F6RK07;A2AUX5;F6QQP6	Disabled homolog 2-interacting protein	Dab2ip											8	7	6	8.1	7.5	6.2	0	25.667
A2AVJ7;Q99PL5	A2AVJ7;Q99PL5	Ribosome-binding protein 1	Rrbp1	29.1148	29.2458	29.29	28.9927	28.7862	29.1898	29.1558	29.1483	29.4101	29.0004	57	57	57	43.2	43.2	43.2	0	323.31
A2AVN2;P01216	A2AVN2;P01216	Glycoprotein hormones alpha chain	Cga											1	1	1	12.8	12.8	12.8	0.00016661	5.7409
A2AW05;Q08943	A2AW05;Q08943	FACT complex subunit SSRP1	Ssrp1	26.3505	26.5846	26.55	26.2336	25.7084	26.039	26.2157	26.6392	26.3276	26.463	16	16	16	28.7	28.7	28.7	0	194.62
A2AW86;Q60767	A2AW86;Q60767	Lymphocyte antigen 75	Ly75	27.4876	27.6244	28.1593	27.2449	26.9978	27.8376	27.7361	27.8081	27.925	28.1095	33	33	33	23.2	23.2	23.2	0	323.31
A2AWA9;A2AWA7;A2AWB0	A2AWA9	Rab GTPase-activating protein 1	Rabgap1	26.005	26.0758	25.6426	26.0445	26.1988	26.3332	26.0738	26.07	26.1825	26.3916	18	18	16	17.4	17.4	15.1	0	114.91
A2AWF8;A2AWF9;E9Q4S7;Q64455	A2AWF8;A2AWF9;E9Q4S7;Q64455	Protein-tyrosine-phosphatase;Receptor-type tyrosine-protein phosphatase eta	Ptprj	26.151	26.3017	26.3397	26.4468	26.1048	26.1223	25.2728	26.4302	26.648	25.5233	11	11	11	11.5	11.5	11.5	0	19.242
Q9JMF7;A2AWJ3;A0A140T8S3	Q9JMF7;A2AWJ3;A0A140T8S3	Dolichyldiphosphatase 1	Dolpp1											2	2	2	5.9	5.9	5.9	0.0012922	2.541
A2AWN8;P59326	A2AWN8;P59326	YTH domain-containing family protein 1	Ythdf1											6	2	2	9.6	2.9	2.9	0.0017094	2.4191
A2AWS5;B7ZDF7;Q3UJF1;B7ZDF5;Q9Z2V6	A2AWS5;B7ZDF7;Q3UJF1;B7ZDF5;Q9Z2V6	Histone deacetylase;Histone deacetylase 5	Hdac5											2	2	2	1.8	1.8	1.8	0.0004609	3.6722
A2AWT5;P25976;A2AWT6;A2AWT7;G3UZW9;E9Q4A8	A2AWT5;P25976;A2AWT6;A2AWT7	Nucleolar transcription factor 1	Ubtf	29.7428	29.6314	29.3489	29.2644	29.7254	29.8491	29.5493	29.7511	29.5153	29.6779	24	24	24	31.5	31.5	31.5	0	323.31
A2BDW0;P35991	A2BDW0;P35991	Tyrosine-protein kinase BTK	Btk											3	2	2	5.6	3.9	3.9	0.0085871	1.6096
A2BDX3	A2BDX3	Adenylyltransferase and sulfurtransferase MOCS3;Molybdopterin-synthase adenylyltransferase;Molybdopterin-synthase sulfurtransferase	Mocs3				28.4304	27.0977						3	3	3	7.8	7.8	7.8	0.00032232	4.7976
A2BE28	A2BE28	Ribosomal biogenesis protein LAS1L	Las1l	24.8154	25.8023				24.8593	25.0008	24.5971		25.0243	11	11	11	19.8	19.8	19.8	0	37.358
Q9EQU5;A2BE93;A2BE92	Q9EQU5;A2BE93;A2BE92	Protein SET	Set	28.9699	28.7202	27.4676	28.973	28.7474	28.961	28.9715	28.3626	28.6398	28.2849	7	7	7	25.6	25.6	25.6	0	237.77
Q52KF7;A2BEE9;P70175;A2BEF2	Q52KF7;A2BEE9;P70175;A2BEF2	Disks large homolog 3	Dlg3											14	11	11	17.9	14.1	14.1	0	21.203
Q3TPJ8;A2BFF9;O88487;A2BFF8;A2BFF5	Q3TPJ8;A2BFF9;O88487;A2BFF8;A2BFF5	Cytoplasmic dynein 1 intermediate chain 2	Dync1i2	27.8963	28.063	27.9839	28.0529	28.3055	28.1032	28.1576	28.5323	28.3656	28.2971	18	18	18	37.8	37.8	37.8	0	323.31
A2BG76;I7HIP8;A2BG75;A2BG77;P97863;A2ADI3	A2BG76;I7HIP8;A2BG75;A2BG77;P97863;A2ADI3	Nuclear factor 1;Nuclear factor 1 B-type	Nfib			25.462	25.3783			24.4792				6	4	4	13.8	9.5	9.5	0.00046196	3.7255
A2BGI8;Q9D868;A2BGI9	A2BGI8;Q9D868;A2BGI9	Peptidyl-prolyl cis-trans isomerase;Peptidyl-prolyl cis-trans isomerase H	Ppih	24.7762	24.7327	24.3733	24.4563	24.7671	24.618	24.0139	24.5224	25.1248	24.8561	6	6	6	31.6	31.6	31.6	0.00017094	6.6387
A2BGN7;Q9D8X0	A2BGN7;Q9D8X0	Protein MANBAL	Manbal	24.8986	25.8102	26.4698	25.3895	25.3169	26.6761	26.8492	26.2775		25.7308	1	1	1	14.1	14.1	14.1	0	33.172
E9QAQ7;A2BH40	E9QAQ7;A2BH40	AT-rich interactive domain-containing protein 1A	Arid1a											8	7	7	4.6	3.8	3.8	0.00017822	8.0728
A2BI37;G5E8W8;Q62394;B1AXE7	A2BI37;G5E8W8		Zfp185											9	9	9	22.3	22.3	22.3	0	46.552
A2CF65;F8WHB7;J3QPR7;P49300	A2CF65;F8WHB7;J3QPR7;P49300	C-type lectin domain family 10 member A	Clec10a			23.8073								4	4	1	19.2	19.2	4.7	0.00017999	8.3719
A2CG49;F6QYT9;B1B1A7;D3Z534;D3Z532;D3Z4R2;D3Z535;D3Z560;A0A2I3BRF7	A2CG49;F6QYT9;B1B1A7	Kalirin	Kalrn	25.7339	25.9759	25.8087	25.3069	25.6498	25.4345			26.8879		30	22	20	10.1	7.6	6.8	0	63.536
A2CG63;Z4YMH1;Z4YL44	A2CG63;Z4YMH1;Z4YL44	AT-rich interactive domain-containing protein 4B	Arid4b											2	2	2	1.9	1.9	1.9	0.00017268	6.9443
A2RT62	A2RT62	F-box/LRR-repeat protein 16	Fbxl16											3	3	3	11.7	11.7	11.7	0	27.393
G3UYA1;A2RT67	G3UYA1;A2RT67	DENN domain-containing protein 3	Dennd3											4	4	4	3.8	3.8	3.8	0.00044756	3.1989
A3KFM7;A3KFM8;A3KFM6	A3KFM7;A3KFM8	Chromodomain-helicase-DNA-binding protein 6	Chd6											8	7	6	3.3	3	2.5	0.0028003	2.1575
A3KFU5;Q6PHQ9;Q91YZ8;A3KFU8;V9GXG3	A3KFU5;Q6PHQ9;Q91YZ8;A3KFU8	Polyadenylate-binding protein	Pabpc4	23.9578	25.6634						24.4136			16	9	9	27.4	13.3	13.3	0	14.179
A3KFX0	A3KFX0	Cytosolic 5-nucleotidase 1A	Nt5c1a											2	2	2	7.1	7.1	7.1	0.0068807	1.6699
A3KG57;Q8C8K3	A3KG57		Srsf12				25.2152	26.1046			27.4343	27.8688	27.813	7	5	5	31.4	23	23	0.00018218	8.9276
A3KG93;Q6ZQ88;G8JL40;F6ZC60;F6Z4I3	A3KG93;Q6ZQ88;G8JL40;F6ZC60;F6Z4I3	Lysine-specific histone demethylase 1A	Kdm1a	25.2252	24.9105	24.9307	24.8012	25.1731	25.5619	25.5263	25.5702			15	15	15	18.6	18.6	18.6	0	58.79
A3KGB4	A3KGB4	TBC1 domain family member 8B	Tbc1d8b											6	6	6	7.8	7.8	7.8	0	18.852
A3KGE4;G3X9Q7;Q8R357;O88998	A3KGE4;G3X9Q7;Q8R357;O88998	Noelin	Olfm1		25.7025	25.0955	26.0744	26.3055		25.0661			25.3388	7	7	7	19.7	19.7	19.7	0.00017813	8.0604
E9PYI3;A3KGF7	E9PYI3;A3KGF7	Phosphoinositide phospholipase C;1-phosphatidylinositol 4,5-bisphosphate phosphodiesterase beta-2	Plcb2											3	3	3	3.1	3.1	3.1	0.0058591	1.7775
A3KGF9	A3KGF9	Uncharacterized protein C15orf52 homolog												10	8	8	14.9	14.9	14.9	0.00045283	3.3889
A3KGL9;F6W687;P09602;Q5XK38;B7ZCQ3	A3KGL9;F6W687;P09602;Q5XK38;B7ZCQ3	Non-histone chromosomal protein HMG-17	Hmgn2											7	7	7	57.3	57.3	57.3	0	159.43
A3KGR9;Q6PGJ8	A3KGR9		H13											7	1	1	24.2	6.1	6.1	0	21.052
A3KGU5;E9Q447;A3KGU4;A0A5F8MQC3	A3KGU5;E9Q447		Sptan1											212	1	1	78.3	0.7	0.7	0	238.13
A3KGU7;A3KGU9	A3KGU7;A3KGU9		Sptan1	26.4688	26.568	26.4797	25.9099	28.3301	27.533	26.9336	27.964	28.3331	26.6598	213	1	0	78	0.8	0	0	117.08
A3KMP2;D6RH59	A3KMP2	Tetratricopeptide repeat protein 38	Ttc38			23.1819	22.8331	23.2097	23.5287		21.8061	23.7045	23.7298	11	11	11	29.5	29.5	29.5	0	103.34
D3Z5I6;A4GZ26;E9QAD8;Q5DU25;D3Z6V7	D3Z5I6;A4GZ26;E9QAD8;Q5DU25;D3Z6V7	IQ motif and SEC7 domain-containing protein 2	Iqsec2											12	7	7	10.3	6.8	6.8	0.00018706	10.327
A4QPC5;P21844	A4QPC5;P21844	Chymase	Cma1											4	4	4	16.9	16.9	16.9	0	25.287
A4QPF5;Q8C351	A4QPF5;Q8C351	Layilin	Layn											1	1	1	4.4	4.4	4.4	0.00045907	3.6123
G3UZ30;A5A4Y9;Q8K1L5	G3UZ30;A5A4Y9;Q8K1L5	Protein phosphatase 1 regulatory subunit 11	Ppp1r11											2	2	2	30.8	30.8	30.8	0.0058735	1.7957
Q99NH2;A5D6P2;G3XA13;F6S7Z1;B7ZNY3;E0CXL4;E0CY24;E0CZ83;E0CXR8;E0CZE2;F6TSJ9;E0CX45;A0A0R4J1Y4;F6UGU7;E9PYJ2;Q4JJC0;F6URI7;F6TB42;E0CXD3;F6T4Y3;E0CYB6	Q99NH2;A5D6P2;G3XA13;F6S7Z1;B7ZNY3;E0CXL4;E0CY24;E0CZ83;E0CXR8;E0CZE2;F6TSJ9;E0CX45;A0A0R4J1Y4;F6UGU7;E9PYJ2	Partitioning defective 3 homolog	Pard3	23.4344										15	15	15	13.5	13.5	13.5	0	110.31
A6H5X4;B4XVP9	A6H5X4;B4XVP9	PHD finger protein 11	Phf11;Phf11c				22.9803				23.1328			2	2	2	7.4	7.4	7.4	0.00032118	4.6996
A6H5Y3;A0A1Y7VM88	A6H5Y3	Methionine synthase	Mtr											5	5	5	4.5	4.5	4.5	0	23.169
A6H5Z3;E0CY34	A6H5Z3	Exocyst complex component 6B	Exoc6b	25.2332	25.8886	25.6557	24.6491	25.7807	26.3597	25.6541		25.4072		13	13	12	18	18	17.2	0	42.058
A6H611;A0A286YDC5;A0A286YCX4	A6H611;A0A286YDC5	Mitochondrial intermediate peptidase	Mipep	25.175	24.7531	25.3674	24.8909	24.1632	25.0958	24.7219	24.8629			11	11	11	19.4	19.4	19.4	0	76.6
A6H619;A0A1B0GR47	A6H619	PHD and RING finger domain-containing protein 1	Phrf1											3	3	3	2.6	2.6	2.6	0	15.815
A6H630	A6H630	Protein-glutamate O-methyltransferase	Armt1											4	4	4	7.3	7.3	7.3	0.00017775	7.9596
A6H6A9	A6H6A9	Rab GTPase-activating protein 1-like	Rabgap1l											6	4	4	8.6	6.1	6.1	0.0011596	2.6916
A6H6E2;A0A2I3BPZ4	A6H6E2	Multimerin-2	Mmrn2	27.5803	27.7491	27.3171	26.6745	27.1765	27.7641	27.4257	27.2798	27.2568	27.4814	20	20	20	29.2	29.2	29.2	0	299.8
A6H8H2;E9Q449	A6H8H2;E9Q449	DENN domain-containing protein 4C	Dennd4c	26.2444	25.2332	26.0519	25.6052			25.811	25.9457		25.2909	17	17	17	11	11	11	0	42.986
A6MDD2;Q60673;A0A087WPU7;A0A087WQF2;A0A087WQ67	A6MDD2;Q60673	Receptor-type tyrosine-protein phosphatase-like N	Ptprn											14	13	13	21.2	19.8	19.8	0	148.3
A6PW47;Q99K74	A6PW47;Q99K74	Mediator of RNA polymerase II transcription subunit 24	Med24	24.3949	23.497		23.6733		23.9255		24.1939	24.5302		11	11	11	14.4	14.4	14.4	0	14.513
A6PWS5	A6PWS5		Gsn	28.1097	28.6351	27.8466	28.1842	27.8042	27.5595	28.5083	27.6034	27.0128	27.2777	13	1	1	41	3.6	3.6	0.00059049	2.9965
A6PWX7;A6PWX9;Q9CWU6;A6PWX5;F6V305;A6PWX8;D6RJ23	A6PWX7;A6PWX9;Q9CWU6;A6PWX5;F6V305;A6PWX8	Ubiquinol-cytochrome-c reductase complex assembly factor 1	Uqcc1	24.6455	24.9142	24.4151	24.3097	24.6986	24.5225	24.9409	24.2995	24.4841	24.5083	4	4	4	18.5	18.5	18.5	0.0001717	6.7696
A6X8Z5	A6X8Z5	Rho GTPase-activating protein 31	Arhgap31											12	12	12	10.2	10.2	10.2	0	36.095
A6X919	A6X919	Probable C-mannosyltransferase DPY19L1	Dpy19l1	24.6036	25.3643	25.2137	24.4947	25.4635	25.2578	25.0616	25.7691	24.8598	26.0076	11	11	11	20.9	20.9	20.9	0	29.27
E9Q5L2;E9PVD2;A6X935;A0A2K6EDJ7;CON__Q3T052	E9Q5L2;E9PVD2;A6X935;A0A2K6EDJ7	Inter alpha-trypsin inhibitor, heavy chain 4	Itih4		23.1243	24.3813	19.7268	26.6027					20.9052	24	24	24	29.4	29.4	29.4	0	208.63
A6X940	A6X940		Fermt2											7	2	2	33.3	17.4	17.4	0.00044836	3.224
A7E1Z5;A0A668KM61;D3Z7G8	A7E1Z5;A0A668KM61	Anion exchange protein	Slc4a4							23.5486	23.1974	23.9008	23.7866	28	1	1	29.6	1.2	1.2	0.00045593	3.52
A7YY80	A7YY80		Epb4.1l3											47	3	0	53.4	4.5	0	0	75.276
Q8C6H0;A8DIL0;Q9JL15	Q8C6H0;A8DIL0;Q9JL15	Galectin;Galectin-8	Lgals8											2	2	2	10.3	10.3	10.3	0.00017479	7.3058
A8DUK4;P02088;CON__Q3SX09	A8DUK4;P02088	Hemoglobin subunit beta-1	Hbbt1;Hbb-b1	35.4404	35.1473	34.8613	34.9311	35.5587	35.9024	35.9282	35.7101	35.6783	35.9108	19	19	4	95.9	95.9	28.6	0	323.31
A8IK50;P12660;A0A0R4IZX8;A0A140LHG1;A0A140LI57	A8IK50;P12660;A0A0R4IZX8;A0A140LHG1;A0A140LI57	Purkinje cell protein 2	Pcp2											2	2	2	30.9	30.9	30.9	0.00059338	3.0758
A8Y5E9;B2KGA7;Q505B7;F7BCB7	A8Y5E9;B2KGA7;Q505B7	Protein archease	Zbtb8os											3	3	3	19.9	19.9	19.9	0	66.838
A8Y5G7;O35654	A8Y5G7;O35654	DNA polymerase delta subunit 2	Pold2											3	3	3	19.5	19.5	19.5	0.00032072	4.6531
A8Y5P4;A2AJI1	A8Y5P4;A2AJI1		Map7d1				24.5233	24.8641				24.889	24.8213	20	20	1	23.6	23.6	1.1	0	47.888
Q8CFI5;A8Y5T6;A2AVQ7	Q8CFI5;A8Y5T6	Probable proline--tRNA ligase, mitochondrial	Pars2											6	6	6	17.1	17.1	17.1	0	15.09
A9DA50;Q9D1T0;Q3URE9	A9DA50;Q9D1T0	Leucine-rich repeat and immunoglobulin-like domain-containing nogo receptor-interacting protein 1	Lingo1				23.8691	24.113						6	6	6	14	14	14	0.00045228	3.359
G5E8D1;A9JTY7;O70562;O70558;O70555;O70554;O70559	G5E8D1;A9JTY7;O70562;O70558;O70555;O70554;O70559	Small proline-rich protein 2K;Small proline-rich protein 2G;Small proline-rich protein 2D;Small proline-rich protein 2B;Small proline-rich protein 2H	Sprr2k;Sprr2b;Sprr2g;Sprr2d;Sprr2h											1	1	1	13.2	13.2	13.2	0.00044957	3.2621
A9Z1V5	A9Z1V5	von Willebrand factor A domain-containing protein 5B1	Vwa5b1											3	3	3	3	3	3	0.00046026	3.6531
B0F2B4	B0F2B4	Neuroligin 4-like	Nlgn4l	23.8554			23.8291	24.269			23.9277	23.8817	24.3333	5	3	3	7.4	4.4	4.4	0.00016614	5.657
B0QZN5;P63044	B0QZN5;P63044	Vesicle-associated membrane protein 2	Vamp2			26.6188	28.545	25.6751	28.2208			27.4873	27.2115	5	2	2	25.2	10.4	10.4	0	220.41
H3BJY1;H3BJ78;H3BKF4;H3BIZ8;B0QZP8;O55101	H3BJY1;H3BJ78;H3BKF4;H3BIZ8;B0QZP8;O55101	Synaptogyrin-2	Syngr2;Gm20708											1	1	1	21.7	21.7	21.7	0.00016992	6.3816
B0QZT2;Q5SS80	B0QZT2;Q5SS80	Dehydrogenase/reductase SDR family member 13	Dhrs13											8	8	8	30.1	30.1	30.1	0.00017015	6.4209
B0QZW1;F2Z488;B0QZW2	B0QZW1;F2Z488		Gria3	24.0115	24.3084	23.3888	24.4003	24.8258	24.0211	23.2891	24.5608	25.2771	24.6043	12	7	0	15.8	9.7	0	0	20.744
B0R058;Q8C0L9	B0R058;Q8C0L9	Glycerophosphocholine phosphodiesterase GPCPD1	Gpcpd1	23.172	23.2131					23.0944	23.4984			7	7	7	17.6	17.6	17.6	0.00016849	6.126
P61022;B0R091;B0R092	P61022;B0R091	Calcineurin B homologous protein 1	Chp1	27.698	27.5153	27.5106	27.1969	27.3145	27.5319	27.1052	27.3476	27.3431	27.759	10	10	10	50.3	50.3	50.3	0	227.48
B0R0E3	B0R0E3		Scai											2	1	1	92.6	51.9	51.9	0.00016818	6.0716
B0V2N1;A0A286YDS2;A0A286YEA4;A0A286YDF6	B0V2N1	Receptor-type tyrosine-protein phosphatase S	Ptprs	24.0398	24.0701		25.5102	24.3008	23.9778			24.3648		20	12	12	14	8.5	8.5	0	30.532
B1APX2	B1APX2		5031439G07Rik											1	1	1	2.5	2.5	2.5	0.0004483	3.2208
B1AQF4;Q9D7X3;Q3V2Y9;H3BKD1;H3BKL8	B1AQF4;Q9D7X3;Q3V2Y9;H3BKD1;H3BKL8	Dual specificity protein phosphatase 3	Dusp3	26.4532		25.3309	25.2659	27.4122		25.3264		25.2153	26.4653	5	5	5	31.9	31.9	31.9	0	186.25
B1AQR8;G3X9T7;O08573	B1AQR8;G3X9T7;O08573	Galectin;Galectin-9	Lgals9	26.3574	25.763	26.349			25.7228	26.4281	25.5191	26.0213	25.4938	8	8	8	25.9	25.9	25.9	0	76.567
B1AQW2;B1AQW4	B1AQW2	Microtubule-associated protein	Mapt											16	2	2	55.1	8.2	8.2	0	148.89
F8VQ11;B1AQY2;Q69ZH9;D6RDB5	F8VQ11;B1AQY2;Q69ZH9;D6RDB5	Rho GTPase-activating protein 23	Arhgap23					25.821						8	8	8	9.1	9.1	9.1	0	22.865
B7ZC46;B1AQY9;B1AQZ0;Q8CHH9;E0CYM4	B7ZC46;B1AQY9;B1AQZ0;Q8CHH9	Septin-8	2008-09-01	28.5778	28.441	28.4722	29.0554	29.9719	28.3337	28.1281	28.3442	28.1112	28.4157	16	13	13	40.7	33	33	0	323.31
Q3TET1;Q3UI47;B1AQZ2;P28741;B1AQZ5;F6V6Z9	Q3TET1;Q3UI47;B1AQZ2;P28741	Kinesin-like protein;Kinesin-like protein KIF3A	Kif3a										23.4464	11	11	10	18.3	18.3	16.4	0	34.118
B1AR09;B1AR10	B1AR09;B1AR10		Mllt6	22.2571	22.1423						21.8456	22.3885		1	1	1	2	2	2	0.0044217	1.931
Z4YKM2;B2RWE3;B1AR13	Z4YKM2;B2RWE3;B1AR13	CDGSH iron-sulfur domain-containing protein 3, mitochondrial	Cisd3											5	5	5	44.3	44.3	44.3	0	15.885
B1AR17;E9Q614;F7C528	B1AR17;E9Q614;F7C528		Chd3		24.7986		23.4176		24.1005		24.9113			17	10	9	10	6.3	5.7	0	28.384
Q0VF62;B1AR74;Q8CCN5;F7C0F2;B1AR76;F7CPM1;B1B0B3	Q0VF62;B1AR74;Q8CCN5;F7C0F2	Breast carcinoma-amplified sequence 3 homolog	Bcas3					24.4994						9	9	9	12	12	12	0.00016447	5.3717
Q08481;B1ARB3;B1ARA9	Q08481;B1ARB3	Platelet endothelial cell adhesion molecule	Pecam1	30.4769	30.2823	30.5442	30.1261	29.7917	30.4563	30.3381	30.6025	30.1903	30.1702	25	25	25	35.6	35.6	35.6	0	323.31
B1ARC5;B1ARC2;Q8BWY7	B1ARC5;B1ARC2;Q8BWY7	Zinc transporter ZIP11	Slc39a11											1	1	1	10.1	10.1	10.1	0.00059453	3.1074
B1ART1;B1ART2;V9GX23;F6XI52	B1ART1;B1ART2;V9GX23		Vps13d											21	21	21	5.3	5.3	5.3	0	14.1
B1ARU4;E9PVY8;E9QA63;Q9QXZ0;A0A0A0MQA6	B1ARU4;E9PVY8;E9QA63;Q9QXZ0;A0A0A0MQA6	Microtubule-actin cross-linking factor 1	Macf1	27.5388	27.5342	27.5489	27.4622	27.7143	27.6074	27.3479	27.4783	27.7938	27.5568	201	200	15	31.7	31.6	2.4	0	323.31
B1AS06;Q6PFD5	B1AS06;Q6PFD5	Disks large-associated protein 3	Dlgap3	27.7288	28.6546	28.7195				29.8321				7	7	6	9.5	9.5	8.7	0	24.003
E9QA68;B1ASA5	E9QA68;B1ASA5		Zfp362											3	1	1	11.7	6.5	6.5	0.00017141	6.721
B1ASP2;P52332	B1ASP2;P52332	Tyrosine-protein kinase;Tyrosine-protein kinase JAK1	Jak1	26.7838	27.0965	26.6153	26.0921	26.2739	26.344	27.0526	27.0614	26.3808	26.6407	24	24	22	25.1	25.1	23.6	0	124.17
B1AT03;Q3UC82;Q80ZH7;K4DI59;P97386;Q3TJN5	B1AT03;Q3UC82;Q80ZH7;K4DI59;P97386	DNA ligase;DNA ligase 3	Lig3											6	6	6	6.8	6.8	6.8	0	21.188
B1AT82;Q9D0M1;B1AT84;B1AT83	B1AT82;Q9D0M1	Phosphoribosyl pyrophosphate synthase-associated protein 1	Prpsap1	25.0058	25.1114	24.6438		25.5958	24.8269		24.545		25.2785	11	11	10	39.5	39.5	35.8	0	113.94
Q60631;B1AT92;B1AT95	Q60631;B1AT92	Growth factor receptor-bound protein 2	Grb2	24.8929	25.2049	25.5984		24.8272						13	13	13	53.5	53.5	53.5	0	42.28
B1ATC3;B7ZC94;Q3UHC0	B1ATC3;B7ZC94;Q3UHC0	Trinucleotide repeat-containing gene 6C protein	Tnrc6c											1	1	1	1.4	1.4	1.4	0.00017784	7.9811
M0QW74;B1ATD5;B1ATD4;R4GML8;Q8K296	M0QW74;B1ATD5;B1ATD4;R4GML8;Q8K296	Myotubularin-related protein 3	Mtmr3											9	9	9	10.3	10.3	10.3	0.0003268	5.1825
B1AV77;B1ATI0;P47740;A0A140LJF9	B1AV77;B1ATI0;P47740	Aldehyde dehydrogenase;Fatty aldehyde dehydrogenase	Aldh3a2	29.5719	29.343	29.5466	29.2938	29.2712	29.6725	29.8714	29.5836	29.5732	29.7213	21	21	19	41.7	41.7	39.2	0	323.31
B1ATI9;Q3U432;F6QB26;Q60780;A0A8I4T5Q7	B1ATI9;Q3U432;F6QB26;Q60780	Growth arrest-specific protein 7	Gas7			24.5351	24.7908	25.0453						9	9	9	22.3	22.3	22.3	0	76.785
B1ATM1;B1ATM2;P57787	B1ATM1;B1ATM2;P57787	Monocarboxylate transporter 4	Slc16a3											2	2	2	8.3	8.3	8.3	0.0094465	1.5124
Q80Y81;B1ATP7;B1ATP9	Q80Y81;B1ATP7	Zinc phosphodiesterase ELAC protein 2	Elac2											6	6	6	9.4	9.4	9.4	0.00018893	10.881
B1ATS5;E9Q559;B1ATS4;Q64518	B1ATS5;E9Q559;B1ATS4;Q64518	Calcium-transporting ATPase;Sarcoplasmic/endoplasmic reticulum calcium ATPase 3	Atp2a3	30.2691	30.2686	30.3369	30.286	29.7269	30.4023	30.5547	30.3422	30.2514	30.0733	45	37	34	46.1	39.2	37	0	323.31
B1AU25;Q9Z0X1	B1AU25;Q9Z0X1	Apoptosis-inducing factor 1, mitochondrial	Aifm1	28.7861	29.0816	29.1443	28.8203	28.4878	28.6823	28.8192	28.8079	28.5951	28.8939	27	27	27	53.6	53.6	53.6	0	323.31
B1AU74;Q9CWP6	B1AU74;Q9CWP6	Motile sperm domain-containing protein 2	Mospd2	26.6684	26.1005	26.4146	26.5664	25.8156	26.5069	26.5899	26.4914	26.0997	26.7563	13	13	13	28.2	28.2	28.2	0	92.883
B1AUB9;Q02780;B1AUC0;B1AUB8;F7CDR2	B1AUB9;Q02780;B1AUC0;B1AUB8	Nuclear factor 1;Nuclear factor 1 A-type	Nfia											9	9	3	19.3	19.3	8	0	35.598
B1AUD1;P51576	B1AUD1;P51576	P2X purinoceptor;P2X purinoceptor 1	P2rx1											2	2	2	4.6	4.6	4.6	0.00046239	3.7441
B1AUE5	B1AUE5	Peroxisome biogenesis factor 10	Pex10											4	4	4	13.6	13.6	13.6	0	19.351
Q3V360;B1AUH1	Q3V360;B1AUH1	Receptor-type tyrosine-protein phosphatase U	Ptpru											10	10	10	12.9	12.9	12.9	0	37.006
B1AUL6;P97504	B1AUL6;P97504	Non-specific protein-tyrosine kinase;Cytoplasmic tyrosine-protein kinase BMX	Bmx											6	6	6	9.2	9.2	9.2	0	59.024
B1AUN3;Q3UKV0;B1AUN2	B1AUN3;Q3UKV0;B1AUN2		Eif2b3	25.0827	24.658	24.7509					24.9458			9	9	9	26.2	26.2	26.2	0	37.63
B1AUQ7;Z4YJH1;Q9R1K9;P41209	B1AUQ7;Z4YJH1;Q9R1K9	Centrin-2	Cetn2	26.1461	26.0562	26.129	25.9825	25.9131	27.0409	26.0856	26.2222	26.2298	26.3	6	6	6	56.8	56.8	56.8	0	18.326
H9KUZ0;B1AUT2;Q9WVH3;Q70KY4;Q9R1E0;Q9WVH4	H9KUZ0;B1AUT2;Q9WVH3;Q70KY4;Q9R1E0;Q9WVH4	Forkhead box protein O4;Forkhead box protein O6;Forkhead box protein O1;Forkhead box protein O3	Foxo3;Foxo4;Foxo6;Foxo1											1	1	1	4.9	4.9	4.9	0.00045235	3.3639
Q61191;B1AUX2;F6SJS2	Q61191;B1AUX2	Host cell factor 1;HCF N-terminal chain 1;HCF N-terminal chain 2;HCF N-terminal chain 3;HCF N-terminal chain 4;HCF N-terminal chain 5;HCF N-terminal chain 6;HCF C-terminal chain 1;HCF C-terminal chain 2;HCF C-terminal chain 3;HCF C-terminal chain 4;HCF C-terminal chain 5;HCF C-terminal chain 6	Hcfc1	25.5612	25.9105	26.1249	25.7605	25.4581	25.6373	26.3603	26.4898	26.071	26.2391	28	28	27	15.9	15.9	15.5	0	237.43
B1AV35;Q05AA6	B1AV35;Q05AA6	Dystrophin-related protein 2	Drp2	25.2741	26.3219	26.1243			25.7044	25.4732		25.8273		17	16	16	21.8	20.9	20.9	0	184.14
B1AV66;Q8BR70	B1AV66;Q8BR70	Protein YIPF;Protein YIPF6	Yipf6											2	2	2	11.1	11.1	11.1	0	17.201
B1AV75;Q3UJP5	B1AV75;Q3UJP5	Protein C8orf37 homolog	2610301B20Rik											3	3	3	16.7	16.7	16.7	0	14.201
B1AVD2;B1AVD1;Q8BU59	B1AVD2;B1AVD1;Q8BU59		Xpnpep2	25.4691	27.5563		24.9458		26.2106					5	5	5	7.8	7.8	7.8	0.00019701	13.259
B1AVK5	B1AVK5		Col4a6	28.3689	28.7375	27.104	27.9887	28.0175	27.3057	28.0376	27.7346	27.992	28.4468	8	7	7	5.6	5.1	5.1	0	187.35
B1AVN9;Q3UQ19;F7D4H5;B1AVP0	B1AVN9;Q3UQ19;F7D4H5;B1AVP0	Phosphatase and actin regulator	Phactr2											3	3	3	7	7	7	0	23.342
Q9D3N5;B1AVU4	Q9D3N5;B1AVU4		5430402E10Rik;Gm14744											2	2	2	13.9	13.9	13.9	0.00019627	13.09
B1AVY2;P26049	B1AVY2;P26049	Gamma-aminobutyric acid receptor subunit alpha-3	Gabra3											4	2	2	8.1	4.3	4.3	0.0050768	1.8563
B1AVZ0	B1AVZ0	Uracil phosphoribosyltransferase homolog	Uprt											6	6	6	22.6	22.6	22.6	0.0001675	5.9481
Q9Z2C5;B1AW21;Q3UDN6	Q9Z2C5;B1AW21	Myotubularin	Mtm1											4	3	3	7.8	6.3	6.3	0	13.892
B1AWC8;Q8VBU5;B1AWC9;G3UZ46;Q80VK8;Q3TTI9;Q6IQY6;B1AWD0;G3UWT3;B1AWD1	B1AWC8;Q8VBU5;B1AWC9		Pde4b											5	5	3	9	9	5	0	21.286
B1AWE0;Q6PFA2	B1AWE0;Q6PFA2		Clta	30.674	30.477	30.0748	30.2422	29.8737	30.6439	30.3985	30.251	30.31	30.3147	9	9	1	35.6	35.6	9.7	0	232.22
B1AWS8;Q02858;Q80YS4;K3W4P7;Q497X0;F6WVU1;J3QPS3;E9PVV8;Q61006	B1AWS8;Q02858;Q80YS4	Receptor protein-tyrosine kinase;Angiopoietin-1 receptor	Tek	27.7861	27.0913	27.6818	27.2024	26.7778	27.0084	27.4258	27.2443	26.97	27.3993	20	20	18	23.2	23.2	21.5	0	108.93
E9Q193;E0CY20;B1AX39	E9Q193;E0CY20;B1AX39	Zinc finger CCHC domain-containing protein 7	Zcchc7											1	1	1	12.7	12.7	12.7	0.002664	2.1851
B1AX58;A0A1C7CYV0;Q99K51	B1AX58;A0A1C7CYV0;Q99K51	Plastin-3	Pls3	27.1085	26.8687	26.3182	26.8504	26.9466	26.2809	27.0926	27.1787	26.8989	27.3295	35	35	29	54.8	54.8	44.4	0	323.31
Q3TFT3;B1AXC7;B1AXC5;B1AXC8;Q8K2Q5	Q3TFT3;B1AXC7;B1AXC5;B1AXC8;Q8K2Q5	Coiled-coil-helix-coiled-coil-helix domain-containing protein 7	Chchd7											1	1	1	34.6	34.6	34.6	0.0017031	2.3657
B1AXH1;A0A0G2JFH6;B1AXG8	B1AXH1	NHS-like protein 2	Nhsl2	25.4632	24.7216	24.5517	24.2093		24.3794	24.6613	24.6712	24.629	24.9009	18	18	18	18.1	18.1	18.1	0	78.868
B1AXS6;B1AXS8;B1AXS7;Q9JLM4	B1AXS6;B1AXS8;B1AXS7;Q9JLM4	Zinc finger MYM-type protein 3	Zmym3											3	3	3	1.9	1.9	1.9	0.0067714	1.7108
B1AXV0;F6Q3S1	B1AXV0	DOMON domain-containing protein FRRS1L	Frrs1l	25.1764	25.5611	24.3242	25.3733	25.7624	26.0905	25.362	25.7856	25.8629	25.851	8	8	8	24.6	24.6	24.6	0	19.336
B1AXZ4;B1AXZ5;Q3UR02;Q80Y51;B1AXZ6;Q60899;B1AXZ0;Q80UJ0;H3BLG7;B1AXZ3	B1AXZ4;B1AXZ5;Q3UR02;Q80Y51;B1AXZ6;Q60899;B1AXZ0;Q80UJ0	ELAV-like protein;ELAV-like protein 2	Elavl2		26.1421				25.4985	26.1453	27.4523	26.5598	28.4059	16	5	5	44.6	18	18	0	129.59
E9PV45;B1AY13	E9PV45;B1AY13	Ubiquitin carboxyl-terminal hydrolase;Ubiquitin carboxyl-terminal hydrolase 24	Usp24				24.7604	24.4715			25.0124		25.1314	18	18	18	8.2	8.2	8.2	0	15.171
B1AYG7;B1AYG6;Q9Z0T9	B1AYG7;B1AYG6;Q9Z0T9	Integrin beta;Integrin beta-6	Itgb6		29.3932			29.2957	29.8416	29.1953	28.0887	28.3817		1	1	1	1.2	1.2	1.2	0.006878	1.6692
E9PW82;B1AYL0;F8VPQ7;Q62205	E9PW82;B1AYL0;F8VPQ7;Q62205	Sodium channel protein;Sodium channel protein type 9 subunit alpha	Scn9a											11	5	5	6.8	3.6	3.6	0.00019728	13.339
B1AYL1	B1AYL1	Sodium channel protein	Scn7a											25	25	25	14.9	14.9	14.9	0	69.355
B1AYU7;Q8C5N3;B1AYU4;A2AK44;A2AK42;J3QNR0;J3QM48;B1AYU8	B1AYU7;Q8C5N3;B1AYU4;A2AK44;A2AK42	Pre-mRNA-splicing factor CWC22 homolog	Cwc22;Gm13695;Gm13697	25.4994	25.6468	25.215	24.6854	23.939	25.1533	25.2451	25.9562	26.5483	25.8463	13	13	13	14.5	14.5	14.5	0	17.153
B1AZ15;B1AZ14;B1AZ26;B1AZ25	B1AZ15;B1AZ14		Cobll1	25.4364	25.1206	25.3659	24.9059	25.288	25.9354	25.2869	25.8659	25.6485	25.3312	32	32	1	32	32	1	0	199.88
B1AZ46;Q8BKX1	B1AZ46;Q8BKX1	Brain-specific angiogenesis inhibitor 1-associated protein 2	Baiap2	24.8521	24.6982	24.3242	24.5913	25.4422	24.6598	24.4454	25.2232	25.0708	25.0447	21	21	21	45.5	45.5	45.5	0	90.277
B1AZA5;D3YWD3;B1AZA8	B1AZA5;D3YWD3;B1AZA8	Transmembrane protein 245	Tmem245	26.2214	26.556	26.1445	25.8258	25.5594	25.8313	25.8944	25.7656	26.6378	26.5833	11	11	11	15.5	15.5	15.5	0	69.74
B1AZI6;F6SBF2;Q8C690;F6RBN0;B1AZI7;F6QCT0;F6W2C7;B8A4C2;F6VK25	B1AZI6	THO complex subunit 2	Thoc2	26.8032	26.822	26.0678	26.0878	25.9814	27.1555	27.0298	27.3886	27.7631	28.3969	39	39	23	24.7	24.7	13.6	0	252.25
B7ZNS2;B1AZP2;I1E4X0;F6YMR0;E9PUF2;H3BJW9;H3BL90;H3BKJ0;H3BJD4	B7ZNS2;B1AZP2;I1E4X0;F6YMR0;E9PUF2	Disks large-associated protein 4	Dlgap4	26.0406	25.1809	25.475	25.2946	25.941					25.2935	10	10	10	11	11	11	0	175.5
B1B1A8;Q6PDN3	B1B1A8;Q6PDN3	Myosin light chain kinase, smooth muscle;Myosin light chain kinase, smooth muscle, deglutamylated form	Mylk	31.8935	32.1326	31.3343	32.2209	32.6373	31.9887	32.5345	31.8186	31.8065	31.7619	56	56	56	31.5	31.5	31.5	0	323.31
Q9D773;B1B1D8;B1B1D7	Q9D773;B1B1D8;B1B1D7	39S ribosomal protein L2, mitochondrial	Mrpl2											7	7	7	25.2	25.2	25.2	0	20.578
S4R1B9;B1Q2W7;D3YZK4;Q80UV9	S4R1B9;B1Q2W7;D3YZK4;Q80UV9	Transcription initiation factor TFIID subunit 1	Taf1											3	3	3	1.8	1.8	1.8	0.00046339	3.7898
P42230;B2C3G8;A2A5D3	P42230;B2C3G8	Signal transducer and activator of transcription 5A;Signal transducer and activator of transcription	Stat5a											10	10	2	13.7	13.7	2.9	0	108.86
B2FDI6;Q91W00;Q8C2H7;Q9DBU1;P23336	B2FDI6;Q91W00;Q8C2H7;Q9DBU1;P23336	N-acetyllactosaminide alpha-1,3-galactosyltransferase	Ggta1											2	2	2	17.7	17.7	17.7	0.00045025	3.2757
G3UXK5;B2KG46;Q8BR07	G3UXK5;B2KG46;Q8BR07	Protein bicaudal D homolog 1	Bicd1											4	3	3	4.2	3	3	0.0067732	1.7142
B2KGF0;Q8VEE0;M0QWJ2;A0A087WQM3;M0QWQ0	B2KGF0;Q8VEE0;M0QWJ2;A0A087WQM3;M0QWQ0	Ribulose-phosphate 3-epimerase	Rpe											2	2	2	11.9	11.9	11.9	0.00019376	12.343
B2LVG5;B2LVG6;E0CXT7;M0QWM8;F7B6Z5;Q8BQZ5	B2LVG5;B2LVG6;E0CXT7;M0QWM8;F7B6Z5;Q8BQZ5	Cleavage and polyadenylation specificity factor subunit 4	Cpsf4	23.3924	23.5425	22.7052	22.8486		23.4515	23.486	23.6352		24.1623	3	3	3	14.4	14.4	14.4	0.0012918	2.5349
B2M1R6;P61979;H3BLL4;H3BKD0;A0A286YDM3;H3BK96;H3BKI8;A0A286YCM2;A0A286YEC4;A0A286YDH1;H3BLP7;Q8BT23;A0A286YE41;H3BJ43;H3BJS9	B2M1R6;P61979;H3BLL4;H3BKD0;A0A286YDM3;H3BK96	Heterogeneous nuclear ribonucleoprotein K	Hnrnpk	29.7816	29.9094	29.4559	29.2775	29.1383	29.8995	29.7298	29.9653	30.1919	30.3024	27	27	27	58.6	58.6	58.6	0	323.31
Q61990;B2M1R7;A0A2R8VI25;A0A2R8W6L5;A0A2R8VI71;A0A2R8VHP9;Q3TT81;A0A2R8VHG2;A0A2R8VI12;A0A2R8VHY9;A0A2R8VI73;A0A2R8VKN0;A0A2R8VHZ0;A0A2R8VJY1;A0A2R8VKF0;A0A2R8VHN3;A0A2R8VHL8;A0A2R8W6U6;A0A2R8VHI3;A0A2R8VI15;A0A2R8VI92;A0A2R8W6H3;A0A087WR61	Q61990;B2M1R7;A0A2R8VI25;A0A2R8W6L5;A0A2R8VI71;A0A2R8VHP9;Q3TT81;A0A2R8VHG2;A0A2R8VI12;A0A2R8VHY9;A0A2R8VI73;A0A2R8VKN0;A0A2R8VHZ0;A0A2R8VJY1;A0A2R8VKF0;A0A2R8VHN3;A0A2R8VHL8	Poly(rC)-binding protein 2	Pcbp2	29.3368	29.5776	29.0938	29.3393	29.3311	29.491	29.4804	29.9246	29.762	29.9005	13	13	6	46.1	46.1	26	0	187.27
B2RPU8;D3Z5B1;Q9D1L0	B2RPU8;D3Z5B1;Q9D1L0	Coiled-coil-helix-coiled-coil-helix domain-containing protein 2	Zbed5;Chchd2		27.1533	26.6369		25.2926	26.5993	27.7952	27.2035	26.5292	25.2887	4	4	4	6.2	6.2	6.2	0	284.01
B2RQ71;E9PWR4;B7ZMZ7;A0A1Y7VMZ0	B2RQ71;E9PWR4;B7ZMZ7		Dip2c											15	11	11	11.1	8.5	8.5	0	38.956
E9PUL9;B9EKN8;B2RQ80;P83510;E0CZF8;E0CZD7;E0CXD6;E0CY98;E0CYV5	E9PUL9;B9EKN8;B2RQ80;P83510;E0CZF8;E0CZD7;E0CXD6;E0CY98	Traf2 and NCK-interacting protein kinase	Tnik											13	5	5	8.5	3.8	3.8	0.00073206	2.8756
E9QAI5;G3UWN2;B2RQC6;E9QAT6;F6S3Z3	E9QAI5;G3UWN2;B2RQC6	CAD protein;Glutamine-dependent carbamoyl-phosphate synthase;Aspartate carbamoyltransferase;Dihydroorotase	Cad	24.4608	24.6748	24.8255	24.681	25.7893	24.3736	24.8447	24.3906	25.241	24.6249	26	26	25	13.7	13.7	13.4	0	80.195
B2RQG2;A0A087WP76;A0A087WRR9	B2RQG2		Phf3	24.4289	24.646				24.1765		24.9825		24.1204	18	18	18	11.3	11.3	11.3	0	23.564
B2RQR2;D3YUX2;Q8VBX6	B2RQR2;D3YUX2;Q8VBX6	Multiple PDZ domain protein	Mpdz											2	2	2	1.5	1.5	1.5	0.00016548	5.5287
B2RQR5;Q8BPQ7;D3Z7V4;D3YUT7;D3Z7V5	B2RQR5;Q8BPQ7;D3Z7V4;D3YUT7	Small G protein signaling modulator 1	Sgsm1											17	17	16	17.6	17.6	16.7	0	157.96
B2RQR8;P0DPD9;F6WM66;E9Q1S5	B2RQR8;P0DPD9;F6WM66;E9Q1S5		Ece2											3	3	3	4.5	4.5	4.5	0.006877	1.6658
B2RQS1;Q9ERG2	B2RQS1;Q9ERG2	Striatin-3	Strn3	25.5312	24.8972	25.5208	25.5084	24.9965	25.5808	25.4512	25.0983	25.4165		15	15	14	27.9	27.9	26.5	0	93.16
B2RR03;P56400	B2RR03;P56400	Platelet glycoprotein Ib beta chain	Gp1bb	25.3435	26.2855	26.6561	27.3114	26.6854	25.3304	25.8968		27.4724	25.8482	5	5	5	25.7	25.7	25.7	0	105.77
E9QNG1;B2RR82;Q9Z0R6;A0A1W2P775;A0A1W2P7G8	E9QNG1;B2RR82;Q9Z0R6;A0A1W2P775	Intersectin-2	Itsn2	24.4718	24.4717	24.8873		24.8658	24.5446				24.9955	15	14	14	10	9.3	9.3	0	19.446
B2RR83;A0A0J9YV44	B2RR83	Probable ATP-dependent RNA helicase YTHDC2	Ythdc2		28.2743							29.8725		8	8	8	6.4	6.4	6.4	0.00031751	4.3851
K3W4L0;B2RRE2;E9QAX2;Q9JMH9;E9Q405;A0A1C7ZN10;E9QA74	K3W4L0;B2RRE2;E9QAX2;Q9JMH9;E9Q405;A0A1C7ZN10;E9QA74	Unconventional myosin-XVIIIa	Myo18a	27.2728	27.1238	27.1244	27.3257	28.0352	27.081	27.2929	27.0223	27.4452	27.2266	55	55	55	30.7	30.7	30.7	0	323.31
B2RRF0;A0A1W2P7Y1;P35822;A0A1W2P706	B2RRF0;A0A1W2P7Y1;P35822	Protein-tyrosine-phosphatase;Receptor-type tyrosine-protein phosphatase kappa	Ptprk										25.7797	12	11	11	9.6	8.8	8.8	0	14.576
B2RSH2	B2RSH2	Guanine nucleotide-binding protein G(i) subunit alpha-1	Gnai1	27.275	27.6676	27.6118	28.239	28.8431	27.4715	27.6267	27.8306	27.1699	26.7774	16	5	5	45.5	17.8	17.8	0	171.21
B2RSU6;Q6AW69;D3Z3H4	B2RSU6;Q6AW69;D3Z3H4	Cingulin-like protein 1	Cgnl1	27.3182	27.5948	27.6216	26.7173	26.6403	27.6403	27.3563	27.4084	27.8216	27.5507	59	59	59	46.2	46.2	46.2	0	323.31
E9PWI6;B2RSU7;Q8CHG3;E0CYI9;F6UT01;E0CY89	E9PWI6;B2RSU7;Q8CHG3;E0CYI9	GRIP and coiled-coil domain-containing protein 2	Gcc2											10	10	10	6.5	6.5	6.5	0.00017358	7.1299
E9QLQ9;B2RUG9;Q61315;Q8C493;E9Q4H1	E9QLQ9;B2RUG9;Q61315	Adenomatous polyposis coli protein	Apc											5	5	5	2.2	2.2	2.2	0	35.308
B2RUJ5	B2RUJ5	Amyloid beta A4 precursor protein-binding family A member 1	Apba1											3	3	3	4.6	4.6	4.6	0.00019372	12.297
B2RUP2;A0A0R4J257	B2RUP2;A0A0R4J257	Protein unc-13 homolog D	Unc13d											8	8	8	9.2	9.2	9.2	0.00016717	5.8722
B2RUR8;H3BKW8;D3Z210;D3YYZ8	B2RUR8	OTU domain-containing protein 7B	Otud7b											7	7	4	10.7	10.7	6.5	0	20.876
B2RUS0;Q8BIH6;E9PUC8;J9SUB2;D3Z539;A0A494BA79;A0A494BAQ5;A0A494B9V5;A0A0U1RQB3;A0A0U1RPQ0	B2RUS0;Q8BIH6;E9PUC8		Trpm3											33	1	1	25.8	1.1	1.1	0.00031245	4.0366
B2RVA4	B2RVA4	Guanine nucleotide-binding protein subunit gamma	Gm5741											1	1	1	15.3	15.3	15.3	0.0012938	2.5551
B2RWS6;A0A0U1RP23	B2RWS6	Histone acetyltransferase p300	Ep300											7	7	3	3.2	3.2	1.2	0.00059568	3.1617
B2RXC1	B2RXC1	Trafficking protein particle complex subunit 11	Trappc11	24.4561		25.0131					24.6434			15	15	15	14.4	14.4	14.4	0.00019814	13.511
B2RXC2	B2RXC2		Itpkb											5	4	4	5.8	4.9	4.9	0.00073142	2.8674
B2RXM6	B2RXM6		Ly6g6f					24.3031				24.645		4	4	4	15.7	15.7	15.7	0	97.809
B2RXP1;Q8BVU0;E9QAU9;B7ZWM8;E9Q892;F6YZL6;F6Y466;E9Q0H5	B2RXP1;Q8BVU0;E9QAU9;B7ZWM8;E9Q892	Leucine-rich repeat and calponin homology domain-containing protein 3	Lrch3											9	9	8	13.5	13.5	12.4	0	20.457
B2RXW8;B2RXQ2	B2RXW8;B2RXQ2		Ppfia1			26.4927							26.0085	25	25	10	23.5	23.5	9.8	0	33.624
B2RXQ9;A0A1B0GRC3;D3Z203;D3Z2C7;A0A1B0GRL6	B2RXQ9		Sorbs2											49	1	1	73.9	1.5	1.5	0.0001763	7.6308
J3QK13;E9QNQ2;B2RXR6;J3QNJ4	J3QK13;E9QNQ2;B2RXR6	Serine/threonine-protein phosphatase 6 regulatory ankyrin repeat subunit B	Ankrd44											5	5	5	8	8	8	0	22.488
B2RXS4	B2RXS4	Plexin-B2	Plxnb2	28.8754	28.7702	28.6144	28.7317	28.6206	28.6673	28.5915	28.2748	28.3802	28.7135	49	49	47	35	35	34.2	0	323.31
B2RXT3;E9Q7L0	B2RXT3;E9Q7L0		Ogdhl	27.6649	27.4518	27.5445	28.1762	28.1994	27.3528	26.9683	27.1803	27.4381	27.3546	39	29	29	44.3	35.9	35.9	0	323.31
B2RY04	B2RY04	Dedicator of cytokinesis protein 5	Dock5											16	16	16	10.1	10.1	10.1	0	25.837
B2RY56;S4R2B0;S4R2A4;S4R2J1;S4R1X9;S4R2F7	B2RY56;S4R2B0	RNA-binding protein 25	Rbm25	28.2177	28.8694	28.0874	28.1426	27.9508	28.7803	28.9917	29.2702	29.7615	29.6296	28	28	28	31.9	31.9	31.9	0	323.31
Q8R3L2;B2ZAC8;A0A1D5RM90	Q8R3L2;B2ZAC8;A0A1D5RM90	Transcription factor 25	Tcf25											4	4	4	8.3	8.3	8.3	0.00044863	3.2331
B7FAU9;Q8BTM8;B7FAV1;F6XC15;J3JS91;F6Z2C0;F7AVL7;A0A668KLG7	B7FAU9;Q8BTM8;B7FAV1	Filamin-A	Flna	31.2623	31.4589	30.984	31.6301	31.0296	31.1758	31.3526	30.7862	31.001	30.6894	144	144	131	67.2	67.2	63.7	0	323.31
B7ZC24;A2A5L3	B7ZC24		Ncoa5											23	2	2	44.8	5.2	5.2	0	37.081
B7ZC90	B7ZC90		Crocc											1	1	1	26	26	26	0	151.11
B7ZCB5;Q5NC32;D6RDF0;E0CZ25;B7ZCB4	B7ZCB5;Q5NC32;D6RDF0;E0CZ25;B7ZCB4	Monocarboxylate transporter 11	Slc16a11											2	2	2	6.8	6.8	6.8	0.0067677	1.7079
B7ZCF1;O88685;A2AGN7;F6Q2E3	B7ZCF1;O88685;A2AGN7	26S protease regulatory subunit 6A	Psmc3	26.2126	26.1634	25.9284	25.9073	26.4178	26.0399	25.6557	25.7593	25.9445	25.9423	20	20	6	55.7	55.7	16.2	0	323.31
B7ZCG3;P07743	B7ZCG3;P07743	BPI fold-containing family A member 2	Bpifa2											1	1	1	7.6	7.6	7.6	0	13.604
B7ZCJ1;B7ZCJ0;A0A0A0MQE8;Q6DFV3;G3UWM5;G3UX38;F6WQR2	B7ZCJ1;B7ZCJ0;A0A0A0MQE8;Q6DFV3;G3UWM5	Rho GTPase-activating protein 21	Arhgap21											13	13	13	9.1	9.1	9.1	0	61.146
B7ZCL8;P70290;A2AN84;B7ZCL9;B7ZCM0;B7ZCM1;D6RFD5	B7ZCL8;P70290;A2AN84;B7ZCL9	55 kDa erythrocyte membrane protein	Mpp1	26.5685	25.9467	26.3439	26.4083	26.7768	26.8324	26.6595	26.9485	27.2979	27.2405	17	17	17	50	50	50	0	103.68
Q8BFU4;B7ZCT1;Q9CX84;B7ZCT0;F6WK59	Q8BFU4;B7ZCT1;Q9CX84;B7ZCT0	Regulator of G-protein signaling 19	Rgs19											5	5	4	27.3	27.3	23.7	0	16.199
B7ZCU4;B7ZCU3;B7ZCU0;J3QNK8;Q8CBW3;B7ZCU2;B7ZCU5	B7ZCU4;B7ZCU3;B7ZCU0;J3QNK8;Q8CBW3;B7ZCU2;B7ZCU5	Abl interactor 1	Abi1	26.0813	25.8142	27.0099	26.1704	25.7474	26.5164	26.4712				15	15	11	33.5	33.5	25.7	0	108.41
B7ZMP1	B7ZMP1	Probable Xaa-Pro aminopeptidase 3	Xpnpep3	25.888	25.8007	25.0821	25.22	24.9778	24.5659	24.8011	25.0398	24.3884	24.2357	10	10	10	26.3	26.3	26.3	0	70.616
D3YVC8;F6UDW0;F6WLR1;B7ZMQ0;Q14AI6	D3YVC8;F6UDW0;F6WLR1;B7ZMQ0;Q14AI6	RNA pseudouridylate synthase domain-containing protein 3	Rpusd3											1	1	1	12	12	12	0.0092308	1.5747
B7ZN28;Q9EPX2	B7ZN28;Q9EPX2	Papilin	Papln	22.9215	23.9377	24.2156	23.5523	23.3101	23.5822	24.4915	23.4598	25.1901		9	9	9	10.6	10.6	10.6	0	20.541
B7ZNF6;E9QKH8;O35927;A0A2I3BQV7;A0A2I3BQV6	B7ZNF6;E9QKH8;O35927	Catenin delta-2	Ctnnd2											16	14	14	16.6	15.1	15.1	0	118.3
B7ZNH7;K3W4R4;Q80X19;F7D5Y4	B7ZNH7;K3W4R4;Q80X19	Collagen alpha-1(XIV) chain	Col14a1	25.881	25.6667	25.3842	25.5934	25.9732	25.971	25.0466	24.779	24.3943	26.0357	33	33	33	19.8	19.8	19.8	0	182.02
B7ZNL2;Q78ZA7;A0A140LJB5;A0A140LJ37;A0A140LI78	B7ZNL2;Q78ZA7	Nucleosome assembly protein 1-like 4	Nap1l4	25.6895	26.361	25.9727	25.904	25.8926	25.5996	24.7415	24.9809	24.6771	24.47	9	9	8	30.8	30.8	28.2	0	248.79
B7ZNL3	B7ZNL3		Tpm1	33.956	33.5633	32.5048	32.198	29.763	32.2402				32.251	50	5	0	88	11.3	0	0	93.758
B7ZNP3;Q3V4B5	B7ZNP3;Q3V4B5	COMM domain-containing protein 6	Commd6											3	3	3	44.6	44.6	44.6	0.00018678	10.229
B8JJ66;B8JJ69;F6X1P1;F6W3U3;B8JJ67	B8JJ66;B8JJ69;F6X1P1;F6W3U3		2310061I04Rik	24.4114	24.1781	25.028	25.0277	24.5732	24.0006	23.8557	24.6713	24.6312	24.6495	6	6	6	20.7	20.7	20.7	0.00018539	9.7996
B8JJC1;Q8BJ37	B8JJC1;Q8BJ37	Tyrosyl-DNA phosphodiesterase 1	Tdp1											1	1	1	2.3	2.3	2.3	0.00017797	8.0066
B8JJF0;B8JJE7;Q8CEE0;F7BGJ9;D6RDR1	B8JJF0;B8JJE7;Q8CEE0;F7BGJ9;D6RDR1	Centrosomal protein of 57 kDa	Cep57											2	2	2	8.2	8.2	8.2	0.003751	2.0006
B8JJN0;B8JJM5;P04186;F6VQX8;F6XQ00;B8JJM6;H3BK95;F6W2T4;B8JJM3;F6ZCY7;B8JJM9	B8JJN0;B8JJM5;P04186;F6VQX8;F6XQ00;B8JJM6;H3BK95	Complement factor B;Complement factor B Ba fragment;Complement factor B Bb fragment	Gm20547;Cfb	22.902							23.287	22.2908		22	22	20	16.9	16.9	14.7	0	65.327
B8JK39;E9QAP0	B8JK39;E9QAP0	Integrin alpha-9	Itga9		26.0625	25.4408			25.924					9	9	9	10.1	10.1	10.1	0	64.206
B8JK56;Q8VHH7	B8JK56;Q8VHH7	Adenylate cyclase type 3	Adcy3											2	2	2	2.6	2.6	2.6	0.00032446	5.0161
F7CYX4;B8QI34	F7CYX4;B8QI34		Ppfia2											17	9	1	15	8.6	0.6	0	32.053
B9EHJ3;A0A0U1RPW2	B9EHJ3;A0A0U1RPW2		Tjp1	30.1639	30.0089	30.2933	29.6363	29.5678	29.9584	29.89	29.8663	29.9813	29.8563	74	74	1	53.4	53.4	0.9	0	323.31
B9EHT4	B9EHT4	CAP-Gly domain-containing linker protein 3	Clip3											1	1	1	2.7	2.7	2.7	0.0050754	1.8527
B9EI38;Q80XA6	B9EI38;Q80XA6	RalBP1-associated Eps domain-containing protein 2	Reps2											7	6	6	15.7	14.2	14.2	0	32.573
B9EJ80	B9EJ80		Pdzd8	25.0954	25.377	25.1609	24.7341	25.1198	25.1244	25.407	25.4166	25.2539	25.1866	21	21	21	21	21	21	0	65.935
B9EJ86;A0A0R4J150;A0A5F8MPC5	B9EJ86;A0A0R4J150;A0A5F8MPC5	Oxysterol-binding protein	Osbpl8	27.3815	27.4451	27.3269	27.5036	26.8932	27.3964	27.3102	27.6174	27.5014	27.6051	23	23	22	32.7	32.7	31.4	0	207.59
B9EJA2;D3Z551;D3Z1E3;F6Q1W8	B9EJA2	Cortactin-binding protein 2	Cttnbp2											11	11	11	7.9	7.9	7.9	0	34.502
B9EJI9	B9EJI9	Transmembrane protein 229A	Tmem229a											2	2	2	7	7	7	0.00031284	4.0542
B9EJX5;Q8C176	B9EJX5;Q8C176	Transcription initiation factor TFIID subunit 2	Taf2											1	1	1	1.3	1.3	1.3	0.00032051	4.6298
B9EKI3;D6RJK7	B9EKI3;D6RJK7	TATA element modulatory factor	Tmf1						23.5946		23.3914			6	6	6	5.7	5.7	5.7	0.00017159	6.7615
Q80TL7;B9EKJ3;A0A1W2P878	Q80TL7;B9EKJ3	Protein MON2 homolog	Mon2		23.2303								22.2332	15	15	15	10.7	10.7	10.7	0	145.51
B9EKR1;B2RXS8;A0A0J9YVD2	B9EKR1;B2RXS8;A0A0J9YVD2	Receptor-type tyrosine-protein phosphatase zeta;Protein-tyrosine-phosphatase	Ptprz1	29.0991	27.1191	27.1209	27.2333	26.9261	27.6727		27.3164		25.3808	17	17	17	8.9	8.9	8.9	0	208.73
C0HK80;C0HK79	C0HK80;C0HK79			25.467			25.5076			25.5786	25.1863	25.1067	25.4	5	5	5	21.7	21.7	21.7	0.00032389	4.923
C0HKD9;C0HKD8	C0HKD9;C0HKD8			26.7442	27.3629	26.8708	26.3027	26.6699	27.7645	27.5914	27.985	27.813	27.8257	14	14	14	33.9	33.9	33.9	0	157.32
C0HKE9;C0HKE8;C0HKE7;C0HKE6;C0HKE5;C0HKE4;C0HKE3;C0HKE2;C0HKE1;Q8CGP6;Q8CGP5;Q8BFU2	C0HKE9;C0HKE8;C0HKE7;C0HKE6;C0HKE5;C0HKE4;C0HKE3;C0HKE2;C0HKE1;Q8CGP6;Q8CGP5;Q8BFU2	Histone H2A type 1-H;Histone H2A type 1-F;Histone H2A type 3	Hist1h2ah;Hist1h2af;Hist3h2a	26.4963	27.2614	28.3076	27.795	28.3163	29.4878	28.3287	28.4701	29.1963	28.4433	11	4	0	68.5	41.5	0	0	189.43
Q8CC27;C7IVS7;A0A0A6YWX5	Q8CC27;C7IVS7;A0A0A6YWX5	Voltage-dependent L-type calcium channel subunit beta-2	Cacnb2											4	1	1	6.3	1.8	1.8	0.00019113	11.552
C8YIX4;Q9Z1M0;Q3UN00;F8WI93;Q6P5P0	C8YIX4;Q9Z1M0;Q3UN00;F8WI93	P2X purinoceptor;P2X purinoceptor 7	P2rx7								23.4656			9	9	9	17.6	17.6	17.6	0	46.951
D0QMC3;A0A087WRA4;A0A087WQG9;A0A087WSH9;O35368	D0QMC3;A0A087WRA4	Myeloid cell nuclear differentiation antigen-like protein	Mndal											10	10	6	22.1	22.1	14.7	0	14.998
D0VYV6;A0A5F8MPR1;Q9WV92;A0A286YDY4	D0VYV6;A0A5F8MPR1;Q9WV92;A0A286YDY4	Band 4.1-like protein 3;Band 4.1-like protein 3, N-terminally processed	Epb4.1l3;Epb41l3	25.2552	24.8696	24.9446	25.3085	26.8429		25.1058			24.6852	48	3	0	53.6	5	0	0	31.969
D2DFA9;Q923Z0	D2DFA9;Q923Z0	G-protein coupled receptor family C group 5 member B	Gprc5b					24.6897	24.249					3	3	3	9.2	9.2	9.2	0.00017864	8.1291
D3YTL6;Q9D384	D3YTL6;Q9D384	U11/U12 small nuclear ribonucleoprotein 35 kDa protein	Snrnp35											3	3	3	29.8	29.8	29.8	0.00045338	3.4133
D3YTP3;A0A286YDW3	D3YTP3		Mtx3	24.7949	24.6372	24.2199	24.5846	24.0597	24.5277	24.436	24.5055	24.6461		10	10	10	37.2	37.2	37.2	0	15.016
D3YTQ3;F6VQH5;F6ZKM7	D3YTQ3;F6VQH5		Hnrnpdl	29.9585	29.7446	29.1994	29.5136	28.6745	29.4883	29.9567	30.3113	30.0392	29.83	13	12	3	34.3	32.4	12.4	0	111.99
D3YTR5;D3YTR4;Q9Z2D8;F6WZH1	D3YTR5;D3YTR4;Q9Z2D8;F6WZH1	Methyl-CpG-binding domain protein 3	Mbd3	25.9166										5	5	5	24.1	24.1	24.1	0.0001967	13.166
D3YTR6;Q8R0G7;D3YWU4;D3YWA9;D6REG2;A0A0U1RNZ2;A0A0U1RPY3	D3YTR6;Q8R0G7;D3YWU4;D3YWA9	Protein spinster homolog 1	Spns1	27.6211		27.8035	27.7005							4	4	4	9.2	9.2	9.2	0	14.251
D3YWT0;D3Z569;D3YTS1;Q9R0P6	D3YWT0;D3Z569;D3YTS1;Q9R0P6	Signal peptidase complex catalytic subunit SEC11;Signal peptidase complex catalytic subunit SEC11A	Sec11a	26.5144	26.0335	26.7743	25.9657	25.5034	26.621	27.1519	26.7361	27.1131	26.6625	6	6	6	25.9	25.9	25.9	0	46.401
D3YTS3;Q68FD9	D3YTS3;Q68FD9	UPF0606 protein KIAA1549	D630045J12Rik;Kiaa1549											3	3	3	2.2	2.2	2.2	0.0001677	5.9712
D3YTW1;P07141	D3YTW1;P07141	Macrophage colony-stimulating factor 1;Processed macrophage colony-stimulating factor 1	Csf1											1	1	1	14.1	14.1	14.1	0.0001744	7.2171
Q80TS3;D3YU23;D3Z4S7;D3YVT9;D3YTW7;D3Z3G4;D3Z593;D3Z634;D3Z6H7;D3Z3X6;D3Z6H9;D3YWB1;D3Z4V0;D3YWR3;D3Z6J2;D3Z5M6;K3W4M8;F6WMY5	Q80TS3;D3YU23;D3Z4S7;D3YVT9;D3YTW7;D3Z3G4;D3Z593;D3Z634;D3Z6H7;D3Z3X6;D3Z6H9;D3YWB1;D3Z4V0;D3YWR3;D3Z6J2;D3Z5M6;K3W4M8	Latrophilin-3	Lphn3;Adgrl3	28.2372		27.9192		28.3843			28.1406	27.8514		9	9	9	6.4	6.4	6.4	0	23.68
D6RCU3;D3YU01;Q8BUL6;A0A140LIT3	D6RCU3;D3YU01;Q8BUL6	Pleckstrin homology domain-containing family A member 1	Plekha1											4	4	4	12.3	12.3	12.3	0.00031531	4.2527
Q8K2T1;D3YU12;G5E8S7	Q8K2T1;D3YU12	NmrA-like family domain-containing protein 1	Nmral1				24.6529	26.23						7	7	7	23	23	23	0.00019294	12.125
Q8VCM8;D3YU17;F6S731	Q8VCM8;D3YU17	Nicalin	Ncln	30.0422	29.351	29.8241	29.6651	29.5354	29.8984	29.73	29.7761	29.4796	29.5391	19	19	19	34.6	34.6	34.6	0	323.31
E9QP59;D3YU56;Q9WU40	E9QP59;D3YU56;Q9WU40	Inner nuclear membrane protein Man1	Lemd3	27.9603	27.6221	26.7964	27.0595	26.5433	27.8017	27.8561	28.2737	29.0061	29.4245	30	30	30	44.7	44.7	44.7	0	323.31
D3YU58;Q9WVM3	D3YU58;Q9WVM3	Anaphase-promoting complex subunit 7	Anapc7											2	2	2	3.8	3.8	3.8	0.0014314	2.4809
D3YU69;D6RHA0;Q3TWZ5;Q8K2W3;D6REU4;D6RDR0	D3YU69;D6RHA0;Q3TWZ5;Q8K2W3	Thioredoxin domain-containing protein 11	Txndc11											3	3	3	15	15	15	0.00073314	2.8859
D3YU82;Q3TYU2;D6RHM2;D3YV41;S4R2M1;E9QPP7;S4R234;Q5XF90	D3YU82;Q3TYU2;D6RHM2	Probable cation-transporting ATPase 13A5	Atp13a5	27.8057	27.7054	27.6441	27.2852	27.1447	28.2499	28.0832	28.1661	27.783	28.466	21	21	21	18.2	18.2	18.2	0	75.413
D3YWF5;D3Z5E5;D3YU88;E9PUQ3	D3YWF5;D3Z5E5;D3YU88;E9PUQ3		AU019823								23.2547	23.1263	22.7372	2	2	2	16	16	16	0.00031041	3.8908
E9QL53;D3YU89;P49025;F6SBR5;D3Z1U0	E9QL53;D3YU89;P49025;F6SBR5;D3Z1U0	Citron Rho-interacting kinase	Cit				23.3996	24.0868						8	8	8	5.1	5.1	5.1	0.00032227	4.7889
D6RET7;D3YUE7;Q8CB44	D6RET7;D3YUE7;Q8CB44	GRAM domain-containing protein 4	Gramd4	26.9152	27.0283		26.4941	26.1951	26.8589	26.8229	26.8234	26.7274	26.8287	4	4	4	15.2	15.2	15.2	0	51.877
D3YUF3;D3YUF4;G3UXP9;E9Q863;E9PY13;E9PY12;G3UX72;E9PXE1;E9QPM7;E9PXE2;Q64096;G3UYM8;F6VR53;F7BZ65;F6WPM5;F6ZFQ8	D3YUF3;D3YUF4;G3UXP9;E9Q863;E9PY13;E9PY12;G3UX72;E9PXE1;E9QPM7;E9PXE2;Q64096;G3UYM8;F6VR53	Guanine nucleotide exchange factor DBS	Mcf2l	25.7093	26.6869	26.4482	25.7063	25.6969	26.3924	26.1874	26.0009	26.0982	26.3026	17	16	16	24.1	23.2	23.2	0	99.916
E9Q226;D3YUJ3;A0A087WPI4;A0A3Q4EIH7	E9Q226;D3YUJ3		Ccnyl1	26.4396	26.3113	26.6168					26.4049	26.2287	26.0538	6	4	4	23.4	16.8	16.8	0.00018369	9.3924
E9Q9A0;F6V2U0;D3YUL8;D3Z230;Q3UEQ1;D3YUD3;Q9EPW0;F6R4N2;A0A0R4J0Q2;E9QAD0;A0A0A6YXS5	E9Q9A0;F6V2U0;D3YUL8;D3Z230;Q3UEQ1;D3YUD3;Q9EPW0;F6R4N2;A0A0R4J0Q2;E9QAD0	Type I inositol 3,4-bisphosphate 4-phosphatase	Inpp4a	24.4355	24.8932	24.5445	24.9131	24.7697	25.3267	24.9359	25.1429		24.694	23	23	23	29	29	29	0	93.287
D3YUM1;Q91YT0;D3Z1U9;D3Z0K1;D3YXX5;A0A494BAS8;D6RG60;A0A494BA02	D3YUM1;Q91YT0;D3Z1U9	NADH dehydrogenase [ubiquinone] flavoprotein 1, mitochondrial	Ndufv1	29.9103	29.6858	29.6704	29.814	29.9935	29.5147	29.8206	29.4861	29.0893	29.1302	25	25	25	68.4	68.4	68.4	0	323.31
D3YUM6;D3Z1C4;Q8BWB6	D3YUM6;D3Z1C4;Q8BWB6	Metalloreductase STEAP2	Steap2											3	3	3	11.7	11.7	11.7	0.0001681	6.0598
Q99M96;D3YUM7;D3YUN2	Q99M96;D3YUM7;D3YUN2	Suppressor of tumorigenicity 7 protein	St7							22.307	22.3637	23.0751	24.0539	3	3	2	6.6	6.6	5.4	0.00017419	7.1824
F8WI64;D3YUP0;Q0P5W1;F6ZLN8;D3Z2G2	F8WI64;D3YUP0;Q0P5W1	Vacuolar protein sorting-associated protein 8 homolog	Vps8											11	11	11	7.3	7.3	7.3	0.0093284	1.5258
Q9WVG6;D3YUP1;D6RFA7	Q9WVG6;D3YUP1	Histone-arginine methyltransferase CARM1	Carm1											9	9	9	18.4	18.4	18.4	0.00018238	8.9698
D3YUP9;Q9R1V6;D3YUQ0;F7BXL9;F6SK63;F6XRZ6;F6TDF4;F7AYY9;F6VJ78;F7BZ55;F7DAP1;F7CDH3;F6XIT3;F6PZ09	D3YUP9;Q9R1V6	Disintegrin and metalloproteinase domain-containing protein 22	Adam22	26.1747	26.1646	26.4287	27.5524	28.5734	25.4279	25.1135	24.7698	25.2946	26.2273	16	16	16	24.1	24.1	24.1	0	128.58
D3YUS5;E9PW37	D3YUS5;E9PW37		Rasal2										23.2758	6	4	4	5.5	3.7	3.7	0.00032201	4.7653
D3YUV1;Q99J45;A0A0J9YUZ6;A0A0J9YTX8;A0A0J9YUQ4	D3YUV1;Q99J45	Nuclear receptor-binding protein	Nrbp1		24.2129	24.7154	24.5691	25.1622			25.1388			8	8	8	20.6	20.6	20.6	0	78.476
D3YUW8;D3YUX1;Q0VGT3;Q8BZH4	D3YUW8;D3YUX1;Q0VGT3;Q8BZH4	Pogo transposable element with ZNF domain	Pogz	24.2982	24.8402	23.4825	24.1025	23.2239	24.0165		24.9547	25.0282	25.8024	15	15	15	14.7	14.7	14.7	0	42.199
D3YUY3;F8WI18;P70182	D3YUY3;F8WI18;P70182	Phosphatidylinositol 4-phosphate 5-kinase type-1 alpha	Pip5k1a									23.8667	24.1404	7	4	4	13.1	7.2	7.2	0.00018188	8.8807
D3YVC9;Q8C0K5	D3YVC9;Q8C0K5	Graves disease carrier protein homolog	Slc25a16											4	4	4	12.1	12.1	12.1	0.0012927	2.5454
H3BIV5;D3YVF0	H3BIV5;D3YVF0	A-kinase anchor protein 5	Akap5	25.3541		24.2043							23.6844	19	19	19	43.5	43.5	43.5	0	318.91
D3Z3E8;E9PW39;D3YVL0;P23249	D3Z3E8;E9PW39;D3YVL0;P23249	Putative helicase MOV-10	Mov10											22	22	22	24.9	24.9	24.9	0	86.976
D3YVM8;O55102	D3YVM8;O55102	Biogenesis of lysosome-related organelles complex 1 subunit 1	Bloc1s1											1	1	1	8.3	8.3	8.3	0.0046761	1.8744
D3YVS6;D7PDD4	D3YVS6;D7PDD4		G6b									24.9533		6	6	6	27.9	27.9	27.9	0.00016466	5.3984
D3YVS7;Q8K353	D3YVS7;Q8K353	Cysteine-rich and transmembrane domain-containing protein 1	Cystm1											1	1	1	11.9	11.9	11.9	0.0050741	1.846
D3YVU0;P62069;Q9D9M2	D3YVU0;P62069	Ubiquitin carboxyl-terminal hydrolase 46	Usp46	25.3333		24.4312	25.1218	25.4876			24.2662	24.7335	24.6984	5	5	5	18.3	18.3	18.3	0	19.483
D3YVU1;Q99LG0	D3YVU1;Q99LG0	Ubiquitinyl hydrolase 1;Ubiquitin carboxyl-terminal hydrolase 16	Usp16											2	2	2	2.8	2.8	2.8	0.00031923	4.5182
D3YVW2;Q8BXA1;F6RUD1	D3YVW2;Q8BXA1	Golgi integral membrane protein 4	Golim4	27.4905	27.4731	27.7072	26.8287	25.9259	27.9718	26.9719	27.0392	27.2957	26.5514	23	23	23	37.3	37.3	37.3	0	323.31
D3YW07;Q3USR6;Q9ER97	D3YW07;Q3USR6;Q9ER97	Neuroglobin	Ngb											1	1	1	13	13	13	0.0093495	1.5567
H3BJB5;D3YW10;D3YXD1;Q91W82	H3BJB5;D3YW10;D3YXD1;Q91W82	Ubiquitin-conjugating enzyme E2 E2	Ube2e2											1	1	1	18.5	18.5	18.5	0.00045372	3.4207
D3YW20;D3YW19;I1E4X5;Q8BWQ6;H3BJE8;F6RR19	D3YW20;D3YW19;I1E4X5;Q8BWQ6	UPF0505 protein C16orf62 homolog	9030624J02Rik				24.6679							14	14	14	17.5	17.5	17.5	0	93.655
D6RFN5;D3YW25;O70131	D6RFN5;D3YW25;O70131	Ninjurin-1	Ninj1							24.1693	24.2391			2	2	2	29.1	29.1	29.1	0	45.336
D3YW42;Q8VC31;G3X927;G3UXR7;D3Z1Q6;D6RFU6	D3YW42;Q8VC31;G3X927;G3UXR7;D3Z1Q6	Coiled-coil domain-containing protein 9	Ccdc9	26.3252	25.256	25.3032	25.8721		26.2738	26.3616	26.4435	26.9873	27.0553	10	10	7	11.6	11.6	9.4	0	15.081
D6RG57;D3YW66;Q8R1S0;F6ZE40	D6RG57;D3YW66;Q8R1S0;F6ZE40	Ubiquinone biosynthesis monooxygenase COQ6, mitochondrial	Coq6	26.0233		26.0471		25.4425	26.3447	25.5458		26.9544	26.3934	4	4	4	9.6	9.6	9.6	0.0007311	2.8521
H7BWZ1;D3YW97;P61961	H7BWZ1;D3YW97;P61961	Ubiquitin-fold modifier 1	Ufm1											2	2	2	40.4	40.4	40.4	0.0011576	2.6567
D3YWB9;Q99P47	D3YWB9;Q99P47	Contactin-associated protein-like 4	Cntnap4											3	3	3	2.3	2.3	2.3	0.00017446	7.228
D3YWC2;D3Z6F1;Q9JM93	D3YWC2;D3Z6F1;Q9JM93	ADP-ribosylation factor-like protein 6-interacting protein 4	Arl6ip4	24.3023		23.6427			24.3129	23.9227	24.1602	25.3271	25.0187	2	2	2	14	14	14	0	81.37
D3YWG7;Q8K0V2	D3YWG7;Q8K0V2	DCN1-like protein;DCN1-like protein 3	Dcun1d3											4	4	4	26.1	26.1	26.1	0.00016841	6.1095
D3YWH4;D3Z6X7;Q9DBU0;D6RGM8;D3YYW1;D3Z279	D3YWH4;D3Z6X7;Q9DBU0;D6RGM8	Transmembrane 9 superfamily member 1	Tm9sf1	25.7424		25.8707	26.3224	24.6294			26.0332			3	3	3	6.6	6.6	6.6	0.00018939	11.019
D3YWI4;E9Q1I6;F8WHT5;G3UVW1;P19258;A0A0J9YVC7	D3YWI4;E9Q1I6;F8WHT5;G3UVW1;P19258	Protein Mpv17	Mpv17	26.1298	26.8018	27.045	25.9576	25.5102	26.9358	26.8822	26.3792		27.0825	4	3	3	32.1	27.2	27.2	0	23.215
J3QM73;D3YWJ5;D3Z325;D3Z312;Q921Z5;D3Z205;D3Z0Q1	J3QM73;D3YWJ5;D3Z325;D3Z312;Q921Z5;D3Z205;D3Z0Q1	Tumor necrosis factor alpha-induced protein 8	Tnfaip8											3	3	3	25.3	25.3	25.3	0	15.17
Q69Z89;D3YWJ9;D3YUE9	Q69Z89;D3YWJ9	Ras-associating and dilute domain-containing protein	Radil											3	3	3	4.4	4.4	4.4	0.00044723	3.1752
E9QMU3;D3YWN7;O88735;A0A1L1SR93;A0A1L1SVB6	E9QMU3;D3YWN7;O88735	Ensconsin	Map7											7	6	6	10	9	9	0.00016567	5.5713
D3YWQ0;S4R2G0;D3Z519;S4R215	D3YWQ0;S4R2G0;D3Z519;S4R215	Diacylglycerol kinase	Dgki											6	5	5	7.1	5.7	5.7	0	14.793
D3YWS7;F6SJM7;Q8R2K1;F6X9P4;A0A1B0GTA0	D3YWS7;F6SJM7;Q8R2K1;F6X9P4	Fucose mutarotase	Fuom											5	5	5	44	44	44	0	14.078
D3YWS8;Q8CBY3	D3YWS8;Q8CBY3	Leukocyte receptor cluster member 8 homolog	Leng8											3	3	3	4.7	4.7	4.7	0.00032129	4.7029
D3Z3N4;D3YWT1;D3Z6Y3	D3Z3N4;D3YWT1		Hnrnph3	28.5834	28.4608	27.3836	27.6514	27.5932	28.0488	28.6799	28.4305	28.9103	28.2764	9	8	8	33.5	31.2	31.2	0	295.43
D3YWX2;F6YTL8;E9Q803;Q9R0I7	D3YWX2;F6YTL8		Ylpm1	26.5782	27.7321	25.0777	25.468	24.9004	27.7341	27.566	28.653	29.1432	28.4567	31	31	31	17.5	17.5	17.5	0	298.12
E9PVW4;D3YX43	E9PVW4;D3YX43	V-set and immunoglobulin domain-containing protein 10	Vsig10											2	2	2	4.7	4.7	4.7	0.00046397	3.8271
D3YX52;P58749	D3YX52;P58749	Transmembrane 6 superfamily member 1	Tm6sf1											2	2	2	8.2	8.2	8.2	0.00046261	3.7481
D3YX85;E9PX52;Q7SIG6	D3YX85;E9PX52;Q7SIG6	Arf-GAP with SH3 domain, ANK repeat and PH domain-containing protein 2	Asap2											5	4	4	7	6	6	0	21.027
D3YX87;E9PUB7;Q2YDW2	D3YX87;E9PUB7;Q2YDW2	Protein misato homolog 1	Msto1											3	3	3	6.3	6.3	6.3	0.00016795	6.0272
D3YXA6;Q7TNM2;E9PUI3;Q3TC52	D3YXA6;Q7TNM2;E9PUI3;Q3TC52	Tripartite motif-containing protein 46	Trim46											3	3	3	4.8	4.8	4.8	0.0066531	1.7374
D3YXF5	D3YXF5		C7											9	9	7	11.8	11.8	9.8	0	25.951
D3YXG0;H3BJH2	D3YXG0		Hmcn1	25.477	24.8597	24.7496	24.6536	23.3166	25.7665	25.841	25.1176	25.4138	25.6101	35	35	35	8.4	8.4	8.4	0	171.01
D3YXH0;P63054	D3YXH0;P63054	Purkinje cell protein 4	Igsf5;Pcp4	25.3573	26.1083	26.0824	26.1624	24.8741	25.8048	25.7289	25.3023	25.8713	26.1365	3	3	3	9.1	9.1	9.1	0	108.21
D3YXK2;S4R1M2;S4R2Q5	D3YXK2;S4R1M2	Scaffold attachment factor B1	Safb	28.5629	28.7186	27.7982	28.2426	27.9538	28.8574	29.0117	28.9575	29.5719	29.3104	42	42	32	38.5	38.5	28.2	0	323.31
D3YXS1;Q8R0C0	D3YXS1;Q8R0C0	DNA-directed RNA polymerase III subunit RPC7-like	Polr3gl											1	1	1	7.4	7.4	7.4	0.00019128	11.567
D3YXZ3;Q91YS4;O88448;D3Z5Y7	D3YXZ3;Q91YS4;O88448	Kinesin light chain 2	Klc2											18	12	11	33.5	22.5	20.6	0	51.756
D3Z113;D3YXZ5;Q91WT8	D3Z113;D3YXZ5;Q91WT8	RNA-binding protein 47	Rbm47											1	1	1	12.7	12.7	12.7	0.00019826	13.538
F6T9K1;D3YY09;Q9D6N5;D3YYC2;G3UXH5	F6T9K1;D3YY09;Q9D6N5;D3YYC2;G3UXH5	Dr1-associated corepressor	Drap1											3	3	3	23.6	23.6	23.6	0.00016434	5.3406
D3YY41;P42337	D3YY41;P42337	Phosphatidylinositol 4,5-bisphosphate 3-kinase catalytic subunit alpha isoform	Pik3ca											1	1	1	1	1	1	0.008586	1.6064
D3YY50;F8WHX2;Q9D8X1	D3YY50;F8WHX2;Q9D8X1	Copper homeostasis protein cutC homolog	Cutc											7	7	7	37.8	37.8	37.8	0	73.926
Q91ZD4;D3YY75;D3Z4X2	Q91ZD4;D3YY75	Vang-like protein 2	Vangl2											3	3	3	7.3	7.3	7.3	0.00059471	3.1152
D3YY86;Q8R5C8;A0A1Y7VJ93;Q8BJZ0;D3YY85;D3YXX1;A0A1Y7VMG9;D3YXR0;D3Z4G1;D3Z662;A0A1Y7VJA3;D3Z500;D3Z029	D3YY86;Q8R5C8;A0A1Y7VJ93;Q8BJZ0;D3YY85;D3YXX1;A0A1Y7VMG9	Zinc finger MYND domain-containing protein 11	Zmynd11	25.0438	25.2007	24.388	24.6228	24.7858	24.3294	24.9236	25.4396	26.1437	25.7603	8	8	8	14.2	14.2	14.2	0	65.512
D3YYD0;Q3UZZ4	D3YYD0;Q3UZZ4	Olfactomedin-4	Olfm4											3	3	3	6.3	6.3	6.3	0.0061233	1.7638
F8SLP9;D3YYH0;F8SLQ3;F8SLQ1;Q8C437	F8SLP9;D3YYH0;F8SLQ3;F8SLQ1;Q8C437	PEX5-related protein	Pex5l			24.6007	25.0217	26.2927						8	8	8	16.9	16.9	16.9	0	59.21
D3Z3Z8;D3YYI3;P60898	D3Z3Z8;D3YYI3;P60898	DNA-directed RNA polymerase subunit;DNA-directed RNA polymerase II subunit RPB9	Polr2i	24.064	24.4861	24.2809	23.5005	24.2935	25.2771		24.4536		25.8174	4	4	4	69.9	69.9	69.9	0	120.47
D3YYK0;Q8K4F5;A0A0J9YVC2;A0A0J9YV94;A0A0J9YU40	D3YYK0;Q8K4F5	Alpha/beta hydrolase domain-containing protein 11	Abhd11	24.5953				24.2085						5	5	5	24.2	24.2	24.2	0.00018619	9.9673
D3YYK8;E9Q6X0;Q8R001;Q3TG90	D3YYK8;E9Q6X0;Q8R001	Microtubule-associated protein RP/EB family member 2	Mapre2	26.4714	26.0355	25.5787	27.0124	27.0993	25.7274	26.1217	23.5851	25.7093		14	14	13	55.8	55.8	51.9	0	176.17
D3YYL1;Q921K9;A0A0J9YV82	D3YYL1;Q921K9;A0A0J9YV82	B-cell CLL/lymphoma 7 protein family member B	Bcl7b											3	3	2	29	29	22.1	0	29.422
E9Q3B9;D3YYS6;O35678;Q3UFN1;A0A0N4SUZ2	E9Q3B9;D3YYS6;O35678;Q3UFN1	Monoglyceride lipase	Mgll	24.8401	24.5574	24.5746	25.3681	25.6978	24.771			24.1785		10	10	10	43.6	43.6	43.6	0	40.053
D3YYT0;P15116;P39038	D3YYT0;P15116	Cadherin-2	Cdh2	27.9075	27.6686	27.7091	27.8579	28.0379	27.4562	26.805	27.8176	27.8281	27.8648	13	13	13	23	23	23	0	146.74
D3YYT1;Q922P9	D3YYT1;Q922P9	Putative oxidoreductase GLYR1	Glyr1	27.5438	27.4186	27.0546	27.2743	26.9513	27.4366	27.9465	28.3158	28.5492	28.8674	21	21	21	43.8	43.8	43.8	0	323.31
H3BJT3;D3YYV2;Q7TNF0	H3BJT3;D3YYV2;Q7TNF0	Double C2-like domain-containing protein alpha	Doc2a											2	1	1	10.9	7.1	7.1	0	17.459
D3YYW8;Q91V81	D3YYW8;Q91V81	RNA-binding protein 42	Rbm42		24.5724	25.7998			24.6461				25.1874	6	6	6	16	16	16	0	34.869
D3Z7G3;F8WHN9;D3YYX8;D3Z2E9;Q9D882	D3Z7G3;F8WHN9;D3YYX8;D3Z2E9;Q9D882	Uncharacterized protein C10orf35 homolog	2010107G23Rik											2	2	2	25.3	25.3	25.3	0.00017559	7.4824
D3YZ08;O35144;E9QM06;F6VIR4	D3YZ08;O35144;E9QM06	Telomeric repeat-binding factor 2	Terf2	23.6739	23.4543	24.0618	24.0235	24.2875	23.9829	25.2192	24.6078	24.8623	24.8667	11	11	11	25.4	25.4	25.4	0	25.837
Q9CY66;D3YZ09;F6SL78	Q9CY66;D3YZ09	H/ACA ribonucleoprotein complex subunit 1	Gar1	28.4143	28.5985	28.5164	28.365	28.2929	28.1092	28.6008	28.9969	28.8429	29.0338	9	9	8	40.3	40.3	34.2	0	71.769
D3YZ20;Q6PI63;O08740;D3YZ19	D3YZ20;Q6PI63;O08740	DNA-directed RNA polymerase II subunit RPB11	Polr2j											3	3	3	29.7	29.7	29.7	0.00059084	3.0119
D3YZ54;Q9QXE0;E9PWM4;D6RDE9;E9Q0K0;A0A2I3BRS0;E9Q7H7;E9Q9L4	D3YZ54;Q9QXE0;E9PWM4	2-hydroxyacyl-CoA lyase 1	Hacl1	25.3568		24.9944			24.4877	25.5712			25.0819	9	9	9	24	24	24	0	104.45
D3YZ62;D3Z4J3;Q99104;F6TDE5;B8JK05;F6Z2S4;E9Q1F5;D6RFU0;A0A1L1SUF0;D3Z135	D3YZ62;D3Z4J3;Q99104	Unconventional myosin-Va	Myo5a	28.2072	28.1306	27.8273	28.3746	29.4165	27.6285	27.9632	27.9188	28.3271	28.1451	74	74	68	40.3	40.3	37.7	0	323.31
D3YZ84;A0A0U1RNS7;D3YY06;D3YWG5;D6RH65;A0A0U1RPF7;H7BX14;Q8BMZ5	D3YZ84;A0A0U1RNS7;D3YY06;D3YWG5;D6RH65;A0A0U1RPF7;H7BX14;Q8BMZ5	tRNA-splicing endonuclease subunit Sen34	Tsen34											2	2	2	14.7	14.7	14.7	0.0062577	1.7613
D3YZ98;E9QLS6;Q6PF93;E9Q824	D3YZ98;E9QLS6;Q6PF93;E9Q824	Phosphatidylinositol 3-kinase;Phosphatidylinositol 3-kinase catalytic subunit type 3	Pik3c3	24.5206	24.0459	24.7827	24.7024	24.1675	23.7994	23.5346	25.149	24.6285	24.8266	15	15	15	24.6	24.6	24.6	0	54.76
E9Q4Q2;D3YZC9;D3YZD0;Q64213;D3YVH4;F8WHF9;D6RDB7	E9Q4Q2;D3YZC9;D3YZD0;Q64213;D3YVH4	Splicing factor 1	Sf1	24.1855	24.6476		24.1448	24.2159	25.5733	23.5194	24.6955	25.383	24.832	9	9	9	18.1	18.1	18.1	0	58.491
D3Z442;D3YZD8;Q8R0P4;D3YX09;Q8CF11;D3Z1Q3;D3YWY5	D3Z442;D3YZD8;Q8R0P4;D3YX09;Q8CF11;D3Z1Q3;D3YWY5	Mth938 domain-containing protein	Aamdc											4	4	4	33.8	33.8	33.8	0.00019778	13.419
D3YZG8	D3YZG8	Probable bifunctional methylenetetrahydrofolate dehydrogenase/cyclohydrolase 2;NAD-dependent methylenetetrahydrofolate dehydrogenase;Methenyltetrahydrofolate cyclohydrolase	Mthfd2l											2	2	2	7.4	7.4	7.4	0.00059506	3.1291
D3YZI9;G3UX58	D3YZI9;G3UX58		Pgbd5	24.3832	24.4916		25.2829							6	6	6	17.4	17.4	17.4	0	17.814
Q64337;D3YZJ1;F6VD69	Q64337;D3YZJ1	Sequestosome-1	Sqstm1	24.8418	25.4742	25.8995	25.853	26.3386	25.4924	25.5936	26.1384	25.495	23.9147	5	5	5	18.3	18.3	18.3	0	31.914
D3YZN4;Q3ULF4;D3YXB7;D3Z342;G3UX97;F6W695	D3YZN4;Q3ULF4;D3YXB7	Paraplegin	Spg7	24.8813	24.8536	25.2768	25.5537	25.1713	24.675	24.7416	24.2371			17	17	17	30	30	30	0	39.634
D3YZN8;D3YVI2	D3YZN8		Unc45a											9	1	1	33.3	3.7	3.7	0.000874	2.791
D3YZP9;F6SXB0;F7B4D5;REV__Q9D2W5;REV__Q6PEM6	D3YZP9	Coiled-coil domain-containing protein 6	Ccdc6											11	11	11	27.9	27.9	27.9	0	123.39
D3YZS0;Q9CQY2	D3YZS0;Q9CQY2	RNMT-activating mini protein	Fam103a1											1	1	1	28.6	28.6	28.6	0.0041557	1.9586
D3YZT7;Q9QYE9;D3YV71;A0A140LHQ7	D3YZT7;Q9QYE9;D3YV71	Pleckstrin homology domain-containing family B member 1	Plekhb1											4	4	1	26.8	26.8	7.5	0	90.005
D3YZU5;D3YZU4;D3YZU1	D3YZU5;D3YZU4;D3YZU1	SH3 and multiple ankyrin repeat domains protein 1	Shank1											5	4	4	2.5	2.1	2.1	0.0093421	1.5449
D3YZV8	D3YZV8	Coiled-coil domain-containing protein 8 homolog	Ccdc8											3	3	3	4.5	4.5	4.5	0.0058607	1.7782
D3YZZ4;F6VXN4;Q9EQN3	D3YZZ4;F6VXN4;Q9EQN3	TSC22 domain family protein 4	Tsc22d4											4	2	2	26.2	16.7	16.7	0	17.688
E9Q7G1;D3YZZ5	E9Q7G1;D3YZZ5		Tmed7	29.0351	28.667	28.671	28.8583	28.3283	29.0226	28.7405	28.7367	28.0485	28.3209	8	8	8	50.5	50.5	50.5	0	323.31
D3Z019;Q3U2S8	D3Z019;Q3U2S8	Voltage-gated hydrogen channel 1	Hvcn1											1	1	1	21.4	21.4	21.4	0.00017838	8.1105
D3Z041;P41216;D3Z457;D3YVF6;F6WNZ2;A0A1B0GRS8	D3Z041;P41216	Long-chain-fatty-acid--CoA ligase 1	Acsl1	29.5875	29.4686	29.4832	29.2963	29.1535	29.1585	29.4145	29.3207	28.9527	28.8915	37	37	34	58.7	58.7	54.6	0	323.31
D3Z061;Q8C7R4	D3Z061;Q8C7R4	Ubiquitin-like modifier-activating enzyme 6	Uba6	25.1855	25.1519		24.8125	25.1013	24.3635	24.9852				17	17	17	19.1	19.1	19.1	0	35.799
D3Z079;Q8K400;D3Z2Q2;F6WXQ4	D3Z079;Q8K400;D3Z2Q2	Syntaxin-binding protein 5	Stxbp5	25.3031	25.2231	25.6058	26.2806	26.2222	25.7041	25.1275	25.2852	25.7343	25.2176	18	18	17	20.3	20.3	19.6	0	93.479
D3Z080;F6V513;A0A5F8MPQ4	D3Z080		Sorbs2											49	3	3	66.8	5.1	5.1	0.00018839	10.743
D3Z0E9;D3Z0N2	D3Z0E9;D3Z0N2		Sorbs2											3	1	1	50	26.2	26.2	0.00017304	7.007
O88545;D3Z0F5;F6QK86	O88545;D3Z0F5;F6QK86	COP9 signalosome complex subunit 6	Cops6	24.8683	24.9295	24.8114	24.7566	25.6854	23.9552				23.9928	9	9	9	34.6	34.6	34.6	0	72.978
D3Z0I8;Q3UBX0;D3Z7P2;D3Z3Z2;D3YX08	D3Z0I8;Q3UBX0;D3Z7P2;D3Z3Z2;D3YX08	Transmembrane protein 109	Tmem109										30.2668	4	4	4	14.1	14.1	14.1	0	66.179
D3Z0K6;A0A0G2JEI9	D3Z0K6;A0A0G2JEI9		Rsbn1l											4	4	4	5	5	5	0.00046275	3.7585
D3Z0M6;O88485;Q3TYJ3;A0A0N4SVS1	D3Z0M6;O88485;Q3TYJ3	Cytoplasmic dynein 1 intermediate chain 1	Dync1i1	23.9789	23.9933	24.495	24.7965	25.706	25.4109		25.0106	25.3357	24.4222	10	10	10	18.6	18.6	18.6	0	65.311
D3Z0M9	D3Z0M9		Ddx23	27.6701	27.804	27.1059	27.2551	26.6679	28.1554	28.4777	28.0507	28.3317	28.3162	32	32	32	44.4	44.4	44.4	0	195.77
D3Z0T0;Q62311;D3Z5H6;S4R1R2	D3Z0T0;Q62311;D3Z5H6	Transcription initiation factor TFIID subunit 6	Taf6	24.5883	24.1704	24.2123	23.4778	23.1306	24.0446	23.7688	24.2509	24.6604	24.5329	6	6	6	12.7	12.7	12.7	0	51.283
D3Z0V7;E9QLZ1;P62500;D3YW86	D3Z0V7;E9QLZ1;P62500;D3YW86	TSC22 domain family protein 1	Tsc22d1											5	5	2	5.3	5.3	2.5	0.00018185	8.8477
E9PWB1;D3Z4N0;D3Z0X5;Q6PDH0;F6RUK9;F6RYD0;E9Q307;E9PWW4;F7B296;E9Q340;F7AWU3;D3YVB9;D3YVQ3	E9PWB1;D3Z4N0;D3Z0X5;Q6PDH0;F6RUK9;F6RYD0;E9Q307;E9PWW4	Pleckstrin homology-like domain family B member 1	Phldb1					26.0122			25.1506			23	22	22	19.6	19	19	0	41.294
D3Z0Z4;Q99P81	D3Z0Z4;Q99P81	ATP-binding cassette sub-family G member 3	Abcg3											4	3	3	7.1	5.7	5.7	0.00059577	3.1643
D3Z108;E9QN77;Q9JMG3;D3Z5X7;A0A571BDL1	D3Z108;E9QN77;Q9JMG3;D3Z5X7;A0A571BDL1	Transmembrane and ubiquitin-like domain-containing protein 1	Tmub1	25.3352	26.4886									3	3	3	16.3	16.3	16.3	0.00016824	6.0804
D3Z118;P97411;S4R217;F7BG11;D3Z376;D3Z119	D3Z118;P97411;S4R217	Islet cell autoantigen 1	Ica1											3	3	3	7.1	7.1	7.1	0.0067668	1.7076
Q8BHI7;D3Z136;D3Z0Z6	Q8BHI7;D3Z136;D3Z0Z6	Elongation of very long chain fatty acids protein 5;Elongation of very long chain fatty acids protein	Elovl5	26.7054	26.0688	26.1157	25.3081		25.9174					2	2	2	7.4	7.4	7.4	0	14.165
D3Z151;Q99LC8;D3YZ05;A0A0G2JEF1	D3Z151;Q99LC8;D3YZ05	Translation initiation factor eIF-2B subunit alpha	Eif2b1											4	4	4	23.8	23.8	23.8	0.00031402	4.1416
D3Z183;Q8CBH5	D3Z183;Q8CBH5	Major facilitator superfamily domain-containing protein 6	Mfsd6		25.8145			25.5906		26.403	26.2041	26.1823	26.2106	8	8	3	15.7	15.7	7.2	0	45.792
D3Z197;D3Z357;Q6P2L6;A0A1B0GSG3	D3Z197;D3Z357;Q6P2L6;A0A1B0GSG3	Histone-lysine N-methyltransferase;Histone-lysine N-methyltransferase NSD3	Whsc1l1	23.9148	23.8148		24.0703					25.3935	24.2664	4	4	4	4.4	4.4	4.4	0.00018643	10.069
D3Z1F7;Q9DBN4	D3Z1F7;Q9DBN4	Putative monooxygenase p33MONOX	4833439L19Rik;P33monox			22.0592	21.8712	21.7576	22.4438	21.9996	21.4385	22.0531	23.327	4	4	4	14.8	14.8	14.8	0	30.743
D3Z5D4;G3UVT9;D3Z1H5	D3Z5D4;G3UVT9;D3Z1H5		Cd209g;Cd209f											1	1	1	9.3	9.3	9.3	0	22.95
Q9JL62;D3Z1H9;D3Z1H8	Q9JL62;D3Z1H9;D3Z1H8	Glycolipid transfer protein	Gltp	26.6323	26.4164	26.154	27.6775	28.8269	26.5032	25.4924	26.4204	26.6786		9	9	9	40.2	40.2	40.2	0	51.868
D3Z1J5	D3Z1J5		Palld											16	1	1	68.2	7.7	7.7	0	38.946
D3Z1K5;D3Z1Z0;Q9Z0V8	D3Z1K5;D3Z1Z0;Q9Z0V8	Mitochondrial import inner membrane translocase subunit Tim17-A	Timm17a											1	1	1	12.9	12.9	12.9	0.0033454	2.0783
E9Q7L3;D3Z1W6;E9Q7L2;D3Z1N4;E9Q4Y5;F8VQD1;Q8BSQ9;D3YYF2;F6THL5;D3Z3R4;D6RIL0;D6RI94;D3YYG4;D3Z1M8	E9Q7L3;D3Z1W6;E9Q7L2;D3Z1N4;E9Q4Y5;F8VQD1;Q8BSQ9;D3YYF2;F6THL5;D3Z3R4;D6RIL0;D6RI94	Protein polybromo-1	Pbrm1	25.7502	25.6576	23.555	24.9111	25.0333	25.396	26.2734	26.8312	26.9446	26.7409	29	29	29	22.4	22.4	22.4	0	127.17
D3Z1T8;D3Z767;Q9D6K7	D3Z1T8;D3Z767;Q9D6K7	Tetratricopeptide repeat protein 33	Ttc33											2	2	2	9.5	9.5	9.5	0.00059233	3.04
D3Z286	D3Z286		Tmppe	26.622	26.907	26.6022	27.051		26.1945	25.9917	26.5448	26.3502	26.7943	7	7	7	24.8	24.8	24.8	0	65.493
D3Z2E8;Q8VEC4	D3Z2E8;Q8VEC4	Calcium homeostasis modulator protein 2	Calhm2											2	2	2	9.6	9.6	9.6	0.00017295	6.9755
D3Z2F6;Q9ERL7	D3Z2F6;Q9ERL7	Glia maturation factor gamma	Gmfg											2	1	1	31.4	20.9	20.9	0.00032263	4.8189
D3Z2K2;Q9CR88	D3Z2K2;Q9CR88	28S ribosomal protein S14, mitochondrial	Mrps14											2	2	2	19.7	19.7	19.7	0.00019782	13.445
D3Z2M0;G3UXB4;Q3U308	D3Z2M0;G3UXB4;Q3U308	Cytoplasmic tRNA 2-thiolation protein 2	Ctu2											2	2	2	10.8	10.8	10.8	0.00018047	8.4933
D3Z2R5	D3Z2R5		Sepn1	25.152	25.0262	24.7502	24.8561		25.0252	24.7801	24.6889	24.8717	25.2865	5	5	5	14.2	14.2	14.2	0	31.9
D3Z2Z1;F8WIA1;Q922J3;D3Z3M7;F6RCU2;Q8C0S5;F6RAY2	D3Z2Z1;F8WIA1;Q922J3;D3Z3M7;F6RCU2;Q8C0S5	CAP-Gly domain-containing linker protein 1	Clip1	26.3125	26.2755	26.2067	26.2594	26.576	27.0531	26.8525	27.4714	27.4704	26.9986	44	44	26	36	36	22	0	211.92
D3Z315;O89079;F6YFR7;F6XIG5;E9Q6I5	D3Z315;O89079;F6YFR7	Coatomer subunit epsilon	Cope	25.178	25.2318	25.6557	25.2445	25.1611	24.8597	25.1718	25.201	24.9911	24.7283	9	9	9	56.8	56.8	56.8	0	178.42
Q9D6Y4;D3Z373;D6RJ21	Q9D6Y4;D3Z373;D6RJ21	Protein MEF2BNB	Mef2bnb;2310045N01Rik											2	2	2	19.2	19.2	19.2	0.00018109	8.6309
D3Z379;Q8BFT9	D3Z379;Q8BFT9	Synaptic vesicle 2-related protein	Svop											2	2	2	19.8	19.8	19.8	0	21.578
Q07646;D3Z383;D3YZ83	Q07646;D3Z383	Mesoderm-specific transcript protein	Mest											3	3	3	11	11	11	0	29.143
D3Z396;Q8BG33;Q99PJ0;F6Z2M6;F6RQ26	D3Z396;Q8BG33;Q99PJ0;F6Z2M6;F6RQ26	Neurotrimin	Ntm	30.1064	29.8327	29.5133	30.2075	30.8606	29.5126	29.8937	29.9481	29.9093	29.8486	10	10	7	39.2	39.2	31	0	111.66
D3Z3A0;Q9DCL8	D3Z3A0;Q9DCL8	Protein phosphatase inhibitor 2	Ppp1r2											7	7	7	39	39	39	0	82.985
D3Z3B8	D3Z3B8		Dlg1											32	2	2	37.4	1.8	1.8	0.00045208	3.3536
G3UXX5;D3Z7Q8;D3Z3D6;P52432	G3UXX5;D3Z7Q8;D3Z3D6;P52432	DNA-directed RNA polymerases I and III subunit RPAC1	Polr1c											2	2	2	17.1	17.1	17.1	0.00016781	5.9939
D3Z3L3;D3YYU4;E9PV98;A0A0R4J1B5;Q99PQ1;D3YVI1	D3Z3L3;D3YYU4;E9PV98		Trim12c;Trim5	24.1166	24.6019	24.5958	24.3161	23.0722	24.1818	23.6577	23.2884	25.0786	24.2116	7	7	7	12.7	12.7	12.7	0	47.639
D3Z3L7;F8WJ99;D3Z4D7;Q9QZJ6;D3YW93	D3Z3L7;F8WJ99;D3Z4D7;Q9QZJ6	Microfibrillar-associated protein 5	Mfap5											3	3	3	26.2	26.2	26.2	0.0021186	2.2924
D3Z3Q3;Q921U8;D3Z525;D3YZ10	D3Z3Q3;Q921U8	Smoothelin	Smtn	22.8339	23.8317	23.4967	23.6431	22.8109	24.0743	23.317	23.1983	23.8477		35	35	29	43.7	43.7	36.6	0	323.31
D3Z3Y1;D3Z4I0;D3YTQ6	D3Z3Y1;D3Z4I0;D3YTQ6		Pigg	23.9758		23.5869	23.2427							4	4	4	5.5	5.5	5.5	0.0003123	4.0252
P54285;D3Z3Z3;A0A2U3TZ49	P54285;D3Z3Z3;A0A2U3TZ49	Voltage-dependent L-type calcium channel subunit beta-3	Cacnb3											5	3	3	11.6	8.1	8.1	0	34.533
E9Q2Q9;D3Z3Z9;Q9WUZ7;A0A3B2WCC8;F6X737;A0A3B2WB97;F7CKA6;F6QLU8	E9Q2Q9;D3Z3Z9;Q9WUZ7;A0A3B2WCC8;F6X737;A0A3B2WB97	SH3 domain-binding glutamic acid-rich protein	Sh3bgr											3	3	3	39.3	39.3	39.3	0.00018228	8.9446
D3Z479;Q91WE1;A0A494BB63;D3YVT2	D3Z479;Q91WE1;A0A494BB63;D3YVT2	Sorting nexin-15	Snx15	25.4206	25.4139									6	6	6	21.9	21.9	21.9	0.00016801	6.0471
Q99LD9;D3Z487;D3Z7J6	Q99LD9;D3Z487;D3Z7J6	Translation initiation factor eIF-2B subunit beta	Eif2b2											5	5	5	17.7	17.7	17.7	0	29.621
D3Z4B2;Q9CWZ7;A0A494BAE3;A0A494BA20;A0A494BA49;A0A494BAX2;A0A494BBF5	D3Z4B2;Q9CWZ7;A0A494BAE3;A0A494BA20	Gamma-soluble NSF attachment protein	Napg	27.3966	27.7915	27.8546	27.4724	27.3899	27.1933	27.6449	27.5926	26.3415	27.2569	14	14	14	39.1	39.1	39.1	0	98.177
O88939;D3Z4C3;D3YVF8	O88939;D3Z4C3;D3YVF8	Zinc finger and BTB domain-containing protein 7A	Zbtb7a											2	2	2	6.5	6.5	6.5	0	19.435
D3Z4D1;O88824	D3Z4D1;O88824	Protein JTB	Jtb											1	1	1	13.7	13.7	13.7	0.00045215	3.3548
D3Z4E6;Q3ZK22	D3Z4E6;Q3ZK22	Vezatin	Vezt	23.4973	23.6551	23.2952	23.6102	23.264		23.4285	23.4989	23.3951		3	3	3	6.1	6.1	6.1	0	14.852
D3Z5W6;D3Z4N9;Q922J9;D3Z072	D3Z5W6;D3Z4N9;Q922J9;D3Z072	Fatty acyl-CoA reductase 1	Far1		25.4571				24.6784					2	2	2	11.6	11.6	11.6	0.00031711	4.3531
D3Z4P2;P59481;A0A0A6YX25;F6QN75;J3QNZ7	D3Z4P2;P59481;A0A0A6YX25;F6QN75	VIP36-like protein	Lman2l	25.953		25.3774	25.5802		25.7465			26.6513	25.3314	8	8	8	28.5	28.5	28.5	0	47.609
D3Z4S3	D3Z4S3	Putative peptidyl-tRNA hydrolase PTRHD1	Ptrhd1											2	2	2	12.1	12.1	12.1	0.0022497	2.2277
E9PUD0;D3Z4U0;Q9R020;A0A0H2UH20;A0A0G2JGE3;V9GX51	E9PUD0;D3Z4U0;Q9R020;A0A0H2UH20	Zinc finger Ran-binding domain-containing protein 2	Zranb2											6	6	6	19.5	19.5	19.5	0	25.005
D3Z4U5;G3UYZ9;Q8BVL9;D3Z555;G3UY22;A0A1D5RLA4;D3YXK0	D3Z4U5;G3UYZ9;Q8BVL9	Janus kinase and microtubule-interacting protein 1	Jakmip1											6	6	5	5.7	5.7	4.6	0.00016625	5.6789
D3Z511;Q91WM6	D3Z511;Q91WM6	Protein eva-1 homolog A	Eva1a											1	1	1	7.1	7.1	7.1	0.00019743	13.381
D3Z572;E9PX46;F6R6P2;F8WGM3;O70258;F6WKE4	D3Z572;E9PX46;F6R6P2;F8WGM3;O70258;F6WKE4	Epsilon-sarcoglycan	Sgce	25.619	25.4307	24.4981		25.488	25.5741	26.1464	25.7952		25.4137	7	7	7	24.1	24.1	24.1	0	20.335
D3Z598;E9QPS5;Q8K4G1;F6W6Z0	D3Z598;E9QPS5;Q8K4G1	Latent-transforming growth factor beta-binding protein 4	Ltbp4	24.0391	24.3475	22.3881	23.1675		24.315		23.7559	23.4033	23.9216	34	34	34	28.9	28.9	28.9	0	323.31
D3Z5F7;D3YUB9;D3Z055;G3UWS5;A0A2I3BR11;B7ZP52;P70345;Q5XFR0	D3Z5F7;D3YUB9;D3Z055;G3UWS5		Gm20521;Pabpn1											7	1	1	17.1	2.7	2.7	0.0093296	1.5277
D3Z5G7;Q8VCC2;H3BL34;D3Z298;E9PYP1;Q64176	D3Z5G7	Carboxylic ester hydrolase	Ces1b											8	1	1	13.2	2.1	2.1	0.00017819	8.0678
D3Z5H3;Q9D8V7;D6RFV4;A0A494BAT3	D3Z5H3;Q9D8V7	Signal peptidase complex catalytic subunit SEC11C	Sec11c	25.3833	25.4835	25.2259	25.208	24.0711	25.4081	25.6492	25.9122	24.2734	25.3049	5	5	5	25.7	25.7	25.7	0.00017476	7.2897
D3Z5I1;Q3UPF5;G3X9X5	D3Z5I1;Q3UPF5;G3X9X5	Zinc finger CCCH-type antiviral protein 1	Zc3hav1	24.2815	25.4546	25.1418	25.4113	25.0642		25.4362				19	19	19	19.2	19.2	19.2	0	23.495
D3Z5K6;Q9CQV7;G3X8S1	D3Z5K6;Q9CQV7;G3X8S1	Mitochondrial import inner membrane translocase subunit TIM14	Dnajc19											7	7	7	56.4	56.4	56.4	0.00059409	3.0909
D3Z5K8;Q80Z38;A0A1C7ZMY3;A0A6I8MWY3;A0A1L1SQP7	D3Z5K8;Q80Z38;A0A1C7ZMY3;A0A6I8MWY3	SH3 and multiple ankyrin repeat domains protein 2	Shank2											5	4	4	2.8	2.3	2.3	0.00016445	5.3625
E9PU92;D3Z5L6	E9PU92;D3Z5L6	MFS-type transporter SLC18B1	Slc18b1											1	1	1	2.4	2.4	2.4	0.0021163	2.2819
Q9Z1T6;D3Z5N5;A0A087WQI1	Q9Z1T6;D3Z5N5	1-phosphatidylinositol 3-phosphate 5-kinase	Pikfyve											8	8	8	4	4	4	0.00045434	3.4333
D3Z5N6;Q61103;A0A494BBF7;F8WIP7;F6YKQ9;D3YYG6;Q9QX66	D3Z5N6;Q61103;A0A494BBF7	Zinc finger protein ubi-d4	Dpf2	25.1829	24.6125	24.4243	24.9453	24.6192	25.1057	25.1555	25.3632	25.0626	25.0416	11	11	10	33.8	33.8	32.1	0	29.064
D3Z5P0;Q5RJI5	D3Z5P0;Q5RJI5	Serine/threonine-protein kinase BRSK1	Brsk1											7	6	6	11.4	10.1	10.1	0.00016734	5.927
D3Z5R4;E9Q2D0;P0C7L0	D3Z5R4;E9Q2D0;P0C7L0	WAS/WASL-interacting protein family member 3	Wipf3											3	3	3	7.6	7.6	7.6	0.00073003	2.8272
D3Z5U5;Q9Z257;D3YYR5;Q9Z256;Q9JJX6;A0A0G2JEP2	D3Z5U5;Q9Z257;D3YYR5;Q9Z256;Q9JJX6	P2X purinoceptor;P2X purinoceptor 4	P2rx4	26.5838	25.8091	26.1253	25.7329	26.0634	26.3275	26.7556	26.3142	26.4308	25.5158	7	7	7	21.3	21.3	21.3	0	45.932
D3Z601;Q99JH7;A0A4P8DYG6;A0A0N4SW90	D3Z601;Q99JH7	Calsyntenin-3	Clstn3						26.5705				25.5179	7	7	7	9.6	9.6	9.6	0	21.606
P24063;D3Z627;D3YW95	P24063;D3Z627;D3YW95	Integrin alpha-L	Itgal											6	6	6	7.1	7.1	7.1	0.00018426	9.5021
D3Z632;Q64362	D3Z632;Q64362	AKT-interacting protein	Aktip											3	3	3	23.3	23.3	23.3	0.00045809	3.5762
D3Z641;P62080	D3Z641;P62080	Tetraspanin;Tetraspanin-5	Tspan5											2	2	2	12.2	12.2	12.2	0	220.85
D3Z645;Q9QZ88;D3YYD5;D3YW98	D3Z645;Q9QZ88;D3YYD5;D3YW98	Vacuolar protein sorting-associated protein 29	Vps29	28.1201	27.6656	27.336	28.0583	28.1957	27.4473	27.8975	27.8539	26.9769	27.2877	6	6	6	41.7	41.7	41.7	0	200.49
E9Q7S0;F7BQW7;D3Z656;Q8CHC4;D3Z1M7;A0A338P6C7;F6VSS8;F7CD11;A0A338P6V7;F6XIX0;D3YWM9	E9Q7S0;F7BQW7;D3Z656;Q8CHC4;D3Z1M7	Synaptojanin-1	Synj1	26.3699	26.1071	26.2242	26.8272	27.4133	25.7295	25.7388	26.3521	26.6613	26.4534	44	44	43	39.4	39.4	38.9	0	323.31
D3Z689;Q9CRC7	D3Z689		Adamtsl5			24.0838				23.9992		25.499		5	5	5	14.8	14.8	14.8	0	24.198
D3Z6G3	D3Z6G3		Mapre3											10	1	1	38.3	5.6	5.6	0	37.732
D3Z6H3;Q9WUB4;D3Z4E5;F6XWI6;D3Z6A1	D3Z6H3;Q9WUB4;D3Z4E5	Dynactin subunit 6	Dctn6					26.6072						5	5	5	31.9	31.9	31.9	0.00017221	6.8527
D3Z6I4;Q921W4;D3YZD6;D3YU21;A0A338P785;F7BGV1;A0A338P6Y1;A0A338P7D6	D3Z6I4;Q921W4;D3YZD6;D3YU21	Quinone oxidoreductase-like protein 1	Cryzl1	24.8467	25.0455	24.6997	25.0692	26.0112						10	10	10	27.9	27.9	27.9	0	31.808
D3Z6W2;Q06180	D3Z6W2;Q06180	Tyrosine-protein phosphatase non-receptor type;Tyrosine-protein phosphatase non-receptor type 2	Ptpn2		25.8448							25.7695		5	5	5	15.2	15.2	15.2	0.00019066	11.398
D3Z700;F6YA33;E9Q6K1;O08811	D3Z700;F6YA33;E9Q6K1;O08811	TFIIH basal transcription factor complex helicase XPD subunit	Ercc2											1	1	1	4.9	4.9	4.9	0.00045126	3.3321
D3Z709;Q9D415;Q3UVU8;A0A3B2WD59;D3Z6F4;E9QAR5;D3Z508;A0A3B2W7Z1	D3Z709;Q9D415;Q3UVU8;A0A3B2WD59;D3Z6F4;E9QAR5;D3Z508;A0A3B2W7Z1	Disks large-associated protein 1	Dlgap1											4	3	3	4.9	4	4	0.00016545	5.528
D3Z723;P63139	D3Z723;P63139	Nuclear transcription factor Y subunit beta	Nfyb											1	1	1	12.3	12.3	12.3	0.0044156	1.9115
M0QWD1;D3Z730;Q0P688;Q3UUT0;G3X9H1;D3Z729;D3YUV9;Q8BMB3	M0QWD1;D3Z730;Q0P688;Q3UUT0;G3X9H1;D3Z729;D3YUV9;Q8BMB3	Eukaryotic translation initiation factor 4E type 2	Eif4e2											2	2	2	15.6	15.6	15.6	0	98.747
D3Z780;Q61749;A0A0J9YUY0;A0A0J9YTQ7;F7CPG6	D3Z780;Q61749	Translation initiation factor eIF-2B subunit delta	Eif2b4											7	7	7	18.4	18.4	18.4	0.00018318	9.215
H7BWX9;D3Z794;P61957;G3UZX6	H7BWX9;D3Z794;P61957	Small ubiquitin-related modifier 2	Sumo2	26.3217										3	3	2	60.4	60.4	37.7	0	28.91
D3Z7C0;Q9Z2Q5	D3Z7C0;Q9Z2Q5	39S ribosomal protein L40, mitochondrial	Mrpl40	24.3938	24.0807	24.654	24.5006	24.4643	24.196		25.2696	25.1189	24.7103	5	5	5	35.8	35.8	35.8	0	18.152
F8WI56;D3Z7D3;Q8BWT5;F7DDW0	F8WI56;D3Z7D3;Q8BWT5	Disco-interacting protein 2 homolog A	Dip2a	25.6419	25.7499	25.9189	27.4209	27.1562	25.8643			26.848		15	15	9	12.4	12.4	8.7	0	65.283
D3Z7E5;Q2NL51	D3Z7E5;Q2NL51	Glycogen synthase kinase-3 alpha	Gsk3a											12	7	7	32.9	24.1	24.1	0	199.04
D3Z7F1;Q9DBX6	D3Z7F1;Q9DBX6	Cytochrome P450 2S1	Cyp2s1	24.9588		25.7725		25.1787					26.1144	7	7	7	19.2	19.2	19.2	0	25.799
D3Z7J3;Q9DCW2	D3Z7J3;Q9DCW2	Phospholipid scramblase 2	Plscr2											5	5	5	27.3	27.3	27.3	0.00017307	7.0187
D3Z7M9;O35381;D3YYE1;F6UFG6;Q64G17	D3Z7M9;O35381;D3YYE1;F6UFG6	Acidic leucine-rich nuclear phosphoprotein 32 family member A	Anp32a	28.3622	28.1915		28.3728	28.8521	27.452	28.851	28.7185	28.6653	28.3236	14	14	11	39.1	39.1	32.2	0	317.91
D3Z7P0;Q8K3W0;E9Q0U3;E9Q8Q1;A0A0J9YV56	D3Z7P0;Q8K3W0;E9Q0U3;E9Q8Q1;A0A0J9YV56	BRCA1-A complex subunit BRE	Bre							25.7989				6	6	6	17.7	17.7	17.7	0	43.031
D3Z7P3;D3Z7P4;F7B327	D3Z7P3;D3Z7P4	Glutaminase kidney isoform, mitochondrial	Gls	28.8524	28.3855	28.9208	28.6233	29.0294	29.0931	28.5922	28.4494	28.1431	28.3871	24	24	20	48.5	48.5	41.8	0	323.31
D3Z7R9;Q640L3	D3Z7R9;Q640L3	Cell cycle progression protein 1	Ccpg1		26.5586	26.7307	26.5076		26.4114			25.8111		6	6	6	7.7	7.7	7.7	0.00019324	12.226
D3Z7U4	D3Z7U4		Mecp2	27.5871	27.2801	27.1174	27.1904	27.5412	27.6224	28.6688	28.3566	28.5742	28.0549	10	2	2	62.4	20.1	20.1	0	323.31
D3Z7X0;D3Z2B3;F6RGT6	D3Z7X0;D3Z2B3		Acad12											21	6	6	36.2	10.3	10.3	0.00045181	3.3504
D4AFX6;Q6ZQK5;A0A338P6P6;A0A2R8W6H4	D4AFX6;Q6ZQK5;A0A338P6P6	Arf-GAP with coiled-coil, ANK repeat and PH domain-containing protein 2	Acap2										22.8935	12	12	12	18	18	18	0	79.457
G3X922;D4AFX7;A0A1L1STR9;A0A087WRC9;A0A087WS25	G3X922;D4AFX7		Dnajc13	25.8164	25.8832	26.213	25.1993	25.7088	25.7009	25.7427	25.8842	25.7632	26.0175	55	55	55	28.6	28.6	28.6	0	242.07
D5MCW4;Q9CQ89	D5MCW4;Q9CQ89	Protein CutA	Cuta											2	2	2	35.7	35.7	35.7	0	27.694
D6RDD4;P97785	D6RDD4;P97785	GDNF family receptor alpha-1	Gfra1											3	3	3	8.4	8.4	8.4	0.00017986	8.358
D6RE20;Q8CET7;Q80TA1	D6RE20;Q8CET7;Q80TA1	Ethanolaminephosphotransferase 1	Ept1											1	1	1	24.2	24.2	24.2	0.00016631	5.6902
D6RE24;E9PXJ7;Q78S06	D6RE24;E9PXJ7;Q78S06	Protein SYS1 homolog	Sys1;Gm20458											2	2	2	44.7	44.7	44.7	0.00045106	3.3179
D6RE34;Q3U466	D6RE34;Q3U466		Cln6											1	1	1	42.5	42.5	42.5	0	52.393
D6RFQ2	D6RFQ2		Pex11b		27.0096	27.0364			27.0199					7	4	0	27.3	12.3	0	0.00019755	13.402
D6RFU9	D6RFU9		Sypl	33.4553	33.341	33.3238	33.0701	33.1873	33.5892	32.9238	33.4129	33.5149	33.5287	5	5	2	36.7	36.7	22.8	0	284.94
D6RG49;Q80XP8	D6RG49;Q80XP8	Protein FAM76B	Fam76b											2	2	2	9.4	9.4	9.4	0.0010151	2.7049
F6WM75;D6RG69;Q9D162	F6WM75;D6RG69;Q9D162	Coiled-coil domain-containing protein 167	Ccdc167	26.0392									26.0235	3	3	3	68	68	68	0	68.845
D6RG95	D6RG95		Ythdc1											8	1	1	15	2.8	2.8	0.00046382	3.813
D6RG99;Q9WV96;A0A1B0GRJ5;D3YVK5;A0A1B0GSU2;D3YVK4;D6RJ48;A0A1B0GRP8;D3YVK6	D6RG99;Q9WV96;A0A1B0GRJ5;D3YVK5;A0A1B0GSU2;D3YVK4	Mitochondrial import inner membrane translocase subunit Tim10 B	Timm10b											3	3	3	51.5	51.5	51.5	0	22.328
D6RGQ0;E9Q8I0;P06909;E9Q8H9;A0A0A6YWP4;A0A0A6YVP8	D6RGQ0;E9Q8I0;P06909;E9Q8H9;A0A0A6YWP4;A0A0A6YVP8	Complement factor H	Cfh	24.3231	25.4787	26.5906	25.5035	24.1238	24.6442	25.1775	25.0952	24.1204	24.6175	37	37	29	41.4	41.4	31.9	0	296.04
Q6NVF2;D6RH77;Q9Z280;F6QJR6;D3Z2V2	Q6NVF2;D6RH77;Q9Z280	Phospholipase D1	Pld1	27.511	27.8081	28.1657	27.1881	27.1935	27.4099	28.0558	27.3593	26.9352	27.3639	30	30	5	33.1	33.1	6.1	0	306.71
P82343;D6RHA2;G3XA46	P82343;D6RHA2	N-acylglucosamine 2-epimerase	Renbp											13	13	13	28.8	28.8	28.8	0	47.087
D6RI20;Q9CR20	D6RI20;Q9CR20	Immediate early response 3-interacting protein 1	Hdhd2;Ier3ip1											1	1	1	13.2	13.2	13.2	0	51.447
D6RI32;E9Q6J9;P54265	D6RI32;E9Q6J9;P54265	Myotonin-protein kinase	Dmpk											2	2	2	6.3	6.3	6.3	0.0058663	1.7854
D6RI64;Q9R0P4;A0A0U1RPI0;A0A0U1RPJ7;D3YVR9	D6RI64;Q9R0P4	Small acidic protein	1110004F10Rik;Smap											3	3	3	46.9	46.9	46.9	0.00017973	8.3119
D6RJM2;Q9D5J6	D6RJM2;Q9D5J6	Sedoheptulokinase	Shpk											1	1	1	9.4	9.4	9.4	0.00016753	5.9571
Q0VF51;D9HP81;Q9EQZ7;A0A2I3BRM1;A0A2I3BRN6	Q0VF51;D9HP81;Q9EQZ7;A0A2I3BRM1	Regulating synaptic membrane exocytosis protein 2	Rims2											6	5	5	5.3	4.8	4.8	0	59.771
D9J2V6;P41778	D9J2V6;P41778	Pre-B-cell leukemia transcription factor 1	Pbx1											1	1	1	4.1	4.1	4.1	0.0037573	2.0347
D9J2Z9;D9J300;D9J303;F8WJI6;E9Q8P5	D9J2Z9;D9J300		Pdlim5											22	1	0	59.5	5.6	0	0	68.924
D9J301;D9J302;A0A0G2JGZ5;A0A0G2JEJ0	D9J301;D9J302		Pdlim5											20	1	1	46.5	3.5	3.5	0.00059075	3.0045
E0CX32;Q5SP85	E0CX32;Q5SP85	Coiled-coil domain-containing protein 85A	Ccdc85a											2	2	2	5.5	5.5	5.5	0.000734	2.9078
F6UGV8;F7D4J0;E0CX35;F8WIG8;Q6PDC8	F6UGV8;F7D4J0;E0CX35;F8WIG8;Q6PDC8	Major facilitator superfamily domain-containing protein 4	Mfsd4											2	2	2	41.8	41.8	41.8	0.000454	3.4279
E0CZ04;E0CX39;Q923B0;H3BKQ5	E0CZ04;E0CX39;Q923B0;H3BKQ5	Gamma-glutamylaminecyclotransferase	Ggact											2	2	2	25.7	25.7	25.7	0.00017982	8.3481
E9Q6Q8;E0CX53;Q8BYJ6;H7BX82;F6SUV7	E9Q6Q8;E0CX53;Q8BYJ6;H7BX82;F6SUV7	TBC1 domain family member 4	Tbc1d4			24.1683			24.8852	24.973				11	11	11	11.6	11.6	11.6	0	43.134
E0CZE8;E0CXR0;E0CX98;Q9D2C7	E0CZE8;E0CXR0;E0CX98;Q9D2C7	Bax inhibitor 1	Tmbim6	25.9544	25.6278	26.4027	26.2404	25.3809	25.6855	25.7905	26.2745			3	3	3	68.8	68.8	68.8	0	34.346
E0CYJ0;E0CXA9;Q6PEB6;G8JL35	E0CYJ0;E0CXA9;Q6PEB6;G8JL35	MOB-like protein phocein	Mob4		26.191	26.3785	26.3185	26.275			26.0684	26.5414		4	4	4	28	28	28	0	169.4
E0CXE3;Q9JMB8	E0CXE3;Q9JMB8	Contactin-6	Cntn6											1	1	1	1.6	1.6	1.6	0.0019833	2.3384
E0CXE7;Q5SUQ9	E0CXE7;Q5SUQ9	CST complex subunit CTC1	Ctc1											4	4	4	4.2	4.2	4.2	0.0004562	3.5267
E0CXN5;P13707	E0CXN5;P13707	Glycerol-3-phosphate dehydrogenase [NAD(+)];Glycerol-3-phosphate dehydrogenase [NAD(+)], cytoplasmic	Gpd1	26.4932		26.6748	27.1954	28.3541	26.3668					15	14	14	40.8	38.7	38.7	0	161.77
E0CZ84;E0CXR5;Q8K2Y9;E0CYY2;F7AVU1	E0CZ84;E0CXR5;Q8K2Y9;E0CYY2;F7AVU1	Cerebral cavernous malformations protein 2 homolog	Ccm2											3	3	3	31	31	31	0.00018389	9.4155
E0CXW2;E9PUK2;Q80V03	E0CXW2;E9PUK2;Q80V03	Uncharacterized aarF domain-containing protein kinase 5	Adck5											6	6	6	13.2	13.2	13.2	0.00018587	9.9027
E0CXZ1;J3QM95;F8WGT4;Q8BYN5	E0CXZ1;J3QM95;F8WGT4;Q8BYN5	FSD1-like protein	Fsd1l											4	4	4	8.9	8.9	8.9	0.0011536	2.6128
E0CY07;Q9CR64	E0CY07;Q9CR64	Protein kish;Protein kish-A	Tmem167;Tmem167a		25.1409	25.0287		24.8659	25.79	25.4033	26.5678		26.5316	2	2	2	32.1	32.1	32.1	0.0005918	3.0357
E0CY11;Q9CS84;A0A0H2UH29;P0DI97;H3BK41;E0CZA5;A0A0G2JES8;A0A140LI71;G3UWQ9;A0A0G2JE65	E0CY11;Q9CS84	Neurexin-1	Nrxn1	25.107	25.1386	24.9514	25.1766	24.7279	25.4103	25.3387	25.2861	25.3973	24.8138	22	22	19	17.5	17.5	15.6	0	60.027
E0CYB9;Q6PCP5;F7CTF8;E0CYI3;F7BC60	E0CYB9;Q6PCP5;F7CTF8;E0CYI3	Mitochondrial fission factor	Mff	27.6322	27.9753	27.2178	27.2887	27.2337	27.9103	27.4297	26.9823	27.3241	27.2366	11	11	8	38.6	38.6	30.4	0	228.11
E0CYH0;Q9ER69;E0CZF5;A0A3B2W4D2;F7CCI4	E0CYH0;Q9ER69	Pre-mRNA-splicing regulator WTAP	Wtap	24.4475	24.5971	24.0014			24.3831	25.3641	24.9616		25.2694	7	7	7	19.7	19.7	19.7	0	50.166
E0CYM1;E0CYH7;Q6P6L0	E0CYM1;E0CYH7;Q6P6L0	Filamin A-interacting protein 1-like	Filip1l	24.714	24.7515									19	19	18	23.3	23.3	22.5	0	151.35
E0CYK1	E0CYK1		Synpo											1	1	1	80	80	80	0.001706	2.3902
E9Q6Q2;E9QMI9;E9QJQ9;E0CYT1;E9QMI8;E9QM73;Q3UH66;E0CZE3;F6SRP4;A0A0R4J1Z1	E9Q6Q2;E9QMI9;E9QJQ9;E0CYT1;E9QMI8;E9QM73;Q3UH66;E0CZE3	Serine/threonine-protein kinase WNK2	Wnk2											10	8	7	5.8	5	4.6	0	62.818
F7D432;E9PWE0;E0CYV0;P23506;F6V9F1;F6TXE3	F7D432;E9PWE0;E0CYV0;P23506;F6V9F1	Protein-L-isoaspartate O-methyltransferase;Protein-L-isoaspartate(D-aspartate) O-methyltransferase	Pcmt1	28.3176	28.3507	27.8006		28.2646	28.5608	27.1562		27.5001	27.3505	7	7	7	39.1	39.1	39.1	0	102
Q3TC33;E0CYX9;E0CYP1	Q3TC33;E0CYX9;E0CYP1	Coiled-coil domain-containing protein 127	Ccdc127	27.6017	26.8463	26.5367	26.9538	26.557	26.887	27.0559	25.4151	26.2148	26.3774	9	9	9	40.4	40.4	40.4	0	95.848
E9QQ18;E9QQ17;E0CZ58;Q9JM99;A0A0R4J207	E9QQ18;E9QQ17;E0CZ58;Q9JM99	Proteoglycan 4;Proteoglycan 4 C-terminal part	Prg4											9	9	9	30.7	30.7	30.7	0.0001947	12.601
P28740;E0CZ72;F8VQ42	P28740;E0CZ72;F8VQ42	Kinesin-like protein KIF2A;Kinesin-like protein	Kif2a	24.997				25.1365	23.0263	24.3808	23.0784	25.1483		19	19	17	28.7	28.7	25.2	0	75.834
E0CZ78;P48453;G3X8U7;E9Q6P2	E0CZ78;P48453;G3X8U7;E9Q6P2	Serine/threonine-protein phosphatase;Serine/threonine-protein phosphatase 2B catalytic subunit beta isoform	Ppp3cb				23.5393	25.6766			23.8619			16	9	9	36.8	20.4	20.4	0	74.617
Q8CIV8;E0CZ81;E0CXJ6	Q8CIV8;E0CZ81	Tubulin-specific chaperone E	Tbce											5	5	5	14.1	14.1	14.1	0	14.352
E0CZE0;Q8VBW6	E0CZE0;Q8VBW6	NEDD8-activating enzyme E1 regulatory subunit	Nae1	26.1022							27.0413			12	12	12	30.6	30.6	30.6	0	131.64
E9PU93;Q91X20;D3YYA0;D6RI55;D6RET1	E9PU93;Q91X20;D3YYA0	Set1/Ash2 histone methyltransferase complex subunit ASH2	Ash2l	25.9121	26.1628	25.102	25.5869	25.2145	25.8264	26.1525	25.9765	26.3364	26.5213	8	8	8	18.7	18.7	18.7	0	99.965
E9PUA2;Q5BLK4;A0A286YDD7;A0A286YE02	E9PUA2;Q5BLK4;A0A286YDD7	Terminal uridylyltransferase 7	Zcchc6											7	7	7	6.6	6.6	6.6	0.0032132	2.1107
E9PUA7;D3Z125;D3Z7X7;F8WHQ1;Q62393;D3Z637;D3Z2U2	E9PUA7;D3Z125;D3Z7X7;F8WHQ1;Q62393;D3Z637;D3Z2U2	Tumor protein D52	Tpd52	25.8933	25.6343	25.9078	25.6862	26.305	26.4252	26.3806	26.2907	25.8286	25.9644	8	8	8	47.9	47.9	47.9	0	141.4
E9PUC5;Q8C0E9	E9PUC5;Q8C0E9		Psd3	26.4663	24.9738	26.7582	26.9509	27.1929	24.8363	26.1209	25.3951	27.1033	26.4722	18	18	1	47.6	47.6	2.7	0	61.654
E9PUD2	E9PUD2		Dnm1l	23.1252			23.1699	24.1602						43	2	2	63.5	2.9	2.9	0.000189	10.912
E9PUF4;E9Q640;Q6NZN0;E9PYZ7;A0A0R4J214	E9PUF4;E9Q640;Q6NZN0;E9PYZ7	RNA-binding protein 26	Rbm26											13	13	13	14.3	14.3	14.3	0	18.707
E9PUF7;Q61210;F6ZN61;A0A0U1RPN7;A0A0U1RPP2;A0A0U1RPH2	E9PUF7;Q61210;F6ZN61	Rho guanine nucleotide exchange factor 1	Arhgef1	24.8537	25.1741	24.6707	24.35	24.1257	23.9728	25.1812	24.9002	25.137	24.9871	14	14	14	19.4	19.4	19.4	0	191.72
Q3TYK3;E9PUH7;D3YZ00;P70257	Q3TYK3;E9PUH7;D3YZ00;P70257	Nuclear factor 1;Nuclear factor 1 X-type	Nfix											8	6	4	21.7	15.6	11.5	0.00032056	4.6486
E9PUL4;E9PX38;E9Q8J6;E9Q4S1;E9PXX4;E9PYP0;E9Q7S6;E0CXQ1;E0CY70	E9PUL4;E9PX38;E9Q8J6;E9Q4S1;E9PXX4;E9PYP0;E9Q7S6;E0CXQ1	High affinity cAMP-specific and IBMX-insensitive 3,5-cyclic phosphodiesterase 8B	Pde8b				23.4476				23.5698			5	5	5	10.8	10.8	10.8	0	78.814
E9PUL5;A0A0J9YU72	E9PUL5	Proline-rich transmembrane protein 2	Prrt2	27.2383	27.3684	26.0466	27.7421	28.6141	27.3511	26.033	26.8452	26.207	27.6116	7	7	7	33.2	33.2	33.2	0	208.79
E9PUM5;E9Q8B5;E9Q8B6	E9PUM5;E9Q8B5;E9Q8B6		Gm4788											9	7	6	11.9	9.9	8.8	0.00017995	8.3695
E9PUN5;Q8C3W2;Q9Z138	E9PUN5;Q8C3W2;Q9Z138	Tyrosine-protein kinase transmembrane receptor;Tyrosine-protein kinase transmembrane receptor ROR2	Ror2											2	1	1	2.8	1.7	1.7	0.00017889	8.185
E9PUQ9;F7AC58;E2JF22;F6PYU5;F6QY99	E9PUQ9;F7AC58;E2JF22	Piezo-type mechanosensitive ion channel component;Piezo-type mechanosensitive ion channel component 1	Piezo1	27.6429	27.2443	27.4131	26.9607	27.093	27.4443	27.8255	27.6175	27.432	27.6883	19	19	19	9.7	9.7	9.7	0	148.31
E9Q1M6;E9PUR0;F7C545;F6SI14;F7DE17	E9Q1M6;E9PUR0;F7C545		Ankhd1											7	7	3	3.3	3.3	1.4	0.00019562	12.915
E9PUW7;Q9EPK7;A0A2I3BQV5	E9PUW7;Q9EPK7;A0A2I3BQV5	Exportin-7	Xpo7	28.7823	28.9585	28.6757	28.0499	28.3304	29.146	29.3715	29.7751	29.514	29.6025	37	37	36	41.5	41.5	40.5	0	323.31
E9QAC6;E9PUZ5;Q62083	E9QAC6;E9PUZ5;Q62083	Galectin;PRKCA-binding protein	Pick1											3	2	2	5.5	4.2	4.2	0.0033506	2.0963
E9PV12;G3X914;Q9D5V5;E9Q6Z0;F8VQI6	E9PV12;G3X914;Q9D5V5;E9Q6Z0	Cullin-5	Cul5	24.699	23.9056	23.6555	23.7597	24.7097	22.8387	24.4918	24.5012	23.6212	22.7043	26	26	26	30.3	30.3	30.3	0	109.39
E9PV14	E9PV14		Epb4.1l1	25.2897	24.9672	25.1864	25.9431	26.3858	25.0776	24.762	25.2881	25.8087	24.9734	46	45	3	31.6	30.8	3.5	0	323.31
E9PV22;Q505F5;F6Z4L9;F6YT33	E9PV22;Q505F5	Leucine-rich repeat-containing protein 47	Lrrc47				21.6814	22.4531						19	19	19	41.1	41.1	41.1	0	237.79
E9PV24	E9PV24	Fibrinogen alpha chain;Fibrinopeptide A;Fibrinogen alpha chain	Fga	28.5208	30.1625	30.986	30.9948	30.8632	29.5843	29.5806	29.233	29.8005	28.7694	41	41	39	54.1	54.1	53	0	323.31
E9PV26;H3BLA4;H3BJU6	E9PV26		Prr36											4	4	4	4.6	4.6	4.6	0.00045441	3.4365
E9PV38	E9PV38	Carboxylic ester hydrolase	Ces2g	25.2713	25.8431	25.8992	25.6122	25.5948	25.8502		25.4989	24.6622	24.4576	10	10	5	19.5	19.5	9.3	0	36.614
E9PV41;E9PXV7;O08808;F6XC54;D3Z074	E9PV41;E9PXV7;O08808;F6XC54;D3Z074	Protein diaphanous homolog 1	Diap1;Diaph1	26.7098		24.2019				26.1425				25	25	25	20.1	20.1	20.1	0	52.953
E9PV44;O35143	E9PV44;O35143	ATPase inhibitor, mitochondrial	Atpif1	31.478	30.6642	30.2802	31.0531	31.4114	30.6625	29.0247	30.4526	30.3239	29.8188	11	11	11	68.9	68.9	68.9	0	175.83
E9Q2V9;E9PW70;E9Q1I2;E9PV68;Q8R2Y9	E9Q2V9;E9PW70;E9Q1I2;E9PV68;Q8R2Y9	SOSS complex subunit B1	Nabp2											1	1	1	12.5	12.5	12.5	0.0011554	2.6372
E9PV73;P84075;A2A7R5;A2A7R6	E9PV73;P84075;A2A7R5	Neuron-specific calcium-binding protein hippocalcin	Hpca	27.6761	27.4141			28.1394		28.1815	27.5546			12	5	4	54.5	23.5	19.3	0	21.105
E9PW38;E9PV86	E9PW38;E9PV86		Mctp1	24.7223	25.2438	23.9502	24.7782		24.185		25.2574			3	3	3	4.5	4.5	4.5	0	20.745
E9PX73;E9PV93;Q01965	E9PX73;E9PV93;Q01965	T-lymphocyte surface antigen Ly-9	Ly9											1	1	1	3.1	3.1	3.1	0.0012953	2.565
E9PVA6;Q80XR8;J3QK07;D3Z1I2;F7BIK4;F6WV69;F6U8T2;F6SLJ2;D3Z409	E9PVA6;Q80XR8;J3QK07;D3Z1I2;F7BIK4		Git2				24.426					24.652		18	14	2	24.1	19.1	2.9	0	17.177
E9PVA8	E9PVA8		Gcn1l1			24.3465	24.0414	25.4215			25.6491			55	55	55	25.3	25.3	25.3	0	251.11
E9PVC6;E9Q9E1;Q6NZJ6;A0A0J9YUS5;A0A0J9YVC1;A0A0J9YUC1	E9PVC6;E9Q9E1;Q6NZJ6;A0A0J9YUS5	Eukaryotic translation initiation factor 4 gamma 1	Eif4g1	25.8534	26.361	26.2839	26.4669	25.6098	26.2066	25.2144	26.4159	25.454	25.8749	46	46	1	29.6	29.6	0.5	0	323.31
E9PVD7;P26361	E9PVD7;P26361	Cystic fibrosis transmembrane conductance regulator	Cftr			26.9339	26.0162					25.6309		4	4	4	4.1	4.1	4.1	0.00018054	8.5075
E9Q3E8;Q6NXJ9;E9Q968;E9Q4B3;E9PVE8;P70205;E9QAL0	E9Q3E8;Q6NXJ9;E9Q968;E9Q4B3;E9PVE8;P70205;E9QAL0	Pituitary adenylate cyclase-activating polypeptide type I receptor	Adcyap1r1	27.8501	27.1398		27.6485			27.3463	27.1845	27.6481	26.8443	4	4	4	9.6	9.6	9.6	0	97.82
E9PVG1;Q8BVD7	E9PVG1;Q8BVD7	Complement C1q tumor necrosis factor-related protein 7	C1qtnf7		24.9317	24.4631								2	2	2	7.4	7.4	7.4	0.00059189	3.0357
E9PVG8;E9Q9C6;E9Q0B5	E9PVG8;E9Q9C6;E9Q0B5		9530053A07Rik;Fcgbp	28.5931	28.0131	28.8338		27.7365			28.6785			2	2	2	1.2	1.2	1.2	0.0066468	1.7248
E9PVM1;E9PVM3;F8WJC1;Q3URI3;Q6P1Y8;E9Q2C4	E9PVM1;E9PVM3;F8WJC1;Q3URI3;Q6P1Y8;E9Q2C4	Type II inositol 3,4-bisphosphate 4-phosphatase	Inpp4b	24.4633	25.0213	25.6716	24.9079	25.9939	25.0516	25.6061	25.4973			10	10	10	12.2	12.2	12.2	0	38.871
E9PVN6;E9PVQ9;Q9CR63	E9PVN6		Gm20498											6	1	1	36.3	4.9	4.9	0.0085848	1.6064
E9PVQ3;E9Q1C3;E9Q8P1;E9Q106;E9Q7S4;Q91WJ7	E9PVQ3;E9Q1C3;E9Q8P1;E9Q106;E9Q7S4;Q91WJ7	SPATS2-like protein	Spats2l											2	2	0	3.8	3.8	0	0.00046154	3.6951
E9PVZ8;E9QAH1;Q9CTU9	E9PVZ8;E9QAH1		Golgb1	28.4387	28.4139	27.5856	28.0049	28.6497	28.3512	28.5857	27.1194	27.9276	28.0967	82	82	82	28.1	28.1	28.1	0	268.44
E9PW03;Q9WTK3;E9QA52;F6T7Y8	E9PW03;Q9WTK3	Glycosylphosphatidylinositol anchor attachment 1 protein	Gpaa1											6	6	6	11.1	11.1	11.1	0.00018116	8.6623
E9Q171;E9PW06	E9Q171;E9PW06		Nfasc	27.4825	27.8994	27.2715	28.7734	30.0041	26.6822	27.2076	27.5287	27.7772	27.7435	37	37	3	31.5	31.5	1.1	0	323.31
E9PW07;Q66L44	E9PW07;Q66L44	Protein Dos	Dos											2	2	2	3.1	3.1	3.1	0.00018162	8.76
E9PW15;Q80U70	E9PW15;Q80U70	Polycomb protein Suz12	Suz12									24.2193	24.0625	4	4	4	6.7	6.7	6.7	0.0003124	4.0337
E9PW20;Q9CY57;D3YZA1;D3Z7T7	E9PW20;Q9CY57;D3YZA1;D3Z7T7	Chromatin target of PRMT1 protein	Chtop	28.4141	28.4668	27.8123	27.5609	27.4087	28.5284	29.1958	29.5845	29.2636	29.8558	9	9	9	39.4	39.4	39.4	0	293.83
E9Q4G7;E9PWB2;Q8BK63;H7BXB1;E9Q3W1;E9Q2U6;F6YBC9	E9Q4G7;E9PWB2;Q8BK63;H7BXB1;E9Q3W1;E9Q2U6	Casein kinase I isoform alpha	Csnk1a1		25.1978	26.3036								10	10	10	33.3	33.3	33.3	0	26.51
E9PWC8;E9PZR3;Q61183;F6VTN8;E9QAN2;E9PVN7;E9QAY4;A0A0R4J244;F7CXD5;Q8BY05;A1L349;Q9WVP6;Q6PCL9	E9PWC8;E9PZR3;Q61183;F6VTN8;E9QAN2	Poly(A) polymerase alpha	Papola											3	3	3	5.6	5.6	5.6	0.00031867	4.4751
E9PWD2;E9QNR5;Q69ZU6	E9PWD2;E9QNR5;Q69ZU6	Thrombospondin type-1 domain-containing protein 7A	Thsd7a	27.0439	27.1626	26.4833	27.1275	26.2691	27.4285	26.4393	26.5478	26.5492	26.9006	33	33	33	26.4	26.4	26.4	0	133.99
E9PWE8;Q3TT92;Q62188	E9PWE8;Q3TT92;Q62188	Dihydropyrimidinase-related protein 3	Dpysl3	27.4603	27.9599	27.2396	27.9576	27.6939	27.8055	27.8681	27.318	26.1796	27.1065	30	26	24	54.9	48.6	46.6	0	323.31
E9PWG9;O35099	E9PWG9;O35099	Mitogen-activated protein kinase kinase kinase 5	Map3k5											6	6	6	4.2	4.2	4.2	0.00031289	4.0661
Q3TDW6;E9PWH3;Q3TIZ5;E9QPX0;Q9DBR4	Q3TDW6;E9PWH3;Q3TIZ5;E9QPX0;Q9DBR4	Amyloid beta A4 precursor protein-binding family B member 2	Apbb2											3	3	3	4.5	4.5	4.5	0.00058919	2.96
G3UW40;E9PWI3	G3UW40;E9PWI3		Mcc			23.1224	23.4312						23.6688	5	5	5	8.5	8.5	8.5	0.00018954	11.05
E9PWK1;Q9D379;F6YTS6;D3Z4M3	E9PWK1;Q9D379	Epoxide hydrolase 1	Ephx1	31.4739	31.3546	31.4089	31.1194	30.8522	32.0307	32.1826	31.9443	31.5984	31.9067	39	39	39	75.1	75.1	75.1	0	323.31
E9PWK7;Q8C8K1;P54761	E9PWK7;Q8C8K1;P54761	Receptor protein-tyrosine kinase;Ephrin type-B receptor 4	Ephb4	25.2189	24.8875	24.8099	24.6963		24.8954	24.8541	24.4251	24.7741	24.8055	15	15	10	20.1	20.1	13.7	0	58.393
F6TZK4;F6Y0S3;E9PWP6;F6VBV0;Q99NE5;Q7TPL9	F6TZK4;F6Y0S3;E9PWP6;F6VBV0;Q99NE5	Regulating synaptic membrane exocytosis protein 1	Rims1	24.3619			24.1984	23.9232			23.98		23.8594	15	15	14	13.1	13.1	12.6	0	48.132
E9PWT4;P14429;E9QJR9;P14430;P79568;L7N260;P14431;H3BJA9;F6VXI7;A7VMS3;H3BK58;G3UZL7;G3UWS8;Q85ZW9;Q85ZW5;Q85ZW6;Q85ZW7;O19443;Q85ZW8;V9GXI3	E9PWT4;P14429;E9QJR9;P14430;P79568;L7N260;P14431	H-2 class I histocompatibility antigen, Q7 alpha chain;H-2 class I histocompatibility antigen, Q8 alpha chain;H-2 class I histocompatibility antigen, Q9 alpha chain	H2-Q7;H2-Q8;H2-Q6;H2-Q9											10	3	3	31.9	10	10	0.00019069	11.412
F6Q8A4;P18653;E9PWV3;Q505N6;F6RQA2;G3UZI3;A2CEE6;E9QK39;A2CEE7;E9PUP0;A2CEE5;Q7TPS0;E9Q6Q5;E9Q1Q1;A2CEE8;B1B0X1;Q8C0P0;Q60592;A0A668KLF8;A0A668KL31;B1AST8;B1AST7;E9QLW6;B2GVN8	F6Q8A4;P18653;E9PWV3;Q505N6;F6RQA2;G3UZI3	Ribosomal protein S6 kinase alpha-1;Ribosomal protein S6 kinase	Rps6ka1		24.572									15	7	6	23.2	12.8	11.3	0	13.729
Q923K4;E9PWV7;D6RDC6	Q923K4;E9PWV7	tRNA modification GTPase GTPBP3, mitochondrial	Gtpbp3											5	5	5	15.2	15.2	15.2	0.00018861	10.792
E9PWW2;D3YZP0;D3YZJ9	E9PWW2		Tor1aip1											20	1	1	59.1	7.2	7.2	0	22.956
E9PWW9;A0A0U1RP31	E9PWW9		Rsf1	25.3941	25.6063	24.9613	24.9426	24.6744	25.821	26.4832	26.6812	26.5067	26.7922	27	27	27	24.4	24.4	24.4	0	180.16
E9PX07;Q641K1;E9Q2R5;E9Q352;E9Q878;Q8C1R2;E9Q3T5;E9PXA7;F6ZCF0	E9PX07;Q641K1;E9Q2R5;E9Q352;E9Q878;Q8C1R2;E9Q3T5;E9PXA7;F6ZCF0	Cytosolic carboxypeptidase 1	Agtpbp1											2	2	2	6.9	6.9	6.9	0.0001794	8.2663
E9PX09;Q6ZPS2	E9PX09;Q6ZPS2	Carnosine synthase 1	Carns1											3	3	3	5.1	5.1	5.1	0	45.704
Q9D8C3;E9PX10;E9Q2P6	Q9D8C3;E9PX10	Putative bifunctional UDP-N-acetylglucosamine transferase and deubiquitinase ALG13	Alg13											4	1	1	4.7	1.4	1.4	0.00017794	7.9999
Q6P0A6;Q925I8;E9PX28;E9PXQ7	Q6P0A6;Q925I8;E9PX28;E9PXQ7		Pcdh10											1	1	1	1.5	1.5	1.5	0.00017244	6.9104
E9PX29;Q91ZE6;E9PZC2	E9PX29;Q91ZE6;E9PZC2		Sptbn4	21.0756	21.3091		21.8934	25.9749						25	20	19	12.3	10.3	10.1	0	69.076
Q8BPM2;E9PX30;E9Q1T3	Q8BPM2;E9PX30;E9Q1T3	Mitogen-activated protein kinase kinase kinase kinase 5;Mitogen-activated protein kinase kinase kinase kinase	Map4k5											5	5	5	6.6	6.6	6.6	0.00019339	12.249
S4R2V4;E9PX50;S4R2P9	S4R2V4;E9PX50;S4R2P9		Slc8a3											1	1	1	9	9	9	0.0066414	1.7182
E9PX53;E9QPR5;Q8K2V1;E0CYV2;F6TLH3;E0CXK8;F6V294	E9PX53;E9QPR5;Q8K2V1;E0CYV2;F6TLH3;E0CXK8	Serine/threonine-protein phosphatase 4 regulatory subunit 1	Ppp4r1											5	5	5	6.2	6.2	6.2	0.00016683	5.8033
Q69Z37;E9PX59;V9GX63	Q69Z37;E9PX59	Sterile alpha motif domain-containing protein 9-like	Samd9l											15	15	15	11.2	11.2	11.2	0	50.323
Q60847;E9PX70;F6WIM8	Q60847;E9PX70	Collagen alpha-1(XII) chain	Col12a1	28.5257	29.0723	28.675	28.9527	27.993	28.4795	28.9187	28.1695	28.678	27.8727	95	95	95	34.9	34.9	34.9	0	323.31
E9PX91;F6TVX7;Q8BSF4;F7C386;D3YY63;D3Z0X7;A0A0G2JEL6	E9PX91;F6TVX7;Q8BSF4;F7C386;D3YY63	Phosphatidylserine decarboxylase proenzyme;Phosphatidylserine decarboxylase alpha chain;Phosphatidylserine decarboxylase beta chain	Pisd;Gm20671	25.3346	25.7801	25.2006	25.5414	24.3511		24.4388			24.5859	8	8	8	22.4	22.4	22.4	0.00019354	12.268
E9PX94;Q8K1A6	E9PX94;Q8K1A6	Coiled-coil and C2 domain-containing protein 1A	Cc2d1a											7	7	7	8.4	8.4	8.4	0	20.085
E9PXB9;Z4YN86;Q9CQ85	E9PXB9;Z4YN86;Q9CQ85	Mitochondrial import inner membrane translocase subunit Tim22	Timm22											1	1	1	16.7	16.7	16.7	0.00016745	5.9439
E9PXC2;F6PWU6;F8WI12;Q64705;E9Q722;Q61069	E9PXC2;F6PWU6;F8WI12;Q64705	Upstream stimulatory factor 2	Usf2						22.8795	22.0469		22.7634		4	4	4	17.2	17.2	17.2	0.0049451	1.8628
E9Q0D4;E9PXF8;F6ZDC5;F6QG63;F7BBM8;E9Q372;Q9D9V7	E9Q0D4;E9PXF8		Sbf2											9	8	8	6.1	5.5	5.5	0.00031279	4.0516
E9PXG1;G5E8Z4;Q8VCS9;P31651;E9PW98	E9PXG1;G5E8Z4;Q8VCS9;P31651	Transporter;Sodium- and chloride-dependent betaine transporter	Slc6a12			24.0456							25.3958	7	5	5	13.6	11.1	11.1	0	90.777
Q8VDU4;E9PXI0;P27870	Q8VDU4;E9PXI0;P27870	Proto-oncogene vav	Vav1											4	4	4	5.1	5.1	5.1	0.0052062	1.8378
E9PXK7;Q9Z210	E9PXK7;Q9Z210	Peroxisomal membrane protein 11B	Pex11b	25.1524	24.3207	25.21	25.0416		24.87	25.1681	25.4907			6	2	2	27.3	9	9	0.00031309	4.0736
Q91W90;E9PXX7;A0A0R4J1Y7	Q91W90;E9PXX7;A0A0R4J1Y7	Thioredoxin domain-containing protein 5	Txndc5	28.6241	28.2185	28.0709	28.2553	28.1401	28.1184	27.6294	27.7316	27.7445	28.2766	14	14	14	39.1	39.1	39.1	0	323.31
E9PY16;Q8R2V5	E9PY16		Adap1											9	9	9	20.6	20.6	20.6	0.00018716	10.35
E9PY39;B7ZBY7;Q9CZY3;B7ZBY6;Q99LQ7	E9PY39;B7ZBY7;Q9CZY3	Ubiquitin-conjugating enzyme E2 variant 1	Gm20431;Ube2v1			29.2738		28.4964	27.3434					7	7	3	22.1	22.1	12.4	0	45.038
E9PY55;E9Q9V3;E9Q701;F8VQL9;Q9WU42;F6Z4B2	E9PY55;E9Q9V3;E9Q701;F8VQL9;Q9WU42;F6Z4B2	Nuclear receptor corepressor 2	Ncor2											9	9	4	5.3	5.3	3	0.00017624	7.6132
E9PY90;H3BK44;H3BKL6;H3BJS5;H3BJ35;H3BJY7	E9PY90;H3BK44;H3BKL6		Ctage5											21	1	1	26.9	1.4	1.4	0.0011561	2.6453
E9PYA3;G5E8T9;Q99KB8;A0A0R4J052;E9Q2H8;D3YWI0;D3YUX8;D3YV58	E9PYA3;G5E8T9;Q99KB8;A0A0R4J052;E9Q2H8	Hydroxyacylglutathione hydrolase, mitochondrial	Hagh		27.2541		27.2234	26.8588	26.7065	27.2962	27.7434	27.4134	27.0637	7	7	7	35	35	35	0	242.88
E9PYD1;D3Z100;F6ZXW2;F6S0H0;F7AR27	E9PYD1;D3Z100;F6ZXW2		Fam98c											7	6	6	21.2	19.2	19.2	0	14.241
E9PYD6;O88597;F7C090;E9QAM0;F7DB15;F7CVL9	E9PYD6;O88597;F7C090	Beclin-1	Becn1											4	4	4	17.3	17.3	17.3	0	95.794
E9PYI7;F6VG99;E9PYF4;F6TFN2;Q3UPW3;E0CZD8;A0A5F8MPW2;Q7M757	E9PYI7;F6VG99;E9PYF4;F6TFN2		Lmo7	25.8103	25.9705			25.9364	25.835	25.7816		26.4035	26.3223	19	19	19	12.6	12.6	12.6	0	34.794
E9PYG6;A0A286YDU0	E9PYG6;A0A286YDU0		Rasa1											8	8	8	10.1	10.1	10.1	0	51.451
E9QMK2;E9PYH0;Q62059;E9QMK3;G3XA35;Q8BS97;F7B603;F7B6F7;E0CZC0	E9QMK2;E9PYH0;Q62059;E9QMK3;G3XA35;Q8BS97	Versican core protein	Vcan	25.7417	25.5159	25.3542	27.2443	29.3154		24.6286	24.799	24.1694		17	17	17	11.7	11.7	11.7	0	149.32
E9PYH2;Q91V12	E9PYH2;Q91V12	Cytosolic acyl coenzyme A thioester hydrolase	Acot7	26.3336	26.3396	26.275	27.8061	28.3226	26.2549	25.9646	27.2147	26.6626	27.5549	14	14	14	42.2	42.2	42.2	0	87.076
E9PYI8;Q9JMA1	E9PYI8;Q9JMA1	Ubiquitin carboxyl-terminal hydrolase;Ubiquitin carboxyl-terminal hydrolase 14	Usp14	24.3617	24.7989	24.5851	25.4133	25.6649	24.8978	24.6143		24.3619		20	20	20	47.8	47.8	47.8	0	242.11
Q6ZPQ6;E9PYJ7;A0A0G2JFQ8	Q6ZPQ6;E9PYJ7	Membrane-associated phosphatidylinositol transfer protein 2	Pitpnm2	25.7029	24.9136	25.2037	24.9208	25.5152	25.0866	25.5783	25.3718		25.4923	20	20	19	18.5	18.5	17.9	0	91.604
E9PYK3	E9PYK3		Parp4	24.5138	24.7155	24.6339	24.5758	24.3936	24.6222	24.6773	24.8883	24.4713	24.7819	17	17	17	12.7	12.7	12.7	0	55.348
E9PYL2	E9PYL2		Prr12											5	5	5	3.3	3.3	3.3	0.0093358	1.5367
E9PYN1;Q8R5M8;A0A668KLV1;E0CY16	E9PYN1;Q8R5M8;A0A668KLV1;E0CY16	Cell adhesion molecule 1	Cadm1	25.8154	26.0337	26.2228	26.1173	26.9391	26.9578	26.6701	26.7788	27.2097	26.646	8	8	8	23.8	23.8	23.8	0	323.31
E9PYP8;Q9WVJ5	E9PYP8;Q9WVJ5	Beta-crystallin B1;Beta-crystallin B1B	Crybb1											1	1	1	5.9	5.9	5.9	0	14.719
E9PYQ9;Q9JM03;Q9ES07	E9PYQ9;Q9JM03;Q9ES07	Solute carrier family 15 member 2	Slc15a2											2	2	2	2.5	2.5	2.5	0.00017167	6.7682
E9PYT0;P97393	E9PYT0;P97393	Rho GTPase-activating protein 5	Arhgap5											12	12	12	10.2	10.2	10.2	0	23.56
E9PYT3;Q91YH5;A0A494BAX8;A0A494BAU1;A0A494BAW9;A0A494B9P1	E9PYT3;Q91YH5	Atlastin-3	Atl3	29.4788	29.363	29.1347	28.8723	28.9893	29.4611	29.6007	29.4094	28.813	28.9652	24	24	23	54.5	54.5	53.2	0	323.31
E9Q4K9;E9PYU8;Q9CUN6	E9Q4K9;E9PYU8;Q9CUN6	E3 ubiquitin-protein ligase SMURF1	Smurf1											2	1	1	2.3	1.4	1.4	0.00016878	6.2104
E9PZ00;Q8BFQ1;K3W4L3;J3QPG5;Q61207	E9PZ00;Q8BFQ1;K3W4L3;J3QPG5;Q61207	Prosaposin	Psap	29.7076	29.4365	29.018	29.3035	28.4999	29.4315	29.693	29.3598	29.5305	29.3359	16	16	16	30.1	30.1	30.1	0	159.64
E9PZ16;B1B0C7;Q05793;A0A571BD72	E9PZ16;B1B0C7;Q05793	Basement membrane-specific heparan sulfate proteoglycan core protein;Endorepellin;LG3 peptide	Hspg2	30.6096	31.1175	31.273	30.9341	30.4584	30.3622	30.7218	30.6197	31.2195	30.3461	151	151	151	49.2	49.2	49.2	0	323.31
E9PZ43;A0A0G2JDN7;A0A0G2JFK3;A0A0G2JE57	E9PZ43;A0A0G2JDN7	Microtubule-associated protein	Map4											28	6	6	34.9	8.4	8.4	0.00017587	7.5413
E9PZ91;O89106;E9PVU9;F6SV10	E9PZ91;O89106;E9PVU9	Bis(5-adenosyl)-triphosphatase	Fhit	25.0644	25.1407	24.3143	24.6736	25.3063			24.473		25.3637	3	3	3	16.9	16.9	16.9	0	16.081
E9PZD8;Q61147;G3X9T8;G3X8Q5;G3UXG1;G3UWP5;G3UZ53	E9PZD8;Q61147;G3X9T8;G3X8Q5	Ceruloplasmin	Cp	30.5831	30.6537	30.8339	30.5391	30.2884	30.63	30.737	30.7904	30.2806	30.6201	54	54	50	53.9	53.9	52.5	0	323.31
E9PZF0;Q01768;Q5NC79	E9PZF0;Q01768	Nucleoside diphosphate kinase;Nucleoside diphosphate kinase B	Gm20390;Nme2	29.9505	29.7841	29.4142	30.0612	30.3695	29.5393	29.5484	29.6806	29.421	29.6137	16	16	6	80.1	80.1	27.7	0	323.31
E9PZG9	E9PZG9		Snrpe											1	1	1	100	100	100	0.00046182	3.7194
F7D2T2;F2Z3Z7;E9Q2Q2;E9PZI5;F7BTE7;Q91ZG2	F7D2T2;F2Z3Z7;E9Q2Q2;E9PZI5;F7BTE7;Q91ZG2	Metallophosphoesterase domain-containing protein 1	Mpped1											1	1	1	6.5	6.5	6.5	0.00059242	3.0466
Q6P2L7;E9PZJ6;A2AR60	Q6P2L7;E9PZJ6;A2AR60	Protein CASC4	Casc4											9	9	9	18.9	18.9	18.9	0	18.442
E9PZM4;G3V014;A0A0G2JEP1;A0A0G2JEZ3;A0A0G2JES5;A0A1B0GS03;A0A1B0GR76	E9PZM4	Chromodomain-helicase-DNA-binding protein 2	Chd2	24.9088	24.905	23.8789	24.8101		24.9938	24.8341	24.8703	26.4742	25.7423	19	19	15	13.4	13.4	11.3	0	37.449
E9PZM8;Q99J85	E9PZM8;Q99J85	Neuronal pentraxin receptor	Nptxr	25.0627	25.5943	25.0715			25.7224		25.702	25.2796	25.2877	12	12	6	33.7	33.7	19.9	0	132.47
E9PZS8;Q61387	E9PZS8;Q61387	Cytochrome c oxidase subunit 7A-related protein, mitochondrial	Cox7a2l			25.5507		26.9849						5	5	5	51.5	51.5	51.5	0	23.07
Q8C5L3;E9Q027;E9Q8D5	Q8C5L3;E9Q027;E9Q8D5	CCR4-NOT transcription complex subunit 2	Cnot2											2	2	2	5.6	5.6	5.6	0.00017857	8.1273
Q3V1J8;E9Q092;E9QM92;Q8K0D2;F7B276;F7D2A6	Q3V1J8;E9Q092;E9QM92;Q8K0D2;F7B276	Hyaluronan-binding protein 2;Hyaluronan-binding protein 2 50 kDa heavy chain;Hyaluronan-binding protein 2 50 kDa heavy chain alternate form;Hyaluronan-binding protein 2 27 kDa light chain;Hyaluronan-binding protein 2 27 kDa light chain alternate form	Habp2											4	4	4	7.2	7.2	7.2	0.0011534	2.6089
E9Q0A3;Q68FM7;D6RGQ8;A0A1D5RLI4	E9Q0A3;Q68FM7		Arhgef11											7	7	7	6.3	6.3	6.3	0	128.33
E9Q0F0	E9Q0F0		Krt78											5	2	2	3.7	1.8	1.8	0.0088413	1.5925
E9Q0H0;Q8VDB9;A0A803YV45;O88575;F6WK13	E9Q0H0;Q8VDB9;A0A803YV45;O88575	Transporter;Sodium- and chloride-dependent transporter XTRP3A;Sodium- and chloride-dependent transporter XTRP3B	Slc6a20a;Slc6a20b	28.0664	28.2932	28.4681	27.7824	27.6215	28.25	28.7956	28.9142	27.6128	27.7356	8	8	8	12.8	12.8	12.8	0	39.21
E9Q0H6;P51880	E9Q0H6;P51880	Fatty acid-binding protein, brain	Fabp7	25.1565						24.5463				3	3	3	20.7	20.7	20.7	0	82.245
E9Q0J5;Q9QXL2;F8WGN6;A0A2R8VKM5;E9QMU1;J3QNW9;B7ZNG0	E9Q0J5;Q9QXL2;F8WGN6	Kinesin-like protein;Kinesin-like protein KIF21A	Kif21a					28.3236						19	19	17	14.4	14.4	13	0	121.9
E9Q0K9;Q3V1U8	E9Q0K9;Q3V1U8	ELMO domain-containing protein 1	Elmod1	25.135	25.3606	25.5141	25.0906	25.5184	25.471	25.7108	24.887		25.9903	5	5	5	14.7	14.7	14.7	0.00018525	9.7784
E9Q0N0;Q9Z0R4;E9Q3I8;E9Q3I9;E9Q3I4;E9Q3I5;Q6NZJ5;CON__ENSEMBL:ENSBTAP00000001528;D3Z6P4;F6ZLP6;Q6J1S9;A0A338P7I4;F6U8U1;Q6J1F0;F6R6C8	E9Q0N0;Q9Z0R4;E9Q3I8;E9Q3I9;E9Q3I4;E9Q3I5;Q6NZJ5	Intersectin-1	Itsn1	24.5761	26.4521	26.4994					24.0641	26.7272	25.5308	29	29	28	18.5	18.5	17.9	0	231.48
E9Q0W6;E9Q4K0;Q8BL65;F6VVW4;D3Z0Y4;F7A5C5;F6UI99;D3YYR9;F6W6N3;Q69ZX8	E9Q0W6;E9Q4K0;Q8BL65;F6VVW4;D3Z0Y4;F7A5C5	Actin-binding LIM protein 2	Ablim2	24.0754	24.1488	24.3332	24.4494	24.8169		24.5393	24.3425	24.15	24.7439	16	16	16	33.8	33.8	33.8	0	95.678
E9Q0X4;Q8BLX7;A3KFV6;A3KFV7	E9Q0X4;Q8BLX7	Collagen alpha-1(XVI) chain	Col16a1	24.2938	24.5165							24.0632		3	3	3	4.2	4.2	4.2	0.00019455	12.579
E9Q0Y4;P46062;Q3V403	E9Q0Y4;P46062;Q3V403	Signal-induced proliferation-associated protein 1	Sipa1	24.3091	24.8339	24.1886	24.3259	24.4638	24.9004	24.0293	24.9226	25.1383	24.1753	19	19	19	24	24	24	0	54.14
E9Q109;Q9CXK8	E9Q109;Q9CXK8	60S ribosome subunit biogenesis protein NIP7 homolog	Nip7											3	3	3	33.1	33.1	33.1	0.00046476	3.8476
E9Q137	E9Q137		Tex264	27.4879	26.5097	26.8496	26.7432	27.1478	27.43	27.1251	27.1387	27.3307	27.2148	9	9	9	35	35	35	0	57.895
E9Q150;E9Q967;Q61062	E9Q150;E9Q967;Q61062	Segment polarity protein dishevelled homolog DVL-3	Dvl3											3	1	1	5	1.6	1.6	0.0050789	1.8582
E9Q166;A0A1W2P7J4	E9Q166		Atad2b											6	6	6	5	5	5	0.00045739	3.5633
E9Q175;E9Q3L1;E9PVU0	E9Q175;E9Q3L1;E9PVU0		Myo6	28.3395	28.2544	28.1725	28.2387	28.4937	28.2538	28.2333	27.9361	28.072	27.9734	61	61	1	52	52	1.4	0	323.31
Q8C5Q4;E9Q179;D3YUN1	Q8C5Q4;E9Q179;D3YUN1	G-rich sequence factor 1	Grsf1											2	2	2	5.6	5.6	5.6	0.00045704	3.5548
E9Q186;Q9CTH6	E9Q186;Q9CTH6	rRNA-processing protein FCF1 homolog	Fcf1											1	1	1	7.5	7.5	7.5	0.0017084	2.4125
E9Q1A0;G3X9L9;Q80YT7;Q3UR03	E9Q1A0;G3X9L9;Q80YT7	Myomegalin	Pde4dip											5	5	5	2.3	2.3	2.3	0.0011541	2.6213
E9QAR6;E9Q1A5;D3YX49;E9QAR4;E9QAR1	E9QAR6;E9Q1A5;D3YX49;E9QAR4;E9QAR1		Zfp384								23.2686	24.0491	24.2986	6	6	4	13.4	13.4	8.3	0.00017498	7.3569
E9Q1G8;E9Q9F5	E9Q1G8;E9Q9F5		2007-09-01	31.6355	31.0703	31.076	31.6661	31.7519	31.1591	31.2002	31.2959	31.0886	31.1718	27	27	1	58.1	58.1	2.7	0	323.31
E9Q1K3;D3Z0T1;F6V4G5	E9Q1K3		Add1											32	2	0	60.5	5.5	0	0.0001638	5.2645
E9Q1L5;Q8BUH8;Q9CRF0;A0A0J9YUC9	E9Q1L5;Q8BUH8	Sentrin-specific protease 7	Senp7	25.0835	25.267		24.8011	25.973		25.387	25.7082	26.0813		14	14	8	16.7	16.7	10.6	0	95.376
E9Q1M5;V9GX32;P70428;A2AIG3	E9Q1M5;V9GX32;P70428;A2AIG3	Exostosin-2	Ext2											2	2	2	6.4	6.4	6.4	0.00017044	6.5155
E9Q1P8	E9Q1P8	Interferon regulatory factor 2-binding protein 2	Irf2bp2											5	4	4	11.2	9.5	9.5	0.00018495	9.6963
E9Q1S3;Q01405	E9Q1S3;Q01405	Protein transport protein Sec23A	Sec23a	25.9281	25.6628	25.8003	25.4105	25.1823	25.4293	25.5748	25.9514	26.3087	25.7617	24	24	20	38.5	38.5	31.8	0	323.31
E9Q1U2;D3YVV9;Q91YE8;A0A498WGE8;F6WWS1;A0A0G2JDM5	E9Q1U2;D3YVV9;Q91YE8;A0A498WGE8	Synaptopodin-2	Synpo2											39	39	39	38	38	38	0	323.31
E9Q1U6;Q6PEE2	E9Q1U6;Q6PEE2	CBP80/20-dependent translation initiation factor	Ctif	25.4124					25.1371	24.7979		25.4309	25.1646	6	6	6	10.8	10.8	10.8	0.00017705	7.799
E9Q1W7;Q8BM85	E9Q1W7;Q8BM85	TBC domain-containing protein kinase-like protein	Tbck	25.5984	25.3843	25.3087	26.0038	26.0954		26.2631	26.041			5	5	5	6.9	6.9	6.9	0.00018179	8.8208
E9Q236;E9Q467	E9Q236;E9Q467		Abcc4	29.69	29.3068	30.0215	29.1748	29.0774	29.8238	29.7924	29.5777	29.2946	29.4788	55	55	54	44.5	44.5	43.9	0	323.31
E9Q238;E9Q944	E9Q238;E9Q944		Kank1	24.6388					24.2691					8	7	7	7.9	6.7	6.7	0.00045317	3.3969
E9Q284;Q5SU73	E9Q284;Q5SU73	Coilin	Coil											5	5	5	11.5	11.5	11.5	0.00017227	6.864
E9Q2E4;Q6GQX8;A0A0J9YUS1	E9Q2E4		Gm15800	25.9645	26.1324	26.52	25.8841	26.6835	26.3578	26.1837	25.8082	26.3647	25.5332	29	29	29	8.5	8.5	8.5	0	86.5
H3BK39;E9Q2E5;Q8VCC8;F7BXV7;H3BKA8	H3BK39;E9Q2E5;Q8VCC8	Rap guanine nucleotide exchange factor 3	Rapgef3											5	5	5	7	7	7	0.00046161	3.7007
E9Q2L2	E9Q2L2		Dlg2											22	15	1	24.9	20.5	1.4	0	27.953
E9Q2R3;Q9EQN9	E9Q2R3;Q9EQN9		Slc19a2											1	1	1	4.7	4.7	4.7	0.00073078	2.8428
E9Q2S9;Q9CR29	E9Q2S9;Q9CR29	Coiled-coil domain-containing protein 43	Ccdc43											3	3	3	17.1	17.1	17.1	0.0011556	2.6378
E9Q2W9	E9Q2W9		Actn4											38	1	1	69.5	3.1	3.1	0.00045893	3.6108
Q8VC91;E9Q2Y3;Q7TSS3;O88522;A3KG44;A3KG40;A3KG41;A3KG38;A3KG39;A3KG37	Q8VC91;E9Q2Y3;Q7TSS3;O88522;A3KG44;A3KG40;A3KG41;A3KG38	NF-kappa-B essential modulator	Ikbkg											6	6	6	15.8	15.8	15.8	0	17.298
E9Q317;O55128;D3Z2N9;D3YY73;D3YY55	E9Q317;O55128;D3Z2N9;D3YY73	Histone deacetylase complex subunit SAP18	Gm10094;Sap18	28.3898	28.4989	27.7634	27.9731	28.6508	28.5606	28.2408	28.8956	28.8304	28.9986	10	10	10	54.7	54.7	54.7	0	321.08
S4R1K2;S4R2U8;E9Q350;S4R1E7;Q80TT2	S4R1K2;S4R2U8;E9Q350;S4R1E7;Q80TT2	BAI1-associated protein 3	Baiap3											13	13	13	13.6	13.6	13.6	0	46.827
F6QHR6;E9Q3B1;Q99LJ7	F6QHR6;E9Q3B1;Q99LJ7	RCC1 and BTB domain-containing protein 2	Rcbtb2											1	1	1	9.2	9.2	9.2	0.0032154	2.1184
E9Q3C1;A0A338P6I3	E9Q3C1;A0A338P6I3		C2cd2	26.1336	26.3454	26.316			26.6514	26.5217	26.2611	26.3496	26.2629	7	7	7	11.4	11.4	11.4	0	21.922
E9Q3E2	E9Q3E2		Synpo	22.7554	23.6483				23.1196					36	36	8	41.6	41.6	9.1	0	244.91
E9Q3G7;P98197;F6Z4J2;D6RII8	E9Q3G7;P98197	Phospholipid-transporting ATPase;Probable phospholipid-transporting ATPase IH	Atp11a	26.0837	25.906	26.0563	25.335	25.9387	26.1282	25.7315	25.9821	26.0133	26.223	20	17	17	18.2	16.2	16.2	0	132.68
E9Q3G8;A0A286YCP2;A0A286YE24	E9Q3G8		Nup153	24.455	24.3085	24.6057	23.5274	23.3653	24.9511	24.9839	25.0276	26.3914	26.2381	20	20	20	15.9	15.9	15.9	0	78.275
E9Q3L2;A0A140T8I9;A0A338P7D3;A0A338P6S0;A0A338P6F9	E9Q3L2;A0A140T8I9		Pi4ka	27.9039	27.8975	27.5369	27.773	28.3511	27.8849	28.3765	27.9418	28.153	28.0072	61	61	61	33.1	33.1	33.1	0	323.31
E9Q3M0;Q62432;A2CG44;E9Q5P9;Q9JIW5;A2CG45;F7BUP2;E9PXA8;Q8C3Y6;P97454;P70340	E9Q3M0;Q62432;A2CG44;E9Q5P9;Q9JIW5	Mothers against decapentaplegic homolog;Mothers against decapentaplegic homolog 2;Mothers against decapentaplegic homolog 9	Smad2;Smad3;Smad9											4	1	1	12.2	4.4	4.4	0	72.142
E9Q3M3;O08788;D3Z2M9;D3YYG9	E9Q3M3;O08788	Dynactin subunit 1	Dctn1	28.1162	28.2425	28.24	28.0181	28.7605	28.2399	27.7038	28.1148	28.3457	28.1599	49	49	2	44.7	44.7	3.1	0	323.31
E9Q3M9;F7B0R9;E0CXB3	E9Q3M9;F7B0R9		2010300C02Rik			24.5416								13	12	12	17.9	17.9	17.9	0	51.44
E9Q3P4;E9PY14;E9Q776	E9Q3P4;E9PY14		Cenpf											9	9	9	2.7	2.7	2.7	0.0067696	1.7096
E9Q3Q6;Q61490;E9Q4G8;F6QH25;Q5MPX5	E9Q3Q6;Q61490;E9Q4G8	CD166 antigen	Alcam	30.5659	30.8262	30.3311	30.7017	29.8849	29.4444	29.7455	28.965	29.1937	29.1666	29	29	29	53.9	53.9	53.9	0	323.31
E9Q3V6;F6UKN5;G3UYQ0	E9Q3V6		2002-09-01											20	1	1	61.1	2.8	2.8	0.0029375	2.1395
H7BX15;E9Q9Q9;E9Q3V9;Q80TR1;D6RI60	H7BX15;E9Q9Q9;E9Q3V9;Q80TR1	Latrophilin-1	Adgrl1;Lphn1											4	4	4	3.6	3.6	3.6	0.00046411	3.8314
E9Q3Y4;A0A0A6YXL6;A0A0A6YXX3;A0A1D5RM41;Q8BSM6	E9Q3Y4;A0A0A6YXL6;A0A0A6YXX3;A0A1D5RM41		Lrba	25.3715	24.9361	25.0273	25.2026	25.0756		25.4482	25.7175		25.3783	29	25	2	12.4	11	0.8	0	244.82
F6U7V1;E9Q401;A0A1Y7VJP1;Q80ZZ5;A0A1Y7VK09	F6U7V1;E9Q401	Ryanodine receptor 2	Ryr2	26.2026	26.2348	25.7727	26.8783	27.5147	25.8106	25.9484	25.7334	26.0747	26.327	50	50	46	12.9	12.9	11.8	0	133.8
E9Q411	E9Q411		Nbas	26.3814	26.607	26.3567	25.7533	25.8582	25.9331	26.4291	25.9276	26.2575	26.3777	41	41	41	20.8	20.8	20.8	0	154.86
E9Q414;E9Q1Y3;E9Q4G4;F7A3M3	E9Q414;E9Q1Y3	Apolipoprotein B-100;Apolipoprotein B-48	Apob		24.7657				24.2266	24.7676	23.6228		24.4002	32	32	31	8	8	7.7	0	45.874
E9Q446;Q9QZR0;D3YXC4;F6Z123	E9Q446;Q9QZR0	E3 ubiquitin-protein ligase RNF25	Rnf25											3	3	3	7.5	7.5	7.5	0.00017074	6.5667
E9Q450;S4R2U0	E9Q450;S4R2U0		Tpm1	29.4752	29.4497	29.5338	29.3912	29.246	29.8527	29.7177	29.9371	29.9814	29.6853	50	8	0	89.1	15.8	0	0	164.65
E9Q452;E9Q454	E9Q452;E9Q454		Tpm1	25.8223	24.8008	25.8348	26.0183	25.5011	25.8098		25.1504			49	2	0	84.7	6.4	0	0	242.43
E9Q481;Q6P2K6	E9Q481;Q6P2K6	Serine/threonine-protein phosphatase 4 regulatory subunit 3A	Smek1	27.7114	27.0268	28.214	27.9054	27.335	27.1702	27.9181	27.8137	25.2976		5	5	5	6.7	6.7	6.7	0	18.84
H3BJL4;E9Q4D0;F6XJP7;H3BLN2	H3BJL4;E9Q4D0;F6XJP7		Pcsk6	23.6103		23.7026								4	4	3	6	6	4.4	0.00031328	4.0822
E9Q4F7;E9Q4F8	E9Q4F7;E9Q4F8		Ankrd11											2	2	2	0.9	0.9	0.9	0.00031075	3.9086
E9Q4U7;Q6W4W7;O70566	E9Q4U7;Q6W4W7;O70566	Protein diaphanous homolog 2	Diap2;Diaph2											11	11	11	9.6	9.6	9.6	0	21.502
Q8BH74;E9Q4V9;A0A1W2P7R1	Q8BH74;E9Q4V9	Nuclear pore complex protein Nup107	Nup107	28.1706	28.3438	27.4636	27.4126	27.1916	28.2504	28.467	28.8422	29.0214	29.1799	31	31	31	43	43	43	0	323.31
E9Q4X2;F6YNY8;G3UXP5	E9Q4X2;F6YNY8		Uggt2	23.3774		23.5934								12	11	11	8	7.5	7.5	0.00018103	8.6102
E9Q509;G3X925;P53657	E9Q509;G3X925;P53657	Pyruvate kinase;Pyruvate kinase PKLR	Pklr											6	5	5	16	14	14	0.000196	13.045
E9Q512;H3BJG4;Q8BVJ9;H3BJH8;H3BJU5	E9Q512;H3BJG4		Trip11											27	27	27	15	15	15	0	171.95
E9Q557;E9PZW0	E9Q557;E9PZW0	Desmoplakin	Dsp		22.9916	24.1702	24.285	24.184	25.8478		25.2869	24.2227		30	30	30	12	12	12	0	89.858
E9Q586;D3YX34	E9Q586;D3YX34		Dctn1											48	1	1	45.2	2.7	2.7	0.00017455	7.2379
E9Q5B2;G5E8X1;Q9DCS2;D3YZM4	E9Q5B2;G5E8X1;Q9DCS2;D3YZM4	UPF0585 protein C16orf13 homolog	0610011F06Rik											2	2	2	24.3	24.3	24.3	0	29.221
E9Q5B5;O08528;E9Q9M6;E9Q3Z4;E9Q8S8;Q3TRM8	E9Q5B5;O08528	Hexokinase;Hexokinase-2	Hk2											23	19	19	28.3	24.1	24.1	0	79.715
P69566;E9Q5D6;A0A1Y7VLX7	P69566;E9Q5D6	Ran-binding protein 9	Ranbp9	26.2239		25.3638							25.5737	5	5	5	9.6	9.6	9.6	0	88.788
Q80TF3;E9Q5E1;A2AGW4	Q80TF3;E9Q5E1;A2AGW4	Protocadherin-19	Pcdh19		22.1452									3	3	3	3.2	3.2	3.2	0.00032462	5.02
E9Q5F4;G3UZ07;E9Q606;F6WX90	E9Q5F4;G3UZ07		Actb;Actg1	27.3487		27.9755	28.3879	28.1194	28.1815		28.4706	28.1845		23	1	1	84.2	3.4	3.4	0.0011584	2.6805
E9Q5F9;A0A0G2JEZ4;A0A0G2JEW8;A0A0G2JH06;A0A0G2JDY1	E9Q5F9;A0A0G2JEZ4	Histone-lysine N-methyltransferase SETD2	Setd2	23.0836						24.5015	23.8613	23.8928	24.0226	11	11	11	6.4	6.4	6.4	0	25.559
E9Q5J9	E9Q5J9		Tpm3	31.4171	31.4866	31.3533	31.0619	30.9317	31.945	31.4936	31.6362	31.7826	31.3656	44	22	0	73	41.1	0	0	323.31
E9Q5K9	E9Q5K9	YTH domain-containing protein 1	Ythdc1	26.2799	26.0236	26.0246	27.4226		26.3638	26.4275	26.4765	26.0663	27.4852	14	14	7	21.2	21.2	12.1	0	26.787
E9Q5M4;F6VRB4	E9Q5M4		Zfr2	25.6928	25.658	24.8254	25.3662	24.672	25.4984	25.1551	25.4139	26.1276	26.0427	10	10	10	15.4	15.4	15.4	0	44.426
E9Q616;A0A494BBD5;G5E8K8;A0A494B8Y7	E9Q616		Ahnak	29.8181	29.9575	30.4087	29.9385	29.0617	30.5533	30.2162	30.3134	30.1659	29.8216	218	218	218	69.7	69.7	69.7	0	323.31
E9Q634;A0A1L1STM1	E9Q634	Unconventional myosin-Ie	Myo1e	25.8848	26.0643	26.4795	25.565	25.7478	25.5585	24.7676	25.8377	24.5139	25.5181	16	16	13	18.2	18.2	14.9	0	55.859
E9Q683;Q6PHS9	E9Q683;Q6PHS9	Voltage-dependent calcium channel subunit alpha-2/delta-2;Voltage-dependent calcium channel subunit alpha-2-2;Voltage-dependent calcium channel subunit delta-2	Cacna2d2											16	14	14	16.9	15.3	15.3	0	24.173
E9Q6B6;E9Q6E0;J3QNR6;K3W4S4;Q9ESN9;D3YWH6	E9Q6B6;E9Q6E0;J3QNR6;K3W4S4;Q9ESN9	C-Jun-amino-terminal kinase-interacting protein 3	Mapk8ip3				24.5724	25.5563						17	13	12	14.1	11.5	11.5	0	75.511
E9Q6C2;Q8CG14;A0A1W2P7F1;Q8CFG8;E0CZE7	E9Q6C2;Q8CG14;A0A1W2P7F1;Q8CFG8	Complement C1s-A subcomponent;Complement C1s-A subcomponent heavy chain;Complement C1s-A subcomponent light chain;Complement C1s-B subcomponent;Complement C1s-B subcomponent heavy chain;Complement C1s-B subcomponent light chain	C1s1;C1sa;C1sb											4	4	4	8.9	8.9	8.9	0.00016431	5.3377
E9Q6D8;Q91X70;Q8BRY4	E9Q6D8;Q91X70		C6											6	6	6	10.4	10.4	10.4	0.00017385	7.1522
Q3UIX4;F6RDI8;E9Q6E5;A0A0G2JEG1;D3Z4B0;F6TN80;D6RE22;F6X2U6	Q3UIX4;F6RDI8;E9Q6E5		Srsf11	26.002	26.1269	25.6931	25.3379	25.404	26.0899	26.2189	26.8055	26.4876	26.4707	11	11	11	26.9	26.9	26.9	0	137.72
E9Q6G4;Q91V24	E9Q6G4;Q91V24	ATP-binding cassette sub-family A member 7	Abca7	25.3032	25.234	25.2764	25.1706	24.9908	25.4918	25.4451	25.1285	25.2166	25.3013	18	17	17	11.1	10.7	10.7	0	72.209
E9Q6I9;Q4FJU9	E9Q6I9;Q4FJU9	Transmembrane protein 40	Tmem40											1	1	1	9	9	9	0	53.574
E9Q6J5	E9Q6J5		Bod1l			23.0104								11	11	11	5.1	5.1	5.1	0	19.478
E9Q6J8;Q08274	E9Q6J8;Q08274	Dystrophia myotonica WD repeat-containing protein	Dmwd											2	2	2	4.8	4.8	4.8	0.0075259	1.6301
Q60949;E9Q6L4;F6QUA9	Q60949;E9Q6L4	TBC1 domain family member 1	Tbc1d1											8	8	8	7	7	7	0.00017522	7.398
E9Q6M7;Q3TTW5;Q80U78;A8WHM8	E9Q6M7;Q3TTW5;Q80U78	Pumilio homolog 1	Pum1											6	4	4	7.1	5.4	5.4	0.00045963	3.6332
E9Q6P5;A0A1Y7VL44;A0A1Y7VLT4	E9Q6P5;A0A1Y7VL44		Ttc7b	26.9418	26.6883	26.102	26.8082	26.7301	26.3477	26.4995	27.1281	26.1629	26.5538	22	22	22	31	31	31	0	103.65
Q8BR75;E9Q6P8;Q3TGY1;Q9DBU6	Q8BR75;E9Q6P8;Q3TGY1;Q9DBU6	Serine/Arginine-related protein 53	Rsrc1											2	2	2	6.6	6.6	6.6	0.0054742	1.8202
E9Q6R1;E9PXZ3	E9Q6R1;E9PXZ3		Itga10											15	15	12	14.1	14.1	9.4	0	30.415
E9Q6R7;A0A1W2P7C0;Q61636;A0A1W2P8G5;A0A1W2P6L4	E9Q6R7		Utrn	29.3746	29.3187	29.3446	29.1716	28.9677	29.3221	29.3057	29.3258	29.4237	29.2442	152	152	123	51.3	51.3	42.5	0	323.31
E9Q6U4;Q3UWL8;E9Q4Q8;E9Q8R1;Q6P0X1	E9Q6U4;Q3UWL8;E9Q4Q8;E9Q8R1;Q6P0X1	Prefoldin subunit 4	Pfdn4											2	2	2	20.8	20.8	20.8	0.00018674	10.216
E9Q6Y8	E9Q6Y8	Ubiquitin carboxyl-terminal hydrolase	Usp31					28.7729						4	4	4	4.8	4.8	4.8	0.00016932	6.2871
Q6ZQE4;E9Q6Z3;Q8K2N3	Q6ZQE4;E9Q6Z3	Transmembrane protein 194A	Tmem194a;Tmem194											4	4	4	8.5	8.5	8.5	0.00016667	5.7555
E9Q714;Q7TT15	E9Q714;Q7TT15	Putative polypeptide N-acetylgalactosaminyltransferase-like protein 3	Wbscr17											2	2	2	5.4	5.4	5.4	0.00059215	3.0375
Q8C5J7;E9Q720;Q9QZB1;D3Z4Z8	Q8C5J7;E9Q720;Q9QZB1	Regulator of G-protein signaling 20	Rgs20											5	4	4	27.4	24	24	0.00045167	3.3477
Q3U3A7;E9Q794;Q3UII8;Q924K8;H3BLE1	Q3U3A7;E9Q794;Q3UII8;Q924K8;H3BLE1	Metastasis-associated protein MTA3	Mta3											7	2	2	14.6	5.7	5.7	0.00031387	4.1274
E9Q7A5;E9Q8R5;Q99JY4	E9Q7A5;E9Q8R5;Q99JY4	TraB domain-containing protein	Trabd			24.3525	24.5957							4	4	4	20.1	20.1	20.1	0.00017212	6.8313
E9Q7B0	E9Q7B0		P4ha1											15	2	2	33.5	3.7	3.7	0.0046793	1.8858
E9Q7D5;S4R1F1	E9Q7D5;S4R1F1		Arhgef5											2	2	2	1.3	1.3	1.3	0.00017734	7.8482
E9Q7E2;Q9D982	E9Q7E2		Arid2	26.2261	26.2579	25.9451	26.2357			27.0554	27.4995	27.447	27.1205	8	8	8	4.5	4.5	4.5	0	18.868
E9Q7G0;A0A1B0GSW3;A0A1B0GT61;F6ZQA3;A0A1B0GSH2;A0A1B0GT38	E9Q7G0;A0A1B0GSW3		Numa1	27.8138	27.4913	27.4983	27.5815	27.5339	27.75	27.9619	28.4967	28.6808	28.0909	98	98	98	52.1	52.1	52.1	0	323.31
E9Q7L7;Q9EPK8;D3Z1H6;D3Z1H7	E9Q7L7;Q9EPK8;D3Z1H6;D3Z1H7	Transient receptor potential cation channel subfamily V member 4	Trpv4	26.1126	25.7906	25.9882	25.8693	25.7592	25.8215	25.9174	25.7855	26.0594	26.2629	9	9	9	12.6	12.6	12.6	0.0001865	10.121
E9Q7M6;K4DI74;F8WIF5;Q99PF4	E9Q7M6;K4DI74;F8WIF5;Q99PF4	Cadherin-23	Cdh23	25.5758				24.7887						3	3	3	1.7	1.7	1.7	0.0011526	2.5871
E9Q7N5;Q8R2Q4;Q8C1C2;E0CY79	E9Q7N5;Q8R2Q4;Q8C1C2	Ribosome-releasing factor 2, mitochondrial	Gfm2											13	13	13	23.6	23.6	23.6	0	13.692
E9Q7Q3	E9Q7Q3		Tpm3	30.788	30.6544	30.7897	30.691	30.7664	31.1205	30.6856	30.3028	30.7902	30.674	43	15	0	88.7	40.3	0	0	323.31
E9QNU1;E9Q7Q8;E9Q1U7;F6RER8;A0A0R4J1M9;A0A0R4J1Q4;A0A0R4J1N4;Q8R2G4;F6W3A0;E9Q984;E9Q9Q8;E9Q8Z0;E9Q7Z7	E9QNU1;E9Q7Q8;E9Q1U7;F6RER8;A0A0R4J1M9;A0A0R4J1Q4;A0A0R4J1N4;Q8R2G4	Ecto-ADP-ribosyltransferase 3	Art3											3	3	3	13.4	13.4	13.4	0.0003127	4.0467
E9Q7T7;G3UY83;G3UXV0	E9Q7T7	Chondroadherin-like protein	Chadl		25.2653				24.717					5	5	5	9.4	9.4	9.4	0.00017569	7.4919
E9Q7U2;Q8CGU1;A0A2R8VHU8;A0A2R8VKP5	E9Q7U2;Q8CGU1;A0A2R8VHU8	Calcium-binding and coiled-coil domain-containing protein 1	Calcoco1											7	7	7	13.6	13.6	13.6	0	21.464
E9Q828;F7AAP4	E9Q828;F7AAP4	Calcium-transporting ATPase	Atp2b4	30.4246	30.4924	29.929	30.4861	30.6583	30.0837	30.4314	30.2159	30.1015	30.3771	45	45	4	38.3	38.3	4.8	0	323.31
E9Q852;F7C3I9;D3Z7L2;D3YUD2;A0A668KLE6	E9Q852		Mllt4											52	1	1	33.4	0.8	0.8	0.00046175	3.7024
E9Q855;Q3UXS0;O35609	E9Q855;Q3UXS0;O35609	Secretory carrier-associated membrane protein 3	Scamp3	27.1824	26.283	26.8478	26.2961	26.6921	26.2001	27.3165	27.4412	26.7893	27.1682	11	11	11	41.3	41.3	41.3	0	323.31
E9Q8I7;E9Q3K1;E9PZN0;A2AEI5;A2AEI4;F7AR15;Q80SZ6	E9Q8I7		Nfxl1	24.8227	24.719	25.1913	25.7219	24.7501	25.2125	25.3011	25.4489	25.3709	25.4382	13	13	13	15.3	15.3	15.3	0	66.856
E9Q8L9;Q9D620;A0A1B0GRJ0	E9Q8L9;Q9D620;A0A1B0GRJ0	Rab11 family-interacting protein 1	Rab11fip1									29.5845	30.0967	7	7	6	8.3	8.3	7.3	0.00018832	10.738
E9Q8N5;Q08EB6;Q8BRT1;F7DCH5	E9Q8N5;Q08EB6;Q8BRT1;F7DCH5	CLIP-associating protein 2	Clasp2	25.1175	25.18	25.4807	25.7429	26.2035	24.6681	24.9862	24.9424	24.6747	24.8366	39	39	1	34.6	34.6	0.8	0	307.68
E9Q8N8;A0A571BE55;D3Z7I7	E9Q8N8	Anion exchange protein	Slc4a4	31.046	30.8777	30.8359	30.7747	30.7971	30.6496	30.8267	30.689	30.3141	30.7275	30	29	5	30	29.2	4.8	0	323.31
E9Q8P8;Q3TY60	E9Q8P8;Q3TY60	Protein FAM131B	Fam131b		22.7462		25.2854	24.4536					25.0901	4	4	4	13.1	13.1	13.1	0.00032321	4.8604
E9Q8Q6;A2AST1;D6RJ38;A2AK24;J3QNK9;J3QN68	E9Q8Q6;A2AST1		Ccdc141	28.2687	28.0731	28.5406	27.5537	27.7988	28.1801	28.2757	28.2894	27.9687	28.071	59	59	59	44.7	44.7	44.7	0	323.31
E9Q8V6	E9Q8V6		Dennd4a											5	5	5	3.4	3.4	3.4	0.00031099	3.9241
P51667;E9Q8Y0;F6RBQ5	P51667;E9Q8Y0;F6RBQ5	Myosin regulatory light chain 2, ventricular/cardiac muscle isoform	Myl2											4	4	1	31.9	31.9	12.7	0.00018077	8.5422
E9Q8Z5;E9Q903;E9Q906;REV__Q68FG3	E9Q8Z5;E9Q903;E9Q906		Ctnnd1											36	1	1	46.4	1.2	1.2	0.00018142	8.7022
G3X9V2;E9Q8Z6;E9Q8Z8;P30999;E9Q8Z4;E9Q8Z9;D3Z2H2;E9Q901;E9Q904;E9Q986;D3Z7H6;E9Q907;E9Q905;D3Z2H7	G3X9V2;E9Q8Z6;E9Q8Z8;P30999;E9Q8Z4;E9Q8Z9;D3Z2H2;E9Q901;E9Q904;E9Q986;D3Z7H6;E9Q907;E9Q905;D3Z2H7	Catenin delta-1	Ctnnd1	28.6134	28.4999	28.5215	28.3751	28.1672	28.625	28.5479	28.3019	28.5497	28.3049	36	36	1	46.9	46.9	1.3	0	323.31
E9Q912;A0A0G2JGC8;A0A0G2JF70	E9Q912;A0A0G2JGC8		Rap1gds1	26.9247	26.8986	26.6447	27.3382	28.591	26.8555	27.3561	27.0106	26.7646	26.5464	17	17	17	30.6	30.6	30.6	0	323.31
Q8BK08;E9Q933;Z4YN74	Q8BK08;E9Q933;Z4YN74	Transmembrane protein 11, mitochondrial	Tmem11	28.9077	28.5678	28.6176	28.0089	28.9258	28.7331	28.3215	28.6777	28.117	28.5998	4	4	4	22.6	22.6	22.6	0	61.013
E9Q9A9;F7CFL3	E9Q9A9	2-5-oligoadenylate synthase 2	Oas2											3	3	3	5.4	5.4	5.4	0.00031797	4.4325
O35071;E9Q9B0;Q3V3Y9	O35071;E9Q9B0;Q3V3Y9	Kinesin-like protein KIF1C;Kinesin-like protein	Kif1c											10	7	7	8.6	5.9	5.9	0.0017123	2.4425
E9Q9C0;E9Q9C2;E9QK41;Q8K4G5;E9Q9D1;E9Q9D2;E9Q030;E9Q9C4;E9Q9Q7	E9Q9C0;E9Q9C2;E9QK41;Q8K4G5;E9Q9D1;E9Q9D2;E9Q030;E9Q9C4;E9Q9Q7	Actin-binding LIM protein 1	Ablim1	27.6726	27.6361	27.1267	27.3553	27.7329	27.6871	27.4572	27.5895	28.1043	27.6678	21	21	1	37.4	37.4	1.4	0	236.89
E9Q9C3;Q9QZQ1;E9PYX7	E9Q9C3;Q9QZQ1;E9PYX7	Afadin	Mllt4	26.0071	25.6343	26.5826	25.8575	26.0622	25.9693	26.2322	26.5846	26.2938	26.356	54	54	3	33.8	33.8	1.6	0	323.31
E9Q9C5;P63082	E9Q9C5;P63082	V-type proton ATPase 16 kDa proteolipid subunit	Atp6v0c	26.5578	26.0821	26.7445	27.3191	26.9201	25.9764	27.0396	27.2911	25.9541	26.7693	1	1	1	12	12	12	0	76.781
E9Q9H2;P54103;E9Q9H3;Q3TRX6	E9Q9H2;P54103;E9Q9H3	DnaJ homolog subfamily C member 2;DnaJ homolog subfamily C member 2, N-terminally processed	Dnajc2											6	6	6	12.2	12.2	12.2	0.00032712	5.2084
E9QA15;D3Z6I7	E9QA15;D3Z6I7		Cald1	30.1915	30.5767	30.38	30.5516	30.3468	30.6579	30.816	31.0528	30.877	30.2199	74	74	0	56.2	56.2	0	0	323.31
E9QA16;Q8VCQ8;E9Q0M9;S4R1T7;E9Q9F3	E9QA16;Q8VCQ8;E9Q0M9;S4R1T7		Cald1	27.6605	27.8245	27.3589	27.6642	27.9338	28.3043	27.7671	27.9626	27.9125	28.0785	62	5	3	63.2	5	2.8	0	182.86
E9QAC9;Q8K1N1;E9PXB0;A0A1W2P7I1;F7B2N8;A0A1W2P6P7	E9QAC9;Q8K1N1;E9PXB0	Calcium-independent phospholipase A2-gamma	Pnpla8	25.5971	24.7525	25.2517	24.8333	25.261	25.7331	25.1422	25.1558	25.5247	25.0806	14	14	14	24.2	24.2	24.2	0	64.678
E9QAD4;Q7TQK5	E9QAD4;Q7TQK5	Coiled-coil domain-containing protein 93	Ccdc93	26.4206	26.2045	26.4529	27.3083	27.157	26.8324					19	19	19	30.9	30.9	30.9	0	86.934
E9QAE3	E9QAE3		Btaf1											5	5	5	4	4	4	0.0001764	7.6774
E9QAF9;Q0VGY8	E9QAF9;Q0VGY8	Protein TANC1	Tanc1											10	10	10	6.5	6.5	6.5	0.0001846	9.5676
Q3UIA2;E9QAJ9;A0A0U1RNM6	Q3UIA2;E9QAJ9;A0A0U1RNM6	Rho GTPase-activating protein 17	Arhgap17			25.084			25.3305	24.8731	24.8692	24.5476	24.6794	10	10	9	14.2	14.2	13.1	0.00019234	11.901
J3QPR5;E9QAP8;Q0P557	J3QPR5;E9QAP8;Q0P557	Mitochondria-eating protein	Spata18											1	1	1	2.1	2.1	2.1	0.009347	1.5536
E9QAQ0;Q9EQS9	E9QAQ0;Q9EQS9	Immunoglobulin superfamily DCC subclass member 4	Igdcc4											3	3	3	3.4	3.4	3.4	0.0017096	2.4201
F6T836;E9QAQ3;Q6ZQ82;D3Z1X5;F6XTB7;F7D661;F6Q7M1	F6T836;E9QAQ3;Q6ZQ82	Rho GTPase-activating protein 26	Arhgap26	25.8275	26.1477	26.2116	26.3522	26.1407		25.7596				12	12	12	16.1	16.1	16.1	0	55.736
E9QAQ5;Q9WV60	E9QAQ5;Q9WV60	Glycogen synthase kinase-3 beta	Gsk3b	25.9489	25.8931	24.9643	25.3229	26.822	25.8782	26.5819	25.7562		25.6058	15	15	10	48	48	38.1	0	128.02
E9QAS4;E9QAS5;Q6PDQ2;F6WR45	E9QAS4;E9QAS5;Q6PDQ2	Chromodomain-helicase-DNA-binding protein 4	Chd4	27.0372	27.0624	26.8437	26.6169	26.3567	26.857	27.118	27.0658	27.2189	26.9404	52	52	41	30.4	30.4	24.2	0	323.31
E9QAT0;Q6AXB7;P35922;E9QAS9;D3Z6U8;E9QNF5;E9QAS8	E9QAT0;Q6AXB7;P35922;E9QAS9;D3Z6U8;E9QNF5;E9QAS8	Fragile X mental retardation protein 1 homolog	Fmr1	25.9145	25.8957	25.5048	25.4245	25.7662	26.219	26.1279	26.1048		23.7511	12	10	10	25.1	20.5	20.5	0	147.14
E9QAT4;F7BPW6	E9QAT4;F7BPW6		Sec16a	24.9333	24.7172	25.1758	24.8636		24.324		25.0911	24.5415		13	13	13	7.1	7.1	7.1	0.00019751	13.387
E9QB01	E9QB01		Ncam1	23.9762			24.5529	27.5513					25.9893	37	1	1	47.1	1.2	1.2	0.00016532	5.4881
E9QB02;Q68FL6;F6W0G8	E9QB02;Q68FL6	Methionine--tRNA ligase, cytoplasmic	Mars	24.2104	26.281	25.4785	26.0676	25.8202	24.8662		26.4461	26.0014	26.5656	21	21	21	25.7	25.7	25.7	0	211.81
E9QJS0;G5E8U8;G5E8U5;Q80ZK0;D3Z6K5	E9QJS0;G5E8U8;G5E8U5;Q80ZK0	28S ribosomal protein S10, mitochondrial	Mrps10											3	3	3	25.6	25.6	25.6	0.00017495	7.3215
E9QJS7;Q9Z0M6;E9QMJ5;Q9DC42;A0A0D9SEG8	E9QJS7;Q9Z0M6;E9QMJ5;Q9DC42;A0A0D9SEG8	CD97 antigen	Adgre5;Cd97	27.7537	27.1074	27.6709	26.9731	27.1017	27.79	27.6096	27.6754	27.6925	27.8942	16	16	16	26.9	26.9	26.9	0	166.49
E9QJT5;P56376;Q8BMV3	E9QJT5;P56376	Acylphosphatase;Acylphosphatase-1	Acyp1									25.4728		5	5	5	35	35	35	0	32.578
F6UPY1;F8WI26;E9QJT6;Q68ED3	F6UPY1;F8WI26;E9QJT6;Q68ED3	Non-canonical poly(A) RNA polymerase PAPD5	Papd5											3	3	3	18.5	18.5	18.5	0.00031027	3.8825
E9QJU8;Q8CG79	E9QJU8;Q8CG79	Apoptosis-stimulating of p53 protein 2	Trp53bp2;Tp53bp2											5	4	4	5.3	4.6	4.6	0.00059347	3.0772
E9QJW0;Q91VS7;D3YU60;A0A0N4SV17;A0A0N4SVZ0;D3YVR3	E9QJW0;Q91VS7;D3YU60	Microsomal glutathione S-transferase 1	Mgst1	28.7587	28.9915	29.0737	28.7326	28.4285	29.5862	28.6096	28.7623	28.6198	28.9022	3	3	3	17.9	17.9	17.9	0	46.023
E9QJW9;P21845;A0A3Q4L2Q9;A0A3Q4EH65	E9QJW9;P21845;A0A3Q4L2Q9	Tryptase beta-2	Tpsb2											3	3	3	14.5	14.5	14.5	0	20.199
Q9QXJ2;E9QJX9;Q9WVL2	Q9QXJ2;E9QJX9;Q9WVL2	Signal transducer and activator of transcription;Signal transducer and activator of transcription 2	Stat2											5	5	5	5.3	5.3	5.3	0.0012925	2.5441
E9QJY0;P18581	E9QJY0;P18581	Cationic amino acid transporter 2	Slc7a2	26.1392	26.3733	25.6803	26.8803	26.124	26.0239	26.2386	26.4684		25.6151	10	10	10	16.2	16.2	16.2	0	104.12
Q7TQG5;E9QK04;P97798;A0A1L1SRD6	Q7TQG5;E9QK04;P97798	Neogenin	Neo1	24.7775										11	11	11	10.3	10.3	10.3	0	37.565
Q8CHT1;E9QK62;F6SWQ9	Q8CHT1;E9QK62;F6SWQ9	Ephexin-1	Ngef	24.8398	24.9369	24.3518	25.3293	24.5781	24.4661			25.1972	25.4497	10	10	10	14.4	14.4	14.4	0	35.402
E9QK83;Q5XG71	E9QK83;Q5XG71	Small subunit processome component 20 homolog	Utp20	24.5761		23.756					25.441	25.3903		10	10	10	4	4	4	0	52.641
Q5PSV9;E9QK89;G3UX64	Q5PSV9;E9QK89;G3UX64	Mediator of DNA damage checkpoint protein 1	Mdc1											2	2	2	1.3	1.3	1.3	0.0093221	1.5216
E9QKC0;A0A0A6YW90	E9QKC0;A0A0A6YW90		Gria2	27.1154	27.0671	26.5321	27.7354	27.6216	26.8455	27.0479	27.4373	27.5121	27.8076	25	25	0	31	31	0	0	242.08
E9QKC6;Q3UHH4;Q9ESN6	E9QKC6;Q3UHH4;Q9ESN6	Tripartite motif-containing protein 2	Trim2	24.3992	23.9309	23.962	24.5768	26.2155	24.016		23.625		24.42	11	10	10	15.1	13.6	13.6	0	31.17
E9QKD1;Q3UHX0;A0A1Y7VJP6;A0A1Y7VNA8;A0A1Y7VN09	E9QKD1;Q3UHX0	Nucleolar protein 8	Nol8											3	3	3	4.8	4.8	4.8	0	28.461
E9QKE9;H3BK24;H3BLS0;H3BJQ9;P53564;H3BKF6	E9QKE9;H3BK24;H3BLS0;H3BJQ9;P53564;H3BKF6	Homeobox protein cut-like;Homeobox protein cut-like 1	Cux1											9	2	2	7.8	2.2	2.2	0.00018751	10.485
E9QKK8;F6Q8D3;Q9QZW0	E9QKK8;F6Q8D3;Q9QZW0	Phospholipid-transporting ATPase;Phospholipid-transporting ATPase 11C	Atp11c	27.7839	27.13	27.3024	26.9366	27.1574	27.1345	27.4206	27.1202	27.3885	27.5803	24	24	21	25	25	22.9	0	259.45
E9QKY4;E9QLU9;Q80UZ0	E9QKY4;E9QLU9;Q80UZ0	FYVE, RhoGEF and PH domain-containing protein 5	Fgd5											13	13	13	9.9	9.9	9.9	0	47.938
E9QKZ2;Q91YE6;E0CXB2;E0CY46;F6TLX3;F6UT58	E9QKZ2;Q91YE6;E0CXB2	Importin-9	Ipo9	26.0325					26.2316		26.8847			13	13	13	17.3	17.3	17.3	0	74.758
E9QL65;Q8CI04;REV__D3Z752;REV__A0A1C7CYU9	E9QL65;Q8CI04	Conserved oligomeric Golgi complex subunit 3	Cog3											7	7	7	8.7	8.7	8.7	0.00018339	9.2663
E9QL80;Q91YX5;D3YVK0;D3YUD1	E9QL80;Q91YX5	Acyl-CoA:lysophosphatidylglycerol acyltransferase 1	Lpgat1	24.3804	24.5012	24.4525	24.4252	24.3968	25.2552	24.917	25.4396	25.3939	25.7167	9	9	9	21.3	21.3	21.3	0.00019577	12.945
E9QLA5;Q0GNC1;A0A1Y7VM80	E9QLA5;Q0GNC1;A0A1Y7VM80	Inverted formin-2	Inf2	24.858	25.1699	24.9401	24.8721	25.9272	25.4535	25.3883	24.4435	24.9942	24.6179	23	23	23	24.5	24.5	24.5	0	291.7
E9QLB2;Q3UFF7	E9QLB2;Q3UFF7	Lysophospholipase-like protein 1	Lyplal1											2	2	2	11.7	11.7	11.7	0.0033426	2.0578
Q566J8;E9QLB8;A0A0R4J1X1	Q566J8;E9QLB8;A0A0R4J1X1	AarF domain-containing protein kinase 4	Adck4								24.1877	25.2592	24.8038	4	4	4	9.4	9.4	9.4	0.00016815	6.0679
E9QLL2;Q8BZ98;F2Z460;E0CXZ8	E9QLL2;Q8BZ98	Dynamin-3	Dnm3	30.2155	30.1513	29.8555	30.7128	30.9417	29.6439	29.4195	29.7707	30.5903	29.5475	37	32	25	50.1	43.8	35	0	149.48
G3UWI0;E9QLN4;Q9ESN2	G3UWI0;E9QLN4;Q9ESN2	E3 ubiquitin-protein ligase TRIM39	Trim39											1	1	1	2.2	2.2	2.2	0.0017138	2.4558
E9QLQ7;Q91YQ1;M0QW55;A0A140LHK2;Q8QZZ8	E9QLQ7;Q91YQ1	Ras-related protein Rab-7L1	Rab29											6	6	5	31.4	31.4	26	0.00017253	6.9219
E9QLZ9;Q03173	E9QLZ9;Q03173	Protein enabled homolog	Enah		22.495	22.1349	23.9788	21.5248	22.7763	22.4818	22.2344			25	25	1	27.9	27.9	1.4	0	323.31
E9QM38;P55012	E9QM38;P55012	Solute carrier family 12 member 2	Slc12a2	28.8716	28.5913	28.3781	28.9221	29.4877	28.3204	28.4253	28.2708	28.0168	28.5297	42	42	41	37.6	37.6	36.8	0	323.31
E9QM77;O70305;F6U2C2;F7B6X4;A0A286YDU2;F6V8M6	E9QM77;O70305;F6U2C2;F7B6X4;A0A286YDU2	Ataxin-2	Atxn2											10	10	10	8.2	8.2	8.2	0	21.816
E9QM90;Q148V7;G3X9J4;A0A087WRM8	E9QM90;Q148V7;G3X9J4;A0A087WRM8	LisH domain and HEAT repeat-containing protein KIAA1468	2310035C23Rik;Kiaa1468											10	10	1	10.4	10.4	0.9	0.00019444	12.543
E9QMA2;Q3TNH5;A0A286YD37;A0A286YCN2	E9QMA2;Q3TNH5;A0A286YD37	Protein FAM172A	Fam172a											4	4	4	13.5	13.5	13.5	0.00058971	2.9707
E9QMB7;Q8CES0	E9QMB7;Q8CES0	N-alpha-acetyltransferase 30	Naa30											3	3	3	11.5	11.5	11.5	0.00019724	13.315
E9QMC2;Q3UVX5	E9QMC2;Q3UVX5	Metabotropic glutamate receptor 5	Grm5											9	9	9	8.8	8.8	8.8	0	22.095
E9QME5;E9QP19;Q99PP7;A0A0G2JGY5;A0A0G2JFC3	E9QME5;E9QP19;Q99PP7;A0A0G2JGY5	E3 ubiquitin-protein ligase TRIM33	Trim33											4	4	3	3.8	3.8	3.1	0.00059102	3.0145
E9QMH7;Q9DBZ1	E9QMH7;Q9DBZ1	Inhibitor of nuclear factor kappa-B kinase-interacting protein	Ikbip	24.7388	25.0276	24.1736	24.4545	24.5442	25.5099	24.1483		24.8091		10	10	10	30.6	30.6	30.6	0	63.1
E9QMJ1;H3BL41;H3BJY2;E9QN63;Q9QWY8;H3BKD4;H3BKE6;E9QMI7;H3BK40;H3BJM7	E9QMJ1;H3BL41;H3BJY2;E9QN63;Q9QWY8;H3BKD4;H3BKE6;E9QMI7	Arf-GAP with SH3 domain, ANK repeat and PH domain-containing protein 1	Asap1											9	9	8	9	9	8.1	0	24.544
Q8BH86;E9QMK9;F7CUW7	Q8BH86;E9QMK9	UPF0317 protein C14orf159 homolog, mitochondrial	9030617O03Rik	27.0334	26.5031	27.5006	26.8991	26.3932	27.9688	27.7105	27.0605	27.5846	27.2607	22	22	22	41.8	41.8	41.8	0	254.91
E9QMY1;Q80VX2;O54901;E9PZI9;Q05D16	E9QMY1;Q80VX2;O54901;E9PZI9;Q05D16	OX-2 membrane glycoprotein	Cd200	29.0476	28.3585	28.5779	28.0537	28.5841	27.5594	28.2818	28.1107	27.8963	28.8549	8	8	8	26.4	26.4	26.4	0	48.681
E9QN12;P05622	E9QN12;P05622	Platelet-derived growth factor receptor beta	Pdgfrb	30.2122	30.0431	30.0697	29.6842	30.1147	30.3941	30.4962	31.2189	30.9984	30.2925	25	25	24	27.9	27.9	27.2	0	229.88
E9QN14;F8VPQ4;Q812A2;F6QZR7	E9QN14;F8VPQ4;Q812A2	SLIT-ROBO Rho GTPase-activating protein 3	Srgap3		25.3354			26.208						16	16	16	16.2	16.2	16.2	0	50.338
Q922K7;E9QN31;A0A0N4SW16	Q922K7;E9QN31	Probable 28S rRNA (cytosine-C(5))-methyltransferase	Nop2			23.805	23.2131		23.8053	24.133	24.5195	24.3378	23.5877	10	10	10	14.9	14.9	14.9	0	15.108
E9QN39	E9QN39		Tmem40											1	1	1	7.1	7.1	7.1	0.00073335	2.8979
E9QN44;Q8CIM3;A0A087WR78	E9QN44;Q8CIM3	D-2-hydroxyglutarate dehydrogenase, mitochondrial	D2hgdh											3	3	3	7.4	7.4	7.4	0.00032098	4.6679
E9QN70;P02469	E9QN70;P02469	Laminin subunit beta-1	Lamb1	28.5102	28.4621	28.9551	28.1559	28.1431	28.8433	28.6546	29.2533	28.832	28.9067	48	48	48	28.9	28.9	28.9	0	323.31
E9QN98;Q6NXK7	E9QN98;Q6NXK7	Inactive dipeptidyl peptidase 10	Dpp10	24.9888	24.7501	24.1843	25.6832	27.5503	26.7819	25.6395	25.9981	25.3121	25.9214	18	17	1	23.4	22.2	2.4	0	70.136
E9QN99;A0A087WPF8;A0A087WSR2;A0A087WRJ2;Q8VCR7;A0A087WP24;A0A1L1SUX1;A0A1L1SRH5	E9QN99;A0A087WPF8;A0A087WSR2;A0A087WRJ2;Q8VCR7;A0A087WP24	Alpha/beta hydrolase domain-containing protein 14B	Abhd14b	25.9974	24.3404	23.4475	25.8732	24.5635		24.07	25.7878	24.8159	23.4007	11	11	11	60.5	60.5	60.5	0	299.07
E9QNA7;A0A668KL65;A0A286YCQ0;A0A286YDN0;E9Q6A3	E9QNA7;A0A668KL65;A0A286YCQ0;A0A286YDN0;E9Q6A3		Sorbs1	29.4408	29.4141	29.3842	29.3232	29.0707	29.4533	29.8851	29.3935	29.4418	29.1229	40	39	0	53.2	51.8	0	0	323.31
E9QNF7;Q9CPW0;A0A0G2JE70;A0A140LJB1	E9QNF7;Q9CPW0	Contactin-associated protein-like 2	Cntnap2	23.8209		24.0444	25.4672	27.5173			23.8571	24.8253		20	20	20	17.4	17.4	17.4	0	143.35
Q6PHS6;E9QNG6;E9Q7T4	Q6PHS6;E9QNG6;E9Q7T4	Sorting nexin-13	Snx13											8	8	8	10.7	10.7	10.7	0	18.783
E9QNH7;Q5XG73;A0A2I3BRB9;Z4YM84;A0A2I3BQH8;A0A2I3BQ50;E0CXU7;E9Q289	E9QNH7;Q5XG73;A0A2I3BRB9;Z4YM84;A0A2I3BQH8;A0A2I3BQ50	Acyl-CoA-binding domain-containing protein 5	Acbd5	24.8932	24.9285	24.5625	25.3893	24.7049	25.267	25.478	25.3006	24.2807		8	8	8	22.6	22.6	22.6	0	146.51
Q61563;Q7TSI8;F6TK14;E9QNJ9;Q61851;A0A0J9YU20	Q61563;Q7TSI8;F6TK14;E9QNJ9;Q61851	Fibroblast growth factor receptor;Fibroblast growth factor receptor 3	Fgfr3											3	1	1	3.6	1.3	1.3	0.0033496	2.0925
E9QNL5;Q91W19;D3Z2P8;P52843	E9QNL5;Q91W19;D3Z2P8	Sulfotransferase	Sult1a1											9	9	0	38.6	38.6	0	0	67.073
E9QNN1;Q3UR42	E9QNN1;Q3UR42		Dhx9	30.8323	30.6401	30.2716	30.2714	29.9714	31.0572	31.2289	31.381	31.5062	31.5983	58	58	1	49.2	49.2	1.7	0	323.31
E9QNP0;E9Q4P0;D3YXX6;D3Z2M8;D3YWA5	E9QNP0;E9Q4P0		Kxd1											14	2	0	35.8	7.3	0	0.00019008	11.205
F8WJB0;E9QNV2;Q80YQ2;H3BK33;H3BLE0;H3BJ42;H3BJ66	F8WJB0;E9QNV2;Q80YQ2;H3BK33	Mediator of RNA polymerase II transcription subunit 23	Med23	24.0546	25.1457				24.1162			24.9607	25.5505	8	8	8	6.6	6.6	6.6	0.00018342	9.2686
E9QNX9;Q60751	E9QNX9;Q60751	Tyrosine-protein kinase receptor;Insulin-like growth factor 1 receptor;Insulin-like growth factor 1 receptor alpha chain;Insulin-like growth factor 1 receptor beta chain	Igf1r	28.7966	28.5685	28.2897	27.8406	28.2685	28.9985	28.6081	28.6823	28.5936	28.9741	35	35	32	29.4	29.4	27.3	0	251.19
E9QP44;Q8BZ05	E9QP44;Q8BZ05	Arf-GAP with Rho-GAP domain, ANK repeat and PH domain-containing protein 2	Arap2											2	2	2	1.5	1.5	1.5	0.0033449	2.076
E9QP46;Q6ZWQ0;Q6DFZ2;F6W8R9;F7BX34;Q6ZWN0;D3Z2J8;D3YVK9;D3Z2P5;D3Z412;D6RH38	E9QP46;Q6ZWQ0	Nesprin-2	Syne2	27.0851	27.409	27.4456	27.3301	26.7162	27.6771	27.3112	27.1808	27.0188	27.4089	140	140	140	25.5	25.5	25.5	0	323.31
E9QP49;A0A494BBL8;Q99MS7;A0A494BA91;A0A494B9G7;G5E8Y6	E9QP49;A0A494BBL8;Q99MS7;A0A494BA91;A0A494B9G7;G5E8Y6	EH domain-binding protein 1-like protein 1	Ehbp1l1											12	12	12	9.7	9.7	9.7	0	106.21
E9QP54;A0A1L1SQE2;Q8K3E5;E9Q552	E9QP54;A0A1L1SQE2;Q8K3E5	Jouberin	Ahi1	25.6753										30	30	30	34.3	34.3	34.3	0	115.17
E9QP62;A0A0R4J005;A0A5F8MPJ3;Q99JW4;Q9D7B2;A0A286YCS7	E9QP62;A0A0R4J005;A0A5F8MPJ3;Q99JW4;Q9D7B2	LIM and senescent cell antigen-like-containing domain protein 1	Lims1	27.4635	27.9374	27.985	27.8825	27.6217	27.5834	28.0122	27.1909	26.981	27.0788	17	17	12	43.4	43.4	31.8	0	192.97
G3UW74;E9QP84;Q6PGF3	G3UW74;E9QP84;Q6PGF3	Mediator of RNA polymerase II transcription subunit 16	Med16											4	4	4	5.5	5.5	5.5	0.00046225	3.7377
E9QP87;Q8VHK5	E9QP87;Q8VHK5	Membrane protein MLC1	Mlc1	28.2331	28.2024	28.3688	28.7873	28.4067	28.1421	28.2821	28.5093	28.4211	27.5792	8	8	8	20.4	20.4	20.4	0	268.41
E9QP94;Q3TVA9;E6Y2W7;D3Z165;E6Y2W6;A0A0N4SW14;F6VCV9;A0A0J9YVA8	E9QP94;Q3TVA9;E6Y2W7;D3Z165;E6Y2W6;A0A0N4SW14;F6VCV9	Coiled-coil domain-containing protein 136	Ccdc136			23.6089		24.3932						11	11	11	15.2	15.2	15.2	0	51.555
E9QP99;A0A0R4J1H6;D3Z0Q8	E9QP99;A0A0R4J1H6		Golga3	24.36	25.4719	24.823	25.2708	24.3434	24.8324	25.3369	25.3248	25.433		23	23	1	19.1	19.1	0.7	0	98.814
G5E8R3;E9QPD7;Q05920;A0A286YCC5;A0A494B912;A0A494B951	G5E8R3;E9QPD7;Q05920	Pyruvate carboxylase;Pyruvate carboxylase, mitochondrial	Pcx;Pc	29.8138	29.6527	29.6822	29.528	30.1634	29.1728	29.2687	29.2252	29.2978	29.6128	53	53	53	60	60	60	0	323.31
E9QPE7	E9QPE7		Myh11											144	1	0	61.4	0.5	0	0.00016952	6.3128
Q6A026;E9QPI5;A0A0J9YV33	Q6A026;E9QPI5	Sister chromatid cohesion protein PDS5 homolog A	Pds5a	26.8029	27.0265	26.7574	26.6566	26.1677	26.9364		26.0226	26.4858	26.5358	24	19	19	21.2	17.5	17.5	0	216.45
E9QPU1;Q8CIZ8;Q3TPE1;Q3TD35;S4R195	E9QPU1;Q8CIZ8	von Willebrand factor;von Willebrand antigen 2	Vwf	29.7369	30.3107	31.4154	30.2056	29.7829	30.3281	30.019	30.3331	30.3825	29.7627	99	99	99	42.8	42.8	42.8	0	323.31
E9QPX1;P39061;A0A1W2P6N8;D3Z556	E9QPX1;P39061	Collagen alpha-1(XVIII) chain;Endostatin	Col18a1	29.8872	30.4493	30.0053	30.0536	29.6107	29.7034	29.7327	29.433	29.3297	29.4031	26	26	26	17	17	17	0	323.31
Q9CXZ1;E9QPX3;A0A338P7A0	Q9CXZ1;E9QPX3;A0A338P7A0	NADH dehydrogenase [ubiquinone] iron-sulfur protein 4, mitochondrial	Ndufs4	29.8805	29.9835	29.8624	29.6665	30.1413	29.6464	29.763	29.2844	29.3176	29.3754	7	7	7	42.3	42.3	42.3	0	91.384
F8WHP5;E9QQ38;F8WIJ5;Q80YA3;D6RH62;A0A2I3BQ73	F8WHP5;E9QQ38;F8WIJ5;Q80YA3	Phospholipase DDHD1	Ddhd1	24.4568	24.0858		23.7757	23.7795					24.3947	5	5	5	7.7	7.7	7.7	0.00044743	3.1951
E9QQ57;Q6NVF7;A0A5F8MQ58;O55103;A0A0U1RNK1	E9QQ57;Q6NVF7;A0A5F8MQ58;O55103;A0A0U1RNK1	Periaxin	Prx	23.4114	26.8254		24.9593		21.1724	22.7424		22.0428		61	61	61	45.9	45.9	45.9	0	323.31
Q9JJ04;F2Z3X1;A0A338P7H8	Q9JJ04;F2Z3X1;A0A338P7H8	Beta-1,4-galactosyltransferase 4;N-acetyllactosamine synthase;Lactotriaosylceramide beta-1,4-galactosyltransferase	B4galt4		23.7789	24.6361								4	4	4	14.2	14.2	14.2	0	18.834
F2Z3X6;Q9Z2A0;Q3TRL2;F2Z3Z9;F2Z400;F2Z4A5;F2Z3X9;F2Z3V6	F2Z3X6;Q9Z2A0;Q3TRL2;F2Z3Z9;F2Z400	3-phosphoinositide-dependent protein kinase 1	Pdpk1	25.1508	25.2204	24.9174	24.8886	24.5475	25.1935	24.6311	24.8252	24.3179		11	11	11	27.3	27.3	27.3	0	45.155
Q6DIC0;H3BLH0;F2Z4A9;H3BJK2;E9QAB8;A0A140LID0;H3BKN5;A0A140LIM0;A0A140LHF4;A0A140LHP6;H3BK47;A0A140LI14;A0A140LIQ9;A0A140LHE2;H3BLI4;A0A140LHZ8;Q9D007;H3BJM2;H3BKJ3;A0A140LJD7;H3BJI1;A0A140LIV3;A0A140LJK1;A0A140LHJ8;H3BKD2	Q6DIC0;H3BLH0;F2Z4A9;H3BJK2;E9QAB8	Probable global transcription activator SNF2L2	Smarca2	24.4411	25.7033	25.8105	24.8906	24.4916	25.2274	26.0529	25.5314	26.1649	26.1941	30	17	17	21.2	12.5	12.5	0	58.466
F2Z4B3;O35207;Q9CPY4	F2Z4B3;O35207;Q9CPY4	Cyclin-dependent kinase 2-associated protein 1;Cyclin-dependent kinase 2-associated protein 2	Cdk2ap1;Cdk2ap2											1	1	1	9.2	9.2	9.2	0.003344	2.0712
F6Q7Q7;Q7TQF2	F6Q7Q7;Q7TQF2	F-box only protein 10	Fbxo10											2	2	2	3.4	3.4	3.4	0.00017349	7.121
F6QC57;Q5U430;F6RDS0;A2AV05	F6QC57;Q5U430;F6RDS0	E3 ubiquitin-protein ligase UBR3	Ubr3											8	8	8	5.1	5.1	5.1	0.0003217	4.7368
F6QD87;Q6PEM8	F6QD87;Q6PEM8	Proton-coupled folate transporter	Slc46a1											1	1	1	18.4	18.4	18.4	0.00073271	2.883
F6QKK2;Q8VEH3	F6QKK2;Q8VEH3	ADP-ribosylation factor-like protein 8A	Arl8a	29.0148	29.1225	29.2709	29.3413	29.4416	29.4626	29.0863	29.2752	28.6744	28.7905	8	8	4	59.4	59.4	23.6	0	275.6
F6QSC4;Q8JZN1;A9XX86	F6QSC4;Q8JZN1;A9XX86		Mgl2	33.5979	33.0834	33.3399	32.7292			32.9551	32.9261		32.7877	4	2	2	12	7.5	7.5	0	36.402
O09161;F6QYE1;E9PZ67	O09161;F6QYE1;E9PZ67	Calsequestrin-2;Calsequestrin	Casq2	28.2898	28.5961	29.2681	27.8198	27.9977	28.4479	27.9575	27.983	28.6564	28.4981	12	12	12	34.7	34.7	34.7	0	212.42
F6R9G0	F6R9G0		Ep400											2	1	1	8	5.5	5.5	0.0093533	1.5634
F6RDM4	F6RDM4		Gls	26.1856	26.7705	27.1199	26.8299	26.9651	26.6269	26.7378	24.8455			1	1	1	14.6	14.6	14.6	0	78.844
F6RJ39;Q9JIX8;Q52KR6;B8JJ92;B8JJ91;B8JJ89;B8JJ90;F6Q8C0	F6RJ39;Q9JIX8;Q52KR6;B8JJ92;B8JJ91	Apoptotic chromatin condensation inducer in the nucleus	Acin1	27.4643	27.8671	27.1714	27.537	27.4358	27.9703	28.1767	28.3789	29.2224	28.8481	36	36	36	33.4	33.4	33.4	0	323.31
F6RJV6;Q9JJK2	F6RJV6;Q9JJK2	LanC-like protein 2	Lancl2	27.0394	27.0221	26.9834	27.3513	27.3713	26.6551	26.5871	26.3503	26.4364	26.414	16	16	16	42	42	42	0	206.5
G3UXG8;F6RYG0;Q6PGD0	G3UXG8;F6RYG0;Q6PGD0	All-trans retinoic acid-induced differentiation factor	Atraid											1	1	1	7	7	7	0.00073239	2.8784
F6S7W6;Q6P4S6;F6U6U5;F6U8X4	F6S7W6;Q6P4S6;F6U6U5;F6U8X4	Serine/threonine-protein kinase SIK3	Sik3											9	9	9	8.9	8.9	8.9	0	23.116
F6SMY7;Q7TPH6;F6T4V9;A0A668KLT2;F7CZG3	F6SMY7;Q7TPH6	E3 ubiquitin-protein ligase MYCBP2	Mycbp2	25.0201	25.2977	24.6665	25.1357	25.0788	24.8682	24.4666	24.638		24.8679	24	24	24	5.9	5.9	5.9	0	89.01
Q9JJZ4;F6SPK0;B1AWT7	Q9JJZ4;F6SPK0;B1AWT7	Ubiquitin-conjugating enzyme E2 J1	Ube2j1	26.2577	26.1917		25.6316		26.2824	26.0273			26.5207	4	4	4	17.9	17.9	17.9	0.00019543	12.848
Q8C0Z1;F6SQM4;D3Z6P3	Q8C0Z1;F6SQM4	Protein ITFG3	Itfg3	26.6628	25.9713	26.2328	26.0497	25.8845	25.9165		25.9847		24.8785	9	9	9	22.9	22.9	22.9	0	53.824
F6SUM2;O70496;E9PYL4;A0A3B2W4I8;F7BK14	F6SUM2;O70496;E9PYL4	H(+)/Cl(-) exchange transporter 7;Chloride channel protein	Clcn7	25.2224	26.0683	26.1472	25.4827	24.9822	25.715	26.3205	26.0272	25.9408	26.0137	11	11	11	16.7	16.7	16.7	0	170.25
Q6IR34;F6SX81;A2AIV3	Q6IR34;F6SX81;A2AIV3	G-protein-signaling modulator 1	Gpsm1											8	8	8	16.5	16.5	16.5	0	45.469
F6T2Z7;F6RGN9	F6T2Z7;F6RGN9		Cald1											32	1	1	56.8	3.1	3.1	0.00018783	10.547
F6TCF9;Q60739	F6TCF9;Q60739	BAG family molecular chaperone regulator 1	Bag1	27.1814	26.2581	25.288	26.3921		26.0458		26.6431		28.6525	7	7	7	22.8	22.8	22.8	0	33.88
Q8BX90;F6TLV3;E0CXY0	Q8BX90;F6TLV3	Fibronectin type-III domain-containing protein 3A	Fndc3a	24.7797	24.5512	24.2337	24.3715	24.3295	24.8418		25.1484		24.7375	15	15	15	16.9	16.9	16.9	0	24.528
F6U775	F6U775		Opa1											11	1	1	44.9	4.4	4.4	0	37.712
F6UFZ5;G3X9Z4	F6UFZ5;G3X9Z4		Pcf11											2	2	2	1.4	1.4	1.4	0.0058711	1.7938
Q9CQE7;F6UIS1;F6RK81	Q9CQE7;F6UIS1;F6RK81	Endoplasmic reticulum-Golgi intermediate compartment protein 3	Ergic3	26.8535	26.2907	25.8293	26.8634	25.3315	26.4816	25.3989	26.1491	26.5986	27.0962	9	9	9	22.5	22.5	22.5	0	49.268
F6UK53;F6RU76	F6UK53;F6RU76		4933403O08Rik											2	2	2	6.1	6.1	6.1	0.0028015	2.168
F6UND7;P08103	F6UND7;P08103	Non-specific protein-tyrosine kinase;Tyrosine-protein kinase HCK	Hck											5	3	3	9.2	6.3	6.3	0.0066495	1.7261
F6UP77;F7CUP3;Q8JZV7	F6UP77;F7CUP3;Q8JZV7	Putative N-acetylglucosamine-6-phosphate deacetylase	Amdhd2											3	3	3	13.7	13.7	13.7	0.0056095	1.8152
F6UYN4	F6UYN4		Klc1											9	1	1	51.7	8.1	8.1	0.00016886	6.2135
Q9R0Q3;F6V6T4;Q8BPI2	Q9R0Q3;F6V6T4;Q8BPI2	Transmembrane emp24 domain-containing protein 2	Tmed2	30.0765	29.8423	29.7324	29.7718	28.9846	30.0584	29.8048	29.8345	28.9187	29.3711	7	7	7	34.3	34.3	34.3	0	67.904
F7B1A4;F6VAL0	F7B1A4;F6VAL0		Mff											4	1	1	37.2	19.3	19.3	0	20.829
F6VRP8	F6VRP8		Lgals3bp											2	1	1	22.3	10.8	10.8	0.00031631	4.3051
F6VSK8	F6VSK8		Itga6											34	3	3	51	3.1	3.1	0	29.718
F6WHQ7;D3YVP8	F6WHQ7		Gstm1											11	1	1	53.6	7.2	7.2	0.0037526	2.0112
V9GXJ9;F6WIU1;Q8VDQ9	V9GXJ9;F6WIU1;Q8VDQ9	Protein KRI1 homolog	Kri1		24.3744	24.7631	23.8586	23.9786	24.344		24.4568	24.3615	25.8039	6	6	6	12.3	12.3	12.3	0	15.826
F6WMJ3;Q8K4I3;A2AFJ8;H3BKQ0;H3BJ53	F6WMJ3;Q8K4I3;A2AFJ8	Rho guanine nucleotide exchange factor 6	Arhgef6											15	12	12	22.5	18.4	18.4	0	15.721
F6WR04;O70370	F6WR04;O70370	Cathepsin S	Ctss		24.7254	25.2267								5	5	5	17.3	17.3	17.3	0	56.92
F6XC25;Q8BRN9	F6XC25;Q8BRN9	Coiled-coil and C2 domain-containing protein 1B	Cc2d1b											9	9	9	14.2	14.2	14.2	0	22.915
F6XLV1	F6XLV1		E030010N08Rik											3	3	3	1.8	1.8	1.8	0.0049457	1.8632
F6XWD4	F6XWD4		Ppp1r12c											31	1	1	45.3	2.1	2.1	0	37.686
F6Y2U8;Q80WM9	F6Y2U8;Q80WM9		Tnfrsf14											1	1	1	7.5	7.5	7.5	0.0001703	6.4703
F6Y616;D3Z3J6;Q8VE62;G3UYE5;G3UZ67;G3UZS6	F6Y616;D3Z3J6;Q8VE62;G3UYE5	Polyadenylate-binding protein-interacting protein 1	Paip1											8	8	8	18	18	18	0	28.545
F6YRW4;P59997	F6YRW4;P59997	Lysine-specific demethylase 2A	Kdm2a											2	2	2	2.2	2.2	2.2	0.0068715	1.6615
F6Z5N5;F6YTG0;Q3TLP5	F6Z5N5;F6YTG0;Q3TLP5	Enoyl-CoA hydratase domain-containing protein 2, mitochondrial	Echdc2											3	3	3	37.8	37.8	37.8	0	19.35
F6YVP7;P62270;A0A1Y7VKY1;A0A3Q4EGP3	F6YVP7;P62270;A0A1Y7VKY1	40S ribosomal protein S18	Gm10260;Rps18	29.7102	29.903	29.9866	29.2811	28.9898	29.92	29.8494	30.2953	29.6072	29.9981	13	13	2	61.8	61.8	12.5	0	222.01
F6YZ61;Q8CFW7	F6YZ61;Q8CFW7	Coiled-coil and C2 domain-containing protein 2A	Cc2d2a	20.9411				21.6226	21.6406					4	4	4	3.9	3.9	3.9	0	17.979
F6YZ95	F6YZ95		Ppfibp1											3	1	1	20.7	4.7	4.7	0.00983	1.4997
F6Z595;Q3LR78;Q8BW24;D3Z1Y7	F6Z595;Q3LR78;Q8BW24		Zbtb38			23.4997						24.5431		5	5	4	7.3	7.3	6.4	0.00019658	13.126
F6ZBR8;G5E8J8;A0A494BAG6;O88286	F6ZBR8;G5E8J8;A0A494BAG6;O88286	Protein Wiz	Wiz	26.5643	26.7585		27.1679		27.6419		26.8635	27.42	25.5817	6	6	6	8.5	8.5	8.5	0.00016995	6.3914
F6ZFT1;F8WJ64;Q9CR21	F6ZFT1;F8WJ64;Q9CR21	Acyl carrier protein;Acyl carrier protein, mitochondrial	Ndufab1	27.8174	27.444	27.0888	27.9464	27.8482	27.8112	27.2918	27.4663	28.1293	27.6882	4	4	4	26	26	26	0	48.218
Q9D6Y9;F6ZHD8;G3UW30	Q9D6Y9;F6ZHD8;G3UW30	1,4-alpha-glucan-branching enzyme	Gbe1	24.7874	24.6077			25.1697		25.4044	25.3908	25.0324		12	12	12	18.4	18.4	18.4	0	24.841
F7A1B4;Q3UAM9;Q63961;F7BZW0	F7A1B4;Q3UAM9;Q63961	Endoglin	Eng	27.9556	27.8711	26.9657	26.6853	27.8405	28.3658	28.4651	27.4842	28.2544	28.2209	16	16	16	30.6	30.6	30.6	0	106.58
F7AA26	F7AA26		Pakap	26.7601	27.1855	27.4168	26.9747	26.4717	27.4059	27.2291	27.479	27.6872	27.2023	26	26	0	24.4	24.4	0	0	246.4
F7ACR9;Q69ZZ9;F6RL59	F7ACR9		Macf1											185	3	2	40.1	0.5	0.4	0.0001941	12.458
Q6ZWZ6;F7AEH4;A0A1W2P7A1;P63323	Q6ZWZ6;F7AEH4;A0A1W2P7A1;P63323	40S ribosomal protein S12	Rps12	28.2589	28.1997	28.6217	27.9685	26.8801	28.9622	28.2804	28.1977	28.5997	28.2622	8	8	8	70.5	70.5	70.5	0	197.34
F7B1B6;Q60936	F7B1B6;Q60936	Atypical kinase ADCK3, mitochondrial	Adck3											4	4	4	10.7	10.7	10.7	0.00031192	3.9886
F7B458;Q8BXG3	F7B458;Q8BXG3	Intraflagellar transport protein 57 homolog	Ift57	27.7735	27.295									2	2	2	9.6	9.6	9.6	0.0042924	1.9518
F7BAB2	F7BAB2		Tmem132b											1	1	1	1.9	1.9	1.9	0.00032547	5.0891
F7BE84	F7BE84		Ankrd50											2	2	2	1.3	1.3	1.3	0.00058936	2.9658
F7BGR7;F6TBN8;A0A494B9W4;Q8VE92;Q8C7Q4;A0A494BAP6;Q5CZX8;S4R1A6;A0A494B9C0;A0A494BB78;B0LM42;J3QN51;J3QPT3;J3QQ01	F7BGR7;F6TBN8;A0A494B9W4;Q8VE92;Q8C7Q4;A0A494BAP6;Q5CZX8;S4R1A6;A0A494B9C0;A0A494BB78	RNA-binding protein 4B;RNA-binding protein 4	Gm21992;Rbm4;Rbm4b	25.9283	26.2168	25.3308	25.9217			26.1139	27.3987	26.5263	26.5679	12	8	8	27.7	18	18	0	15.821
F7BJK1	F7BJK1		Pcdh1	26.8033	26.2514	26.6488	27.5195	26.9101	27.358	26.3017	27.061	27.291	26.5875	15	15	2	16.8	16.8	2.5	0	181.42
Q3UHH2;F7BP73;F7AWS1	Q3UHH2;F7BP73	Solute carrier family 22 member 23	Slc22a23			25.0477				24.9173				7	7	7	11.2	11.2	11.2	0.0061258	1.7684
Q8C033;F7BQE4;F7BCP8	Q8C033;F7BQE4	Rho guanine nucleotide exchange factor 10	Arhgef10	26.8039	26.0678	26.2351	26.7903	27.2921		26.7844	26.4876			5	5	4	4.2	4.2	3.6	0.00073014	2.8275
F7BWT7	F7BWT7	Tetraspanin-15	Tspan15	25.2129			25.0019	25.5589				24.8086		5	5	5	17.3	17.3	17.3	0	41.649
[truncated: 5,464 more rows]

## Sheet: Table S2
S2-The list of all quantified proteins from control and irradiated cerebral microvessels and proteins with 2 unique peptides are in bold
Protein IDs	Majority protein IDs	Protein names	Gene names	id	Peptides	Razor + unique peptides	Unique peptides	Sequence coverage [%]	Unique + razor sequence coverage [%]	Unique sequence coverage [%]	Q-value	Score	LFQ (log2) intensity micro.1y6m.CT.1	LFQ (log2) intensity micro.1y6m.CT.2	LFQ (log2) intensity micro.1y6m.CT.3	LFQ (log2) intensity micro.1y6m.CT.4	LFQ (log2) intensity micro.1y6m.CT.5	LFQ (log2) intensity micro.1y6m.IR.1	LFQ (log2) intensity micro.1y6m.IR.2	LFQ (log2) intensity micro.1y6m.IR.3	LFQ (log2) intensity micro.1y6m.IR.4	LFQ (log2) intensity micro.1y6m.IR.5	P-value (-log10)	Difference (log2)
E9Q9C5;P63082	E9Q9C5;P63082	V-type proton ATPase 16 kDa proteolipid subunit	Atp6v0c	2007	1	1	1	12	12	12	0	76.781	-0.235392	-0.742235	-0.0181065	0.448391	-0.00973701	-0.9338	0.0703993	0.375441	-1.07436	-0.225703	0.308722	-0.246189
P05533	P05533	Lymphocyte antigen 6A-2/6E-1	Ly6a	2820	1	1	1	15.7	15.7	15.7	0	51.992	2.36512	2.98461	3.59192	2.92382	2.55192	3.23846	1.98413	3.39968	2.91374	3.46516	0.129046	0.116756
P00416	P00416	Cytochrome c oxidase subunit 3	mt-Co3	2774	1	1	1	5.4	5.4	5.4	0	90.048	3.1387	3.39403	3.06468	3.34929	2.96777	2.77907	2.44933	2.0043	2.40948	2.43106	3.08293	-0.768246
A0A0G2JGU1;Q64302	A0A0G2JGU1;Q64302	Transmembrane 4 L6 family member 1	Tm4sf1	224	1	1	1	6.6	6.6	6.6	0.00017182	6.7996	2.07511	2.6608	3.76072	3.16876	3.3896	3.76946	3.29275	3.79279	3.2197	2.99053	0.579991	0.402047
P56485	P56485	Atypical chemokine receptor 3	Ackr3	3447	2	2	2	7.5	7.5	7.5	0	224.66	-0.0609417	-0.466307	-0.588654	-0.629879	-1.01879	-0.783403	-0.169953	-0.249964	-0.354785	-0.40833	0.379103	0.159626
A0A1B0GQW0;Q99JH8;A0A1B0GT97;Q9CQM2	A0A1B0GQW0;Q99JH8;A0A1B0GT97;Q9CQM2	ER lumen protein-retaining receptor 1;ER lumen protein-retaining receptor 2	Kdelr1;Kdelr2	536	2	2	2	20	20	20	0	14.65	0.0525036	0.258312	0.209354	0.34129	-1.08434	0.0483685	-1.05817	-0.0555248	-0.245677	-0.107223	0.309252	-0.239069
P56379;A0A1Y7VLP0	P56379;A0A1Y7VLP0	6.8 kDa mitochondrial proteolipid	Mp68	3438	2	2	2	34.5	34.5	34.5	0.00044709	3.1706	3.08683	3.01247	3.02386	2.76483	2.95229	3.3735	2.82821	2.17999	2.43108	2.94223	0.467306	-0.217053
P0DN34	P0DN34	NADH dehydrogenase [ubiquinone] 1 beta subcomplex subunit 1	Ndufb1	2877	2	2	2	31.6	31.6	31.6	0	16.314	0.736023	0.89567	0.346231	0.595778	1.03396	0.793234	0.656302	0.63418	-0.391086	-0.311984	0.807525	-0.445403
Q9CXV1	Q9CXV1	Succinate dehydrogenase [ubiquinone] cytochrome b small subunit, mitochondrial	Sdhd	6732	2	2	2	10.7	10.7	10.7	0	82.459	-0.228878	0.476013	0.769444	0.62702	-0.180557	0.326954	0.316339	-0.979654	-0.784333	0.0791197	0.722558	-0.500923
Q9EQQ2	Q9EQQ2	Protein YIPF5	Yipf5	7187	2	2	2	8.2	8.2	8.2	0	62.244	-0.832792	-1.38629	-2.12983	-0.833683	-0.833984	-0.939339	-1.149	-0.634378	-0.872327	-0.991225	0.497414	0.286062
Q02013	Q02013	Aquaporin-1	Aqp1	3858	3	3	3	14.5	14.5	14.5	0	176.57	1.92403	1.65984	1.65117	1.5245	1.49835	1.6792	1.51875	1.30519	1.18607	1.93093	0.36907	-0.127548
P56382	P56382	ATP synthase subunit epsilon, mitochondrial	Atp5e	3440	3	3	3	44.2	44.2	44.2	0.00017283	6.961	3.1854	3.03428	3.30703	3.17163	2.76088	2.7643	2.66822	3.01389	1.66821	2.56787	1.25814	-0.555347
O55186	O55186	CD59A glycoprotein	Cd59a	2645	3	3	3	22.8	22.8	22.8	0	267.06	1.32626	1.92538	1.99654	0.987602	0.248384	2.61554	0.943736	0.78511	0.92633	1.386	0.0255807	0.0345091
Q9D7J4	Q9D7J4	Cytochrome c oxidase protein 20 homolog	Cox20	6957	3	3	3	31.6	31.6	31.6	0	32.9	-0.0484428	-0.343208	-0.499966	-0.282185	-0.0945473	-0.542374	-0.694318	-1.1167	-0.917872	-1.67424	2.05428	-0.735432
P63168;Q80ZS7	P63168	Dynein light chain 1, cytoplasmic	Dynll1	3652	3	1	1	49.4	24.7	24.7	0	209.08	1.49839	1.49707	1.7079	1.06567	1.14997	0.994959	1.74435	1.01113	1.46038	1.70515	0.00100684	-0.00060482
P70245;A2AC29	P70245;A2AC29	3-beta-hydroxysteroid-Delta(8),Delta(7)-isomerase	Ebp	3696	3	3	3	15.2	15.2	15.2	0	101.85	0.611229	0.590576	1.24138	0.294703	-0.480198	1.1305	-0.374257	1.56808	1.20155	0.652568	0.392754	0.384148
A0A494BB03;Q9JJE7	A0A494BB03;Q9JJE7	Fatty acid desaturase 3	Fads3	849	3	3	3	12.5	12.5	12.5	0	32.494	-1.19687	-1.63926	-1.02707	-1.37806	-1.2311	-2.12286	-2.12989	-1.17348	-1.62776	-1.57591	1.14137	-0.43151
Q99JY6	Q99JY6	HIG1 domain family member 1B	Higd1b	6396	3	3	3	31.6	31.6	31.6	0.00016595	5.6144	-0.80225	-0.831627	-0.356991	-1.89074	-1.70218	-0.541391	-0.640466	-0.662024	-0.395377	-0.833192	0.876373	0.502268
D3YXH0;P63054	D3YXH0;P63054	Purkinje cell protein 4	Igsf5;Pcp4	1541	3	3	3	9.1	9.1	9.1	0	108.21	-1.43586	-0.716034	-0.680206	-0.708311	-2.05575	-1.10538	-1.24025	-1.61345	-1.15718	-0.858472	0.0930318	-0.0757158
Q8BM86	Q8BM86	Lipoma HMGIC fusion partner	Lhfp	5307	3	3	3	15.5	15.5	15.5	0.00018362	9.385	-1.52819	-0.51194	-0.580313	-1.59538	-1.45364	-0.20558	-0.618012	-0.853367	-1.65438	-1.40784	0.210428	0.186056
Q8K0B2;A0A087WPS2	Q8K0B2;A0A087WPS2	Probable lysosomal cobalamin transporter	Lmbrd1	5720	3	3	3	5.2	5.2	5.2	0	192.93	0.576794	0.76367	1.08268	0.26321	0.00484467	0.543734	0.212506	0.130026	0.396449	0.77971	0.232296	-0.125754
E9QJW0;Q91VS7;D3YU60;A0A0N4SV17;A0A0N4SVZ0;D3YVR3	E9QJW0;Q91VS7;D3YU60	Microsomal glutathione S-transferase 1	Mgst1	2030	3	3	3	17.9	17.9	17.9	0	46.023	1.96551	2.16721	2.31117	1.86192	1.49863	2.67593	1.64044	1.84661	1.59132	1.9072	0.0418718	-0.0285875
G5E814;Q9D8B4;A0A3B2W441;A0A3B2W4A5	G5E814;Q9D8B4;A0A3B2W441	NADH dehydrogenase [ubiquinone] 1 alpha subcomplex subunit 11	Ndufa11	2343	3	3	3	35	35	35	0	115.85	3.25489	2.61571	1.51951	2.85104	2.56182	1.77423	1.6008	2.09399	0.147201	-0.512755	1.52452	-1.5399
Q8K2J7	Q8K2J7	RELT-like protein 1	Rell1	5786	3	3	3	9.2	9.2	9.2	0	150.51	-0.804026	-0.565985	-1.14701	-1.09254	-1.54098	-0.355898	-1.41236	-0.739056	-1.14567	-0.308774	0.389544	0.237757
P60867	P60867	40S ribosomal protein S20	Rps20	3515	3	3	3	25.2	25.2	25.2	0	75.987	2.53376	2.58539	2.48251	0.737059	1.21582	1.85303	1.53294	1.84413	1.51613	2.10726	0.131938	-0.140208
Q9CQS8;E9PW43	Q9CQS8;E9PW43	Protein transport protein Sec61 subunit beta	Sec61b;Gm10320	6615	3	3	3	37.5	37.5	37.5	0	93.078	2.28047	2.73833	2.33941	1.91626	1.78456	1.92478	1.62571	1.99469	2.07182	2.31839	0.524053	-0.22473
Q31125	Q31125	Zinc transporter SLC39A7	Slc39a7	3959	3	3	3	7.1	7.1	7.1	0	84.786	2.82174	2.57332	1.96271	1.99965	1.47117	1.71671	0.968472	2.32311	2.08097	2.40907	0.323302	-0.266051
P62305;E9Q4F4;E9Q0W8	P62305;E9Q4F4	Small nuclear ribonucleoprotein E	Snrpe	3572	3	3	3	52.2	52.2	52.2	0	75.273	1.94613	1.83063	1.57899	1.18061	1.21115	1.13191	1.95749	2.26938	1.97013	2.20618	0.697066	0.357516
A0A2I3BRW0;Q9D958;A0A2I3BQG3	A0A2I3BRW0;Q9D958	Signal peptidase complex subunit 1	Spcs1	750	3	3	3	27.5	27.5	27.5	0	76.274	1.08702	1.42307	1.57066	0.678322	-0.424417	0.463379	1.18408	1.17321	0.607047	1.11143	0.0367171	0.0408998
Q8K1A5;D6RIR0;D6RFP3;D6RDC1	Q8K1A5;D6RIR0;D6RFP3	Transmembrane protein 41B	Tmem41b	5745	3	3	3	12.4	12.4	12.4	0.00019693	13.243	-1.23698	-0.788586	-1.26268	-1.01912	-2.16739	-1.04037	-1.43876	-0.650137	-0.792415	-0.780881	0.638304	0.354442
Q792Z1	Q792Z1	Trypsinogen 10	Try10	4929	3	3	3	18.7	18.7	18.7	0	17.344	2.89714	2.70595	2.41933	2.709	2.66847	2.76852	2.52862	2.03187	2.33822	1.90051	1.14821	-0.366429
Q8R1I1	Q8R1I1	Cytochrome b-c1 complex subunit 9	Uqcr10	5883	3	3	3	50	50	50	0	181.3	2.39134	2.99842	3.10229	2.99065	2.99251	2.97878	2.90394	3.10439	2.43024	2.65712	0.180182	-0.0801458
Q99KU0;Q5SXR2	Q99KU0;Q5SXR2	Vacuole membrane protein 1	Vmp1	6427	3	3	3	13.1	13.1	13.1	0	72.571	0.12084	-0.0610046	-0.369461	-0.18302	-0.279261	-0.138819	-1.1591	-0.143921	-1.12534	-0.0713072	0.704811	-0.373315
P56135;F8WHP8	P56135;F8WHP8	ATP synthase subunit f, mitochondrial	Atp5j2	3432	4	4	4	36.4	36.4	36.4	0	42.593	3.20195	3.22424	3.70468	3.33911	3.37543	3.12883	2.94011	3.41525	3.08671	3.01689	1.14482	-0.251523
Q8BXV2;A0A0G2JGE0	Q8BXV2	BRI3-binding protein	Bri3bp	5443	4	4	4	19.4	19.4	19.4	0	295.58	1.09848	1.41189	0.688017	1.14394	0.592953	0.909603	1.23437	2.16767	0.817817	1.36253	0.516881	0.311343
Q9R1W5	Q9R1W5	Calcitonin gene-related peptide type 1 receptor	Calcrl	7513	4	4	4	9.5	9.5	9.5	0	35.836	-0.389925	-0.549631	0.0528755	-0.546551	-1.0292	-0.536272	-0.570045	-0.645744	-0.692994	-0.634818	0.299092	-0.123488
Q9R171	Q9R171	Cerebellin-1;Cerebellin;[des-Ser1]-cerebellin	Cbln1	7494	4	4	3	20.2	20.2	16.1	0	36.635	1.25159	1.59797	1.55802	2.33694	1.50854	2.48718	1.741	2.17773	1.86232	1.5123	0.592405	0.305494
Q8R3Q6;F8WJI3;E9Q4B5	Q8R3Q6;F8WJI3	Coiled-coil domain-containing protein 58	Ccdc58	5936	4	4	4	41	41	41	0	50.43	-0.88554	-1.46891	-1.50668	-1.09948	-1.5754	-1.23395	-1.62567	-1.77242	-2.06716	-2.00634	1.20219	-0.433906
P35762;A0A140LJL0	P35762;A0A140LJL0	CD81 antigen	Cd81	3211	4	4	4	30.9	30.9	30.9	0	323.31	5.56863	5.04506	5.22365	5.47808	5.21099	5.10499	4.71795	5.34813	4.83218	4.858	1.26209	-0.333032
Q9CQX5;E0CY63;E0CY66	Q9CQX5;E0CY63;E0CY66	Claudin domain-containing protein 1	Cldnd1	6630	4	4	4	19	19	19	0	14.397	0.198032	-0.157232	-0.48522	0.0141563	0.704418	2.75002	0.36251	0.423136	-0.0605326	0.0352678	0.555444	0.647249
F7CK55;Q63ZW6	F7CK55;Q63ZW6	Collagen	Col4a5	2179	4	2	2	7.1	4.1	4.1	0	207.6	-2.68654	-1.10076	0.794209	-0.81909	0.384533	2.02652	3.05648	3.29942	3.02771	2.12056	3.02135	3.39167
P61804	P61804	Dolichyl-diphosphooligosaccharide--protein glycosyltransferase subunit DAD1	Dad1	3546	4	4	4	35.4	35.4	35.4	0	25.156	3.15912	3.05243	2.76805	2.40871	2.35557	1.44514	2.68659	2.75423	2.27694	2.49006	0.736416	-0.418183
Q9D0M5;D6RIN4	Q9D0M5;D6RIN4	Dynein light chain 2, cytoplasmic	Dynll2	6828	4	4	2	57.3	57.3	32.6	0	247.24	1.97878	1.86484	1.43528	1.79357	1.72771	1.55359	1.86185	1.43119	1.43129	1.72506	0.627006	-0.15944
Q9QZN4;Z4YN00;A2A7G9;A2A7H1;A2A7H3	Q9QZN4;Z4YN00;A2A7G9;A2A7H1	F-box only protein 6	Fbxo6	7457	4	4	4	14.9	14.9	14.9	0.0001879	10.56	-3.31228	-3.01462	-3.25133	-3.11832	-3.7358	-3.53213	-3.40359	-3.18712	-3.90938	-3.79469	0.796854	-0.278913
P97772	P97772	Metabotropic glutamate receptor 1	Grm1	3801	4	4	4	4.1	4.1	4.1	0.00017992	8.362	-1.17912	-0.469328	-1.15199	-1.00934	-0.894747	-0.456833	-0.755849	-0.788864	-0.798213	-0.473647	1.0307	0.286224
Q9CQW9	Q9CQW9	Interferon-induced transmembrane protein 3	Ifitm3	6628	4	4	3	48.2	48.2	42.3	0	295.24	0.104317	1.46119	1.19653	0.410946	-0.467363	1.58527	0.059165	0.368309	0.977056	0.934011	0.224578	0.243639
Q6NVG1	Q6NVG1	Lysophospholipid acyltransferase LPCAT4	Lpcat4	4743	4	4	4	10.3	10.3	10.3	0.00018709	10.342	-2.38786	-2.72291	-2.40466	-2.18893	-2.15061	-2.34423	-2.0059	-1.48662	-1.38381	-1.22876	1.71965	0.681132
A0A087WRP7;A0A087WNZ5;P0CW02;P0CW03	A0A087WRP7;A0A087WNZ5;P0CW02;P0CW03	Lymphocyte antigen 6C1;Lymphocyte antigen 6C2	Ly6c1;Ly6c2	45	4	4	4	34.2	34.2	34.2	0	323.31	5.44168	5.36843	6.22039	5.35004	4.90723	5.70614	5.21701	5.69224	5.72006	5.53221	0.199174	0.115977
Q8K273	Q8K273	Membrane magnesium transporter 1	Mmgt1	5767	4	4	4	33.6	33.6	33.6	0	135.92	-1.08506	-0.966496	-0.846901	-1.24387	-1.3801	-1.21577	-1.31292	-1.06189	-1.25216	-0.577453	0.043964	0.0204439
Q9CQX8	Q9CQX8	28S ribosomal protein S36, mitochondrial	Mrps36	6631	4	4	1	69.6	69.6	23.5	0	122.32	1.10345	0.382158	0.926968	1.00276	0.408365	0.659855	1.6385	0.86618	0.702161	0.228927	0.0710287	0.0543833
Q9CQ49;A0A338P7L9	Q9CQ49;A0A338P7L9	Nuclear cap-binding protein subunit 2	Ncbp2	6556	4	4	4	27.6	27.6	27.6	0	30.285	-1.83815	-1.28987	-1.62364	-1.8159	-2.21375	-1.44637	-0.72668	-0.45775	-0.492721	-0.497783	2.58237	1.032
Q9CQ91;D3Z670	Q9CQ91;D3Z670	NADH dehydrogenase [ubiquinone] 1 alpha subcomplex subunit 3	Ndufa3	6568	4	4	4	50	50	50	0	49.594	1.33416	0.941906	0.567583	1.01276	1.30342	0.6817	0.927201	1.0985	0.372472	0.754739	0.719435	-0.265043
F6ZFT1;F8WJ64;Q9CR21	F6ZFT1;F8WJ64;Q9CR21	Acyl carrier protein;Acyl carrier protein, mitochondrial	Ndufab1	2157	4	4	4	26	26	26	0	48.218	1.02423	0.619709	0.326256	1.07569	0.918289	0.90093	0.322587	0.550598	1.10083	0.693229	0.157683	-0.0792013
Q9CQZ6	Q9CQZ6	NADH dehydrogenase [ubiquinone] 1 beta subcomplex subunit 3	Ndufb3	6634	4	4	4	26	26	26	0.00017908	8.2242	2.83603	3.08281	1.93604	2.22452	2.46176	1.61418	2.51149	1.42793	1.89059	2.08366	1.20078	-0.60266
A0A0R4J256;P28076;G3UYK5;A0A494B9L1	A0A0R4J256;P28076	Proteasome subunit beta type-9	Psmb9	462	4	4	4	23.7	23.7	23.7	0.00018615	9.9668	-1.77824	-1.89917	-1.849	-1.90935	-2.15648	-1.90107	-2.49139	-1.46402	-2.15615	-1.97296	0.172004	-0.0786692
Q6ZWV7	Q6ZWV7	60S ribosomal protein L35	Rpl35	4897	4	4	4	26	26	26	0	18.702	2.31778	2.51823	2.70926	2.27989	1.33243	2.19989	2.0859	2.203	1.65425	2.15231	0.280358	-0.172447
Q6ZWZ4;P47964	Q6ZWZ4;P47964	60S ribosomal protein L36	Rpl36	4902	4	4	4	30.5	30.5	30.5	0	81.426	1.76963	1.25719	1.20848	1.07759	-0.187864	1.30504	1.01714	1.60466	-0.611901	1.2765	0.0758784	-0.106719
P61514;A0A1D5RL86	P61514;A0A1D5RL86	60S ribosomal protein L37a	Rpl37a	3541	4	4	4	31.5	31.5	31.5	0	48.096	0.750547	0.854095	0.970364	0.547606	-0.225498	1.0381	0.379153	0.233196	-0.316485	0.416951	0.326233	-0.22924
G3UYV7;P62858	G3UYV7;P62858	40S ribosomal protein S28	Rps28	2278	4	4	4	50	50	50	0	55.369	2.63373	2.5865	1.76576	1.74195	2.10278	2.89073	2.46252	2.72913	2.90786	2.56063	1.48066	0.54403
A0A0R4J0K1;Q9ERR7;A0A0G2JEF3;A0A1C7ZMY4	A0A0R4J0K1;Q9ERR7	15 kDa selenoprotein	Selenof	365	4	4	4	30.9	30.9	30.9	0	157.68	0.684153	0.183954	0.157469	-0.122381	0.132006	0.852402	0.546308	0.554716	-2.04777	1.02417	0.0123587	-0.0210749
Q8VHC3	Q8VHC3	Selenoprotein M	Selm	6073	4	4	4	29.7	29.7	29.7	0	97.192	0.47032	0.296476	0.363768	0.083147	-0.0515766	-0.0115986	-0.873479	-0.0269146	0.00961018	-0.0744829	1.226	-0.4278
Q923D4	Q923D4	Splicing factor 3B subunit 5	Sf3b5	6331	4	4	4	55.8	55.8	55.8	0	110.76	0.323689	-0.395462	-0.275541	-0.312977	-0.550266	0.392557	0.399941	0.746168	0.778424	0.0690794	2.17182	0.719346
Q99PL8	Q99PL8	Thiamine transporter 2	Slc19a3	6516	4	4	4	11.3	11.3	11.3	0	21.316	0.532022	-0.103025	-2.13472	-0.721355	-0.403774	-0.593704	0.184371	-0.0395088	0.3145	0.467675	0.649424	0.632837
A0A087WQH8	A0A087WQH8	Probable UDP-sugar transporter protein SLC35A4.	Slc35a4	67	4	4	4	47.6	47.6	47.6	0	106.34	0.446665	0.245363	0.561155	-0.289639	-0.395216	0.219841	-0.405101	-0.474405	-0.0582266	-0.341886	0.70044	-0.325621
Q3U1J0;A2ALH6	Q3U1J0	Sodium-coupled neutral amino acid transporter 5	Slc38a5	4069	4	4	4	9	9	9	0.0001932	12.226	-1.79399	-1.34284	-2.24483	-2.03313	-2.61751	-2.50461	-1.90449	-0.904455	-1.67127	-1.85527	0.304124	0.238442
P62315;A0A3Q4L381;A0A3Q4L2W0	P62315	Small nuclear ribonucleoprotein Sm D1	Snrpd1	3577	4	4	4	37	37	37	0	184.98	5.18966	5.48207	4.64505	4.91875	4.12497	5.47519	5.85082	6.44828	5.87118	5.82468	2.18245	1.02193
Q6ZWQ7	Q6ZWQ7	Signal peptidase complex subunit 3	Spcs3	4895	4	4	4	21.7	21.7	21.7	0	18.057	0.667379	-0.124041	1.15815	0.38372	0.126537	-0.326883	0.234887	-0.871954	-0.473454	-0.100616	1.49665	-0.749953
A0A286YCT4;A0A286YCG8;Q9CY50;A0A286YDB7	A0A286YCT4;A0A286YCG8;Q9CY50;A0A286YDB7	Translocon-associated protein subunit alpha	Ssr1	696	4	4	4	17.1	17.1	17.1	0	121	2.13373	1.93026	1.73841	1.62172	1.08586	1.72057	1.44927	1.20159	1.73096	1.93178	0.17151	-0.0951639
O09117	O09117	Synaptophysin-like protein 1	Sypl1	2509	4	1	1	16.5	9.6	9.6	0	129.57	1.99007	1.51549	1.26166	0.935934	1.50409	1.27397	0.921414	1.27335	1.00463	1.23526	0.823582	-0.299724
A0A1L1SUX8;P01831	A0A1L1SUX8;P01831	Thy-1 membrane glycoprotein	Thy1	637	4	4	4	40.8	40.8	40.8	0	323.31	3.08513	2.71274	2.79693	3.75071	5.01198	3.31229	2.55269	3.04502	3.04952	2.57518	0.608841	-0.56456
Q8BK08;E9Q933;Z4YN74	Q8BK08;E9Q933;Z4YN74	Transmembrane protein 11, mitochondrial	Tmem11	2001	4	4	4	22.6	22.6	22.6	0	61.013	2.11455	1.74343	1.85509	1.13824	1.9959	1.8229	1.35235	1.76201	1.08849	1.60485	0.528312	-0.243324
Q91V04	Q91V04	Translocating chain-associated membrane protein 1	Tram1	6100	4	4	4	10.2	10.2	10.2	0	43.267	-1.17198	-0.199965	-0.369019	-0.580976	-2.18314	-0.164103	-0.900836	-0.754929	-0.97811	-0.477487	0.262906	0.245923
Q9CQ88	Q9CQ88	Tetraspanin-31	Tspan31	6567	4	3	3	18.1	14.8	14.8	0.00017905	8.2224	0.758049	0.382065	0.390308	0.363575	0.541937	0.697092	-0.0764418	0.0174446	0.22148	0.668738	0.471692	-0.181524
A6PWX7;A6PWX9;Q9CWU6;A6PWX5;F6V305;A6PWX8;D6RJ23	A6PWX7;A6PWX9;Q9CWU6;A6PWX5;F6V305;A6PWX8	Ubiquinol-cytochrome-c reductase complex assembly factor 1	Uqcc1	1194	4	4	4	18.5	18.5	18.5	0.0001717	6.7696	-2.14761	-1.91017	-2.34743	-2.56101	-2.23129	-2.38775	-2.0283	-2.6162	-2.54436	-2.48669	0.554449	-0.173158
Q78IK2	Q78IK2	Up-regulated during skeletal muscle growth protein 5	Usmg5	4915	4	4	4	44.8	44.8	44.8	0	153.67	2.52801	2.80718	3.00869	2.35565	2.2457	2.11421	2.89356	2.11753	0.697684	2.01785	0.845824	-0.620878
Q8VDZ4	Q8VDZ4	Palmitoyltransferase ZDHHC5	Zdhhc5	6044	4	4	4	8.8	8.8	8.8	0	14.649	-2.47436	-1.72906	-1.39439	-2.18941	-2.28907	-1.84871	-2.5685	-1.63608	-1.54874	-2.3551	0.029311	0.0238352
Q60994;E9PWU4	Q60994;E9PWU4	Adiponectin	Adipoq	4442	5	5	5	24.7	24.7	24.7	0	181.85	0.941128	1.14375	1.25753	1.02985	0.261248	0.780237	0.748471	0.334185	0.393804	0.752244	0.844209	-0.324912
Q9D3D9;D3Z7S4	Q9D3D9;D3Z7S4	ATP synthase subunit delta, mitochondrial	Atp5d	6901	5	5	5	37.5	37.5	37.5	0	252.65	5.25988	6.15075	5.61361	5.93376	6.0441	5.96549	5.94407	6.14112	5.62058	5.71038	0.157333	0.0759069
Q8R2Q8	Q8R2Q8	Bone marrow stromal antigen 2	Bst2	5901	5	5	5	17.4	17.4	17.4	0	31.056	0.0455475	0.706934	0.792526	0.571537	-0.592842	0.816414	0.614669	2.35298	-0.914849	0.540898	0.272768	0.377281
A0A0U1RP13;Q8VDP6;A0A0U1RNI6;A0A0U1RPV3;A0A0U1RQ57;A0A0U1RP60;Q05BY1	A0A0U1RP13;Q8VDP6	CDP-diacylglycerol--inositol 3-phosphatidyltransferase	Cdipt	482	5	5	5	31.4	31.4	31.4	0	92.903	2.76193	2.39443	2.13396	2.0479	2.14474	2.40658	2.56237	2.98525	2.39005	2.33522	0.676492	0.239303
Q924Z4;D3YTM0;D3Z0Z2;D3Z4M2	Q924Z4;D3YTM0;D3Z0Z2	Ceramide synthase 2	Cers2	6349	5	5	5	16.3	16.3	16.3	0	215.7	0.539295	-0.0869465	0.153713	-0.653522	0.104771	-0.346632	0.583938	0.141436	0.278461	1.66497	0.55798	0.452972
Q9R013	Q9R013	Cathepsin F	Ctsf	7462	5	5	5	11	11	11	0	65.603	-1.14218	-1.08532	-0.868441	-1.07834	-2.05654	-1.17602	-1.48667	-1.84925	-1.94454	-1.33711	0.593812	-0.312552
G5E850;P56395;A0A494B9D8;E0CY88	G5E850;P56395	Cytochrome b5	Cyb5a	2347	5	5	5	65.3	65.3	65.3	0	279.32	3.04583	3.45243	3.37737	2.75756	2.39474	2.40369	3.41175	3.22739	3.14589	3.05814	0.0599911	0.0437864
P62627;A2AVR9	P62627;A2AVR9	Dynein light chain roadblock-type 1	Dynlrb1	3586	5	5	5	69.8	69.8	69.8	0	71.396	0.831835	-0.211164	0.691082	-0.052681	0.791487	0.562908	0.0290251	0.147108	0.759189	0.17587	0.10661	-0.0752916
Q9R0H2;A0A0G2JDR2	Q9R0H2;A0A0G2JDR2	Endomucin	Emcn	7477	5	5	5	13.4	13.4	13.4	0	285.43	-1.49421	-1.66833	-2.55747	-2.5289	-2.12159	-1.44758	-2.33972	-1.36372	-1.33126	-1.10119	0.980089	0.557408
Q91VC9;A0A286YDK2	Q91VC9	Growth hormone-inducible transmembrane protein	Ghitm	6117	5	5	5	12.1	12.1	12.1	0.00018288	9.1476	0.464935	0.647877	0.812218	0.846376	0.0521946	0.729534	0.237218	0.939373	-0.21906	0.468453	0.218543	-0.133616
A0A0N4SVT3;A0A0N4SW28;Q9DAS9	A0A0N4SVT3;A0A0N4SW28;Q9DAS9	Guanine nucleotide-binding protein G(I)/G(S)/G(O) subunit gamma-12	Gng12	281	5	5	5	84.6	84.6	84.6	0	197.64	4.45221	4.75749	2.91169	4.36877	4.70213	3.94051	4.17057	4.0742	4.08528	4.22143	0.15879	-0.140061
P63213	P63213	Guanine nucleotide-binding protein G(I)/G(S)/G(O) subunit gamma-2	Gng2	3653	5	5	5	78.9	78.9	78.9	0	77.852	1.66476	1.41986	1.27617	1.25239	1.34781	1.67333	0.534757	1.58466	1.03827	0.582335	0.596705	-0.309527
Q3THW5;P0C0S6;Q8R029;Q3UA95;G3UWL7	Q3THW5;P0C0S6;Q8R029;Q3UA95	Histone H2A.V;Histone H2A.Z;Histone H2A	H2afv;H2afz	2872	5	3	3	53.9	41.4	41.4	0	251.59	6.18501	5.99363	6.16481	5.89396	5.95827	6.27765	6.33689	6.33991	5.46238	6.89977	0.429258	0.224183
Q99KW9	Q99KW9	T-cell immunomodulatory protein	Itfg1	6429	5	5	5	9.7	9.7	9.7	0	90.074	-0.857733	-1.65504	-1.12496	-0.935732	-0.774673	-1.08762	-0.629077	-1.89129	-2.22493	-2.63318	0.802359	-0.623593
P11438	P11438	Lysosome-associated membrane glycoprotein 1	Lamp1	2907	5	5	5	13.8	13.8	13.8	0	154.5	3.31546	3.50642	3.9264	2.88231	2.6122	2.53815	2.6715	3.21272	3.2694	2.49006	0.72736	-0.412194
Q9Z0M5	Q9Z0M5	Lysosomal acid lipase/cholesteryl ester hydrolase	Lipa	7607	5	5	5	14.1	14.1	14.1	0.00018598	9.9579	-1.26084	-1.74732	-1.33824	-1.23975	-2.44249	-1.06591	-2.24261	-1.42134	-2.17102	-1.78088	0.159071	-0.130624
O35900;O35901;G3UZ96	O35900;O35901	U6 snRNA-associated Sm-like protein LSm2	Lsm2	2592	5	5	5	67.4	67.4	67.4	0	145.43	0.657345	-0.111134	-0.245922	0.419849	0.813934	0.803362	0.525632	1.37601	0.369292	0.7662	0.898467	0.461285
Q9CY46;Q9QXA5;D3YTP8;A0A1B0GQZ9;A0A1B0GRR9	Q9CY46;Q9QXA5;D3YTP8;A0A1B0GQZ9;A0A1B0GRR9	U6 snRNA-associated Sm-like protein LSm4	Lsm4	6740	5	5	5	31.9	31.9	31.9	0	22.22	0.0135822	-0.586329	-0.909006	-0.566835	-0.494211	0.381975	0.256192	-0.312414	-0.0996332	-0.438109	1.19192	0.466162
P34884	P34884	Macrophage migration inhibitory factor	Mif	3189	5	5	5	71.3	71.3	71.3	0	186.26	4.37748	3.87054	4.4588	4.74362	5.01718	4.31975	3.59557	3.43867	3.47388	4.04042	1.61999	-0.719865
Q8R0J2;E9PVP3;Q5F2B1;Q9R0Q9;F6XX36;F6ZGG4	Q8R0J2;E9PVP3;Q5F2B1;Q9R0Q9;F6XX36	Mannose-P-dolichol utilization defect 1 protein	Mpdu1	5859	5	5	5	24.7	24.7	24.7	0.00018871	10.816	1.52471	1.61678	1.87205	1.55379	1.24248	2.00403	0.908662	1.79316	0.337285	1.76404	0.248921	-0.200528
O35972	O35972	39S ribosomal protein L23, mitochondrial	Mrpl23	2599	5	5	1	44.5	44.5	10.3	0	62.246	-1.03161	-1.20262	-0.472557	-1.25003	-1.37234	-0.93107	-1.2238	-1.07206	-1.58053	-1.30803	0.358433	-0.157266
Q91YJ5;Q5M6W7;F6RR02;Q5M6W8	Q91YJ5;Q5M6W7	Translation initiation factor IF-2, mitochondrial	Mtif2	6223	5	5	5	9.5	9.5	9.5	0	17.746	-1.27458	-1.53176	-1.31236	-1.68648	-2.28786	-1.58253	-1.30514	-1.47786	-1.78972	-1.52831	0.159828	0.0818972
P03888	P03888	NADH-ubiquinone oxidoreductase chain 1	Mtnd1	2796	5	5	5	14.5	14.5	14.5	0	87.282	0.815502	0.346127	0.90663	0.614098	0.45554	0.491478	-0.150565	0.55262	-0.027503	0.565888	0.973838	-0.341195
Q9CQ75	Q9CQ75	NADH dehydrogenase [ubiquinone] 1 alpha subcomplex subunit 2	Ndufa2	6565	5	5	5	41.4	41.4	41.4	0	91.867	2.86226	2.89065	2.12277	2.41212	2.09822	2.20044	1.99519	2.09866	1.68443	1.70022	1.55931	-0.54142
Q9CQS2	Q9CQS2	H/ACA ribonucleoprotein complex subunit 3	Nop10	6613	5	5	5	71.9	71.9	71.9	0	50.335	-1.2062	-1.31956	-1.42724	-2.33771	-2.15453	-0.584345	-1.53098	-1.17094	-0.281991	-0.517905	1.54384	0.871817
Q99P30	Q99P30	Peroxisomal coenzyme A diphosphatase NUDT7	Nudt7	6507	5	5	5	19.5	19.5	19.5	0	40.685	-1.513	-1.58401	-1.84513	-1.93303	-1.57644	-1.93719	-2.60738	-1.46145	-2.35067	-1.2605	0.386594	-0.233116
Q505D7;A0A0U1RPB1	Q505D7;A0A0U1RPB1	Optic atrophy 3 protein homolog	Opa3	4276	5	5	5	24.6	24.6	24.6	0	40.559	0.236343	0.271952	0.232944	-0.214323	-0.150061	-1.30637	0.542619	0.76453	0.39717	0.820714	0.16031	0.168362
A0A1L1SVK0;Q61206;A0A1L1SRD0;A0A1L1SQ76;A0A1L1SQV7;A0A1L1SSQ5	A0A1L1SVK0;Q61206;A0A1L1SRD0	Platelet-activating factor acetylhydrolase IB subunit beta	Pafah1b2	642	5	5	5	34.5	34.5	34.5	0	213.37	0.821131	0.635035	0.753748	0.724449	1.76663	0.796728	0.477309	0.157259	-0.515817	0.150826	1.37122	-0.726937
Q9CQV1;A0A1L1SQA2	Q9CQV1;A0A1L1SQA2	Mitochondrial import inner membrane translocase subunit TIM16	Pam16	6621	5	5	5	50.4	50.4	50.4	0	214.13	0.0219154	-0.662495	0.095129	-0.12315	0.338423	-0.573086	-1.36083	-0.335812	-1.00747	-0.651595	1.72526	-0.719723
P58196	P58196	Phospholipid scramblase 4	Plscr4	3469	5	5	5	19.3	19.3	19.3	0	203.96	1.31962	1.12138	1.15809	0.50317	0.371857	1.06032	0.566396	0.692247	-1.41722	0.736857	0.562003	-0.567103
Q9JIG8;A0A140LJ36	Q9JIG8;A0A140LJ36	PRA1 family protein 2	Praf2	7275	5	5	5	27	27	27	0	19.402	0.883385	1.47728	1.19769	1.30292	1.24339	1.03134	1.38307	1.653	1.33273	1.55649	0.566267	0.170396
Q8C5R8	Q8C5R8	Phosphoribosyl pyrophosphate synthetase 1-like 1.	Prps1l1	5538	5	2	1	20.4	8.8	4.1	0	63.762	-1.39865	-1.11035	-1.05718	-0.997721	-1.02479	-1.42183	-1.7178	-1.42009	-1.34694	-2.23157	1.6642	-0.509908
Q8R2Y8	Q8R2Y8	Peptidyl-tRNA hydrolase 2, mitochondrial	Ptrh2	5911	5	5	5	46.4	46.4	46.4	0	323.31	1.88362	1.69014	1.68818	1.8389	2.01261	2.06915	0.696769	1.12062	1.78923	1.76105	0.635923	-0.335324
Q8R143;E0CXB5;F6TFF2;E0CY65	Q8R143;E0CXB5	Pituitary tumor-transforming gene 1 protein-interacting protein	Pttg1ip	5872	5	5	5	23.6	23.6	23.6	0.00031852	4.4686	-0.845287	0.144299	0.756525	-0.493582	-0.734711	0.0580711	-0.357841	-0.330786	-0.696797	0.371484	0.043191	0.0433775
P14115	P14115	60S ribosomal protein L27a	Rpl27a	2944	5	5	5	28.4	28.4	28.4	0	52.697	2.51265	1.66655	2.62752	1.75994	1.31652	2.20759	2.43685	2.67056	1.99639	1.91471	0.418855	0.268583
Q9CQR2	Q9CQR2	40S ribosomal protein S21	Rps21	6610	5	5	5	59	59	59	0	191.51	0.951365	1.22447	0.841436	-0.0434437	0.525881	0.921791	-0.113502	0.553009	0.43765	0.239564	0.493243	-0.29224
P62267	P62267	40S ribosomal protein S23	Rps23	3568	5	5	5	29.4	29.4	29.4	0	32.878	-0.414797	0.966345	0.49283	0.485142	0.629007	0.937824	0.555528	1.45345	-0.699773	-0.116197	0.00420944	-0.00553837
P50543	P50543	Protein S100-A11	S100a11	3355	5	5	5	51	51	51	0	81.66	2.19855	2.40118	2.60612	1.97644	1.75868	2.59027	2.40142	2.62403	2.16449	1.85445	0.281651	0.13874
Q9CZB0;F8WGB3;D3Z1A8	Q9CZB0;F8WGB3	Succinate dehydrogenase cytochrome b560 subunit, mitochondrial	Sdhc	6768	5	5	5	29	29	29	0	32.063	1.67858	1.17946	1.85165	2.09423	1.11876	1.30216	1.21762	1.46918	0.633374	1.2905	0.887504	-0.401971
D3Z5H3;Q9D8V7;D6RFV4;A0A494BAT3	D3Z5H3;Q9D8V7	Signal peptidase complex catalytic subunit SEC11C	Sec11c	1654	5	5	5	25.7	25.7	25.7	0.00017476	7.2897	-1.40981	-1.34087	-1.53663	-1.66272	-2.85876	-1.50214	-1.31995	-1.00347	-2.75508	-1.69002	0.0975487	0.107624
P62342	P62342	Selenoprotein T	Selt	3583	5	5	5	32.3	32.3	32.3	0	121.98	0.62199	1.05865	0.888399	0.939861	-0.230654	0.528587	0.357461	0.223663	-0.545718	-0.141198	1.02132	-0.57109
Q9JIM1;E9PXM6;E9Q221;E9Q503;E9Q3D1;E9PWD6;E9PZV0;E9PVH9;E9PXQ6;E9PWY7	Q9JIM1;E9PXM6	Equilibrative nucleoside transporter 1	Slc29a1	7280	5	5	5	11.1	11.1	11.1	0	36.502	-0.335484	-1.52685	-0.223097	-0.791437	-0.776604	-0.46483	-0.0391817	0.01474	-1.22024	-0.340245	0.463222	0.320744
O35316;A0A0U1RQA5;A0A0U1RP20;A0A0U1RQA0;F6UKB4;E9Q151;O55192;Q8VBW1	O35316;A0A0U1RQA5;A0A0U1RP20;A0A0U1RQA0	Sodium- and chloride-dependent taurine transporter	Slc6a6	2536	5	4	4	9.8	8.7	8.7	0	63.32	2.58341	-0.103287	1.71637	-1.18984	2.07374	2.17832	2.80155	3.38786	3.30363	3.46555	1.54681	2.0113
P62320;A0A1W2P7K5	P62320;A0A1W2P7K5	Small nuclear ribonucleoprotein Sm D3	Snrpd3	3579	5	5	5	53.2	53.2	53.2	0	40.305	3.17651	3.45176	3.06534	1.81928	2.89768	2.59653	3.4929	3.66189	3.3223	3.84334	0.71246	0.501276
P62307	P62307	Small nuclear ribonucleoprotein F	Snrpf	3573	5	5	5	48.8	48.8	48.8	0	87.959	1.03233	1.77247	1.23618	-0.480515	0.369413	1.55616	1.58309	2.15514	1.77479	2.05967	1.46993	1.0398
P62309	P62309	Small nuclear ribonucleoprotein G	Snrpg	3574	5	5	5	36.8	36.8	36.8	0	23.1	1.16798	0.801081	0.712893	0.220459	-0.142443	1.02607	1.98934	1.54935	1.60971	1.01396	1.76111	0.885691
Q64337;D3YZJ1;F6VD69	Q64337;D3YZJ1	Sequestosome-1	Sqstm1	1576	5	5	5	18.3	18.3	18.3	0	31.914	-1.95138	-1.35013	-0.86306	-1.01772	-0.591312	-1.41782	-1.3756	-0.777275	-1.53346	-3.08026	0.50191	-0.482163
Q9D8L3;Q62186	Q9D8L3;Q62186	Translocon-associated protein subunit delta	Ssr4	4580	5	5	5	36.4	36.4	36.4	0	69.338	2.58082	2.10778	2.76111	0.00656891	0.931482	2.61767	2.82488	3.05067	0.74026	2.97648	0.532143	0.764438
Q62277;F6VR28	Q62277;F6VR28	Synaptophysin	Syp	4587	5	5	5	13.7	13.7	13.7	0	94.365	3.28677	3.32629	2.70856	2.65477	4.03222	2.68707	2.94096	2.74414	2.70263	2.22725	1.06499	-0.541309
D6RFU9	D6RFU9	Synaptophysin-like protein 1.	Sypl	1701	5	5	2	36.7	36.7	22.8	0	284.94	6.6621	6.51663	6.5612	6.19945	6.25741	6.679	5.95465	6.49716	6.48639	6.53373	0.0206222	-0.00917377
E9QQ99;D3Z1Y1;A0A0R4J1R1;Q9DBY1;D3YZH4	E9QQ99;D3Z1Y1;A0A0R4J1R1;Q9DBY1	E3 ubiquitin-protein ligase synoviolin	Syvn1	447	5	5	5	8.7	8.7	8.7	0	16.793	-0.731352	-0.0816689	-0.251553	-0.0183392	-0.517557	-0.000457764	-0.374827	-0.0503235	0.113502	0.110532	0.916635	0.279779
P62075;A0A1W2P7H2;A0A1W2P756	P62075;A0A1W2P7H2	Mitochondrial import inner membrane translocase subunit Tim13	Timm13	3557	5	5	5	53.7	53.7	53.7	0	84.923	-0.742662	-0.57679	-0.747286	-0.317335	-0.765705	-0.555208	-0.486485	-0.812946	-0.682233	-1.75885	0.419643	-0.229188
A0A0A6YVS2;Q921L3	A0A0A6YVS2;Q921L3	Transmembrane and coiled-coil domain-containing protein 1	Tmco1	125	5	5	5	24	24	24	0	28.938	-0.390055	0.103182	-0.181374	-0.512074	-1.20158	0.430569	-0.0600939	0.0569801	0.0435457	0.525094	1.48145	0.635599
Q9CPQ3;A0A2R8VHM4;A0A2R8VHJ4	Q9CPQ3	Mitochondrial import receptor subunit TOM22 homolog	Tomm22	6524	5	5	5	65.5	65.5	65.5	0	314.26	0.162115	0.123051	0.550381	-0.143394	-0.292053	0.221609	-0.100493	0.205297	-0.222745	-0.0586691	0.163915	-0.0710199
O89023	O89023	Tripeptidyl-peptidase 1	Tpp1	2763	5	5	5	10	10	10	0	149.22	2.06841	2.25798	2.32765	1.997	1.52192	2.40196	1.07994	1.59262	1.99662	2.05386	0.342029	-0.209592
A0A286YDF2;O89116	A0A286YDF2;O89116	Vesicle transport through interaction with t-SNAREs homolog 1A	Vti1a	717	5	5	1	25.9	25.9	7.6	0	63.062	-0.343473	-0.214825	-0.544533	-0.465826	-0.587559	-0.297907	-0.0544939	0.259708	-0.249305	-0.0380335	1.74523	0.355237
B8JJ66;B8JJ69;F6X1P1;F6W3U3;B8JJ67	B8JJ66;B8JJ69;F6X1P1;F6W3U3	RIKEN cDNA 2310061I04 gene	2310061I04Rik	1358	6	6	6	20.7	20.7	20.7	0.00018539	9.7996	-2.38171	-2.64627	-1.73456	-1.84293	-2.35665	-2.90964	-3.1135	-2.24445	-2.39732	-2.34542	0.879651	-0.409642
O35083;A0A0R4J263;G3UWV6	O35083;A0A0R4J263	1-acyl-sn-glycerol-3-phosphate acyltransferase alpha	Agpat1	465	6	6	6	28.8	28.8	28.8	0	148.54	0.0610905	-0.112183	0.207161	-0.35335	-0.572161	0.452971	0.585986	0.67408	-0.177466	0.418969	1.54049	0.544796
P62743;A0A0U1RPS0;A0A0U1RQ06	P62743;A0A0U1RPS0	AP-2 complex subunit sigma	Ap2s1	3592	6	6	6	35.9	35.9	35.9	0	34.956	1.95885	1.97443	1.94432	1.85939	1.73989	1.87998	1.57887	1.1359	1.19829	1.57047	1.72742	-0.422674
Q9DCZ4	Q9DCZ4	Apolipoprotein O	Apoo	7140	6	6	6	39.4	39.4	39.4	0	147.45	2.20848	1.7224	1.87004	1.68682	2.11856	1.4241	1.63238	1.66484	1.5169	1.22966	1.94459	-0.427682
Q9CR51	Q9CR51	V-type proton ATPase subunit G 1	Atp6v1g1	6649	6	6	6	50	50	50	0	323.31	1.27176	0.97761	0.947548	0.899275	1.87495	1.57425	1.0727	1.12674	1.16413	0.558877	0.150505	-0.09489
Q9DCA5;E9Q2V8	Q9DCA5	Ribosome biogenesis protein BRX1 homolog	Brix1	7105	6	6	6	24.9	24.9	24.9	0.00019589	13.013	-2.23077	-2.08108	-2.15738	-3.05617	-2.83803	-2.11789	-1.92469	-1.65314	-1.42952	-0.778399	1.71581	0.891959
Q8R5L1;O35658	Q8R5L1;O35658	Complement component 1 Q subcomponent-binding protein, mitochondrial	C1qbp	5973	6	6	6	31.9	31.9	31.9	0	320.61	2.70924	2.19394	3.07392	2.85774	1.16444	2.80865	2.1993	2.03123	1.80001	0.931523	0.445019	-0.445714
Q9WVT6	Q9WVT6	Carbonic anhydrase 14	Ca14	7590	6	6	6	20.2	20.2	20.2	0	177.95	0.000867844	0.810871	0.659821	0.82304	0.894325	0.370695	0.469241	0.251211	0.154603	0.531451	0.821697	-0.282345
B1AUQ7;Z4YJH1;Q9R1K9;P41209	B1AUQ7;Z4YJH1;Q9R1K9	Centrin-2	Cetn2	1259	6	6	6	56.8	56.8	56.8	0	18.326	-0.64707	-0.768137	-0.633556	-0.888128	-1.01678	0.130709	-0.883533	-0.693542	-0.79869	-0.694924	0.476448	0.202737
Q91WS0	Q91WS0	CDGSH iron-sulfur domain-containing protein 1	Cisd1	6185	6	6	6	52.8	52.8	52.8	0	323.31	1.90481	1.88305	2.24058	2.51688	2.49619	2.50671	1.92136	1.44828	1.99054	2.0063	0.504666	-0.233664
Q60771	Q60771	Claudin-11	Cldn11	4414	6	6	6	31.4	31.4	31.4	0	159.8	2.26122	2.98574	3.64454	5.54609	6.07394	2.35182	1.57014	1.95612	2.20804	1.9575	1.63526	-2.09358
A0A0G2JEK2;P63254	A0A0G2JEK2;P63254	Cysteine-rich protein 1	Crip1	201	6	6	6	43	43	43	0	137.44	3.40976	3.66068	2.40275	3.99878	2.07623	4.18078	3.6799	3.30773	2.18229	-0.957486	0.265668	-0.631
Q9CZX9	Q9CZX9	ER membrane protein complex subunit 4	Emc4	6795	6	6	6	45.9	45.9	45.9	0	28.929	-1.09562	-0.340824	-0.997871	-1.61049	-1.37561	-1.11998	-0.799369	-0.766127	-1.39477	-1.07628	0.0788425	0.0527807
Q61559;Q6PKB0;A0A1B0GSK0	Q61559;Q6PKB0	IgG receptor FcRn large subunit p51	Fcgrt	4519	6	6	6	16.2	16.2	16.2	0	109.11	2.14348	0.000364304	1.14726	0.497353	1.29342	1.19212	1.83128	1.60911	1.12693	1.07621	0.398044	0.350756
P35846;E9Q543;E9PXL5;E9PYD9;E9PXB5;Q9R223;E9Q3D3;A0A0R4J1Q2	P35846;E9Q543;E9PXL5;E9PYD9;E9PXB5	Folate receptor alpha	Folr1	3215	6	6	6	33.7	33.7	33.7	0	246.83	1.62533	0.510427	0.218533	0.690174	1.43461	-0.430216	-0.364753	-0.340132	0.121274	0.915315	1.40953	-0.915518
Q91W53	Q91W53	Golgin subfamily A member 7	Golga7	6151	6	6	6	46	46	46	0	16.037	0.380924	0.46673	0.832497	0.330297	1.09085	0.0576305	0.735406	0.955093	0.709397	0.680362	0.0118445	0.00731792
P70349;B0R1E3	P70349;B0R1E3	Histidine triad nucleotide-binding protein 1	Hint1	3716	6	6	6	58.7	58.7	58.7	0	64.82	0.57646	1.50089	0.721449	1.14464	1.30958	1.47161	1.45553	1.69602	0.388741	-0.204171	0.0793531	-0.0890566
Q9D0S9	Q9D0S9	Histidine triad nucleotide-binding protein 2, mitochondrial	Hint2	6833	6	6	6	45.4	45.4	45.4	0	222.52	2.67538	2.13998	2.66838	2.2275	2.00389	2.26025	1.84953	2.19376	2.16796	0.80444	0.826932	-0.487839
P50172;Q3TJI8;F2Z3U6	P50172;Q3TJI8	Corticosteroid 11-beta-dehydrogenase isozyme 1	Hsd11b1	3345	6	6	6	21.2	21.2	21.2	0	34.557	1.25575	1.28282	2.12181	0.70871	0.283762	1.65394	1.15523	0.83643	0.648782	1.65675	0.0572034	0.0596563
Q792F9;Q00651	Q792F9;Q00651	Integrin alpha-4	Itga4	3840	6	6	6	7.1	7.1	7.1	0	22.337	-2.02657	-1.77361	-2.50611	-2.15403	-2.8729	-1.90972	-2.24017	-2.24969	-2.30788	-2.31633	0.112433	0.0618841
O88653;A0A0G2JGQ3	O88653;A0A0G2JGQ3	Ragulator complex protein LAMTOR3	Lamtor3	2725	6	6	6	50	50	50	0	66.108	-0.601389	-0.0767956	-0.43819	-1.09797	-0.379761	-0.801931	-0.794999	-0.550356	-1.16848	-0.722636	0.748352	-0.288861
Q8K215	Q8K215	LYR motif-containing protein 4	Lyrm4	5763	6	6	6	57.1	57.1	57.1	0	33.509	-0.417662	-0.353689	-0.252293	-0.012516	-0.0324078	-0.347214	-0.886006	-0.451956	-1.42555	-0.790084	1.58977	-0.566448
Q99KX1;A0A0N4SVX3;A0A0N4SVM2	Q99KX1	Myeloid leukemia factor 2	Mlf2	6430	6	6	6	34.8	34.8	34.8	0	22.45	1.41133	0.730175	0.48407	0.787653	1.44169	0.82037	0.734679	1.33224	1.28691	1.19074	0.175302	0.102004
Q9CPT4	Q9CPT4	Myeloid-derived growth factor	Mydgf	6531	6	6	6	38.6	38.6	38.6	0	112.43	1.39952	1.11304	1.54852	1.30554	0.982632	1.34863	1.21658	1.23542	0.66529	1.61798	0.106967	-0.0530695
Q9CZA6;D6RJ36	Q9CZA6	Nuclear distribution protein nudE homolog 1	Nde1	6767	6	6	3	18.6	18.6	8.7	0	28.738	-2.10793	-2.31508	-2.02911	-2.2063	-2.3022	-2.06773	-2.64473	-2.73211	-2.35632	-2.37891	1.01154	-0.243839
Q4FZG9	Q4FZG9	NADH dehydrogenase [ubiquinone] 1 alpha subcomplex subunit 4-like 2	Ndufa4l2	4253	6	6	6	40.2	40.2	40.2	0.00017486	7.3106	1.07835	1.67691	0.422905	0.138561	-0.357788	0.79277	0.863265	-0.457251	1.42291	2.08193	0.264352	0.348936
O09111	O09111	NADH dehydrogenase [ubiquinone] 1 beta subcomplex subunit 11, mitochondrial	Ndufb11	2507	6	6	6	49.7	49.7	49.7	0	151.56	2.89112	2.52089	2.73051	2.62898	2.49296	2.26004	2.4403	2.43087	2.42283	2.16547	2.00835	-0.308991
Q9CQC7	Q9CQC7	NADH dehydrogenase [ubiquinone] 1 beta subcomplex subunit 4	Ndufb4	6575	6	6	6	46.5	46.5	46.5	0	68.528	1.52156	1.99419	1.94192	1.76521	2.01454	0.666502	0.701976	1.5877	1.6619	1.56938	1.42797	-0.609993
Q9QZ23;A0A0N4SUH8;D3Z285	Q9QZ23;A0A0N4SUH8;D3Z285	NFU1 iron-sulfur cluster scaffold homolog, mitochondrial	Nfu1	257	6	6	6	29.4	29.4	29.4	0	17.188	-0.38431	-1.12584	-0.672915	-0.883957	-1.3103	-0.503098	-0.482629	-1.22213	-1.37482	-0.981715	0.054321	-0.037414
A0A1W2P872	A0A1W2P872	RNA-binding protein Nova-2	Nova2	665	6	6	4	17.7	17.7	12.4	0	30.285	-0.930326	-1.23612	-2.02014	-1.58702	-2.28285	-1.02665	-0.976064	-1.27396	-0.830665	-0.544593	1.41687	0.680905
A2BGI8;Q9D868;A2BGI9	A2BGI8;Q9D868;A2BGI9	Peptidyl-prolyl cis-trans isomerase;Peptidyl-prolyl cis-trans isomerase H	Ppih	1154	6	6	6	31.6	31.6	31.6	0.00017094	6.6387	-2.01695	-2.09165	-2.38931	-2.41442	-2.16274	-2.29226	-2.95524	-2.39335	-1.90371	-2.13887	0.263499	-0.121674
Q9D0W5	Q9D0W5	Peptidyl-prolyl cis-trans isomerase-like 1	Ppil1	6835	6	6	6	37.3	37.3	37.3	0	66.073	1.61836	1.66176	0.778337	0.390284	0.493626	1.90591	1.97692	1.79066	1.92094	2.40358	2.05988	1.01113
Q9R1P1	Q9R1P1	Proteasome subunit beta type-3	Psmb3	7502	6	6	6	32.2	32.2	32.2	0	40.969	0.108465	-0.16293	0.177103	0.256336	0.365652	1.15505	-0.358544	-0.133133	-0.59826	0.0867586	0.144209	-0.11855
Q9CQU3	Q9CQU3	Protein RER1	Rer1	6619	6	6	6	33.7	33.7	33.7	0	201.45	-0.0346527	0.61274	1.0155	0.673538	0.11533	0.815569	1.00936	1.10942	0.715444	0.795705	1.09753	0.412607
Q9CR57;A0A1L1SUF6	Q9CR57;A0A1L1SUF6	60S ribosomal protein L14	Rpl14	6650	6	6	6	29	29	29	0	49.314	1.64455	1.85067	2.14397	1.3338	1.19537	1.60146	1.6392	1.57406	1.15602	1.63826	0.235239	-0.111871
Q8BP67	Q8BP67	60S ribosomal protein L24	Rpl24	5340	6	6	6	36.3	36.3	36.3	0	71.109	2.35033	2.24147	2.64438	2.13997	1.54596	1.81101	2.17326	1.91924	2.20125	1.90377	0.420039	-0.182714
P62264;D3YVF4;D3Z7I1	P62264;D3YVF4;D3Z7I1	40S ribosomal protein S14	Rps14	3567	6	6	6	37.7	37.7	37.7	0	268.87	2.674	2.46343	2.61983	2.33231	2.17362	1.8825	3.19001	2.49876	2.28388	2.19853	0.0634208	-0.041902
P62849;A0A286YEB7	P62849;A0A286YEB7	40S ribosomal protein S24	Rps24	3608	6	6	6	35.3	35.3	35.3	0	25.372	1.14623	0.912859	1.146	0.941454	-0.114809	0.436075	0.781301	1.39659	0.721528	0.960858	0.0671361	0.052923
P62852;A0A1L1SQA8	P62852;A0A1L1SQA8	40S ribosomal protein S25	Rps25	3609	6	6	6	36	36	36	0	77.715	2.52579	2.62115	2.92871	2.22381	2.53943	2.26106	2.13757	2.21682	1.9203	2.8092	0.836481	-0.298788
P08207	P08207	Protein S100-A10	S100a10	2850	6	6	6	49.5	49.5	49.5	0	89.884	1.09569	0.121489	1.45395	1.03811	1.26754	0.943783	-0.23515	0.595636	0.137843	-0.204543	1.29666	-0.747844
A0A0A0MQ90;P97352	A0A0A0MQ90;P97352	Protein S100-A13	S100a13	107	6	6	6	30	30	30	0	184.74	1.92948	2.34426	2.15841	2.2451	1.49487	3.30467	1.73362	2.65889	2.53999	1.65726	0.462196	0.344464
O08530	O08530	Sphingosine 1-phosphate receptor 1	S1pr1	2457	6	6	6	18.1	18.1	18.1	0	41.142	0.429264	0.247307	0.222448	0.0585213	-0.150311	0.684195	-0.0383921	0.541309	0.10745	0.128997	0.311255	0.123266
Q3TMX0;O08992;H3BLG5;A2AKJ9;A2AKJ6;A2AKJ5	Q3TMX0;O08992;H3BLG5;A2AKJ9;A2AKJ6	Syntenin-1	Sdcbp	2499	6	6	6	26.8	26.8	26.8	0	127.36	-0.990208	-0.787601	-0.405916	-0.610434	-1.41554	-0.426476	-0.870988	-0.480083	-0.68801	-0.51789	0.628591	0.245251
Q5M8N4;A0A2I3BPM4;A0A2I3BQS7;A0A2I3BRL7	Q5M8N4;A0A2I3BPM4;A0A2I3BQS7	Epimerase family protein SDR39U1	Sdr39u1	4319	6	6	6	25.6	25.6	25.6	0	38.819	-1.18129	-0.500988	-0.151087	0.534515	-0.747328	-0.971592	-1.5042	-0.704216	-1.11974	-1.50504	1.28898	-0.751721
D3YWT0;D3Z569;D3YTS1;Q9R0P6	D3YWT0;D3Z569;D3YTS1;Q9R0P6	Signal peptidase complex catalytic subunit SEC11;Signal peptidase complex catalytic subunit SEC11A	Sec11a	1476	6	6	6	25.9	25.9	25.9	0	46.401	-0.278801	-0.790812	0.0117378	-0.905005	-1.42651	-0.289213	0.182729	-0.179615	0.0845747	-0.332484	1.1661	0.571076
P70274;E0CX80;E0CY03;E0CZ76	P70274;E0CX80	Selenoprotein P	Sepp1	3701	6	6	6	22.9	22.9	22.9	0	16.508	-1.11436	-1.64832	-0.994232	-1.68097	-1.46163	-1.40904	-1.48464	-1.01153	-0.935784	-0.558536	0.682578	0.299996
P59708;A0A1W2P7L7	P59708;A0A1W2P7L7	Splicing factor 3B subunit 6	Sf3b6	3491	6	6	6	50.4	50.4	50.4	0	323.31	0.759882	0.907238	0.505919	1.20095	0.211048	0.458559	-0.796163	0.959026	0.0008955	1.3867	0.328073	-0.315204
Q8CAK3	Q8CAK3	Shiftless antiviral inhibitor of ribosomal frameshifting protein homolog	Shfl	5577	6	6	6	16.6	16.6	16.6	0	21.675	-3.40649	-3.00124	-2.49864	-2.83326	-3.28154	-2.20313	-2.88388	-1.8896	-3.11827	-3.49135	0.378665	0.286986
Q5U4D8	Q5U4D8	Sodium-dependent multivitamin transporter	Slc5a6	4381	6	6	6	12.9	12.9	12.9	0	29.746	0.208807	-0.738464	-0.243099	-0.881681	-1.08035	-1.86541	-1.17461	-0.680809	-1.38573	-0.403327	0.823767	-0.555019
Q8BXR1;D3YY38	Q8BXR1;D3YY38	Probable cationic amino acid transporter	Slc7a14	5442	6	6	6	9.5	9.5	9.5	0	18.048	-2.03987	-1.16117	-1.07666	-0.316633	-0.828403	-2.2325	-2.9679	-1.41698	-1.80142	-2.7337	1.67293	-1.14595
Q04519	Q04519	Sphingomyelin phosphodiesterase	Smpd1	3881	6	6	6	10.7	10.7	10.7	0.00018843	10.744	-1.76954	-1.3924	-1.03203	-1.20018	-1.57708	-1.36071	-1.68792	-1.70247	-1.86638	-1.92388	1.03935	-0.314024
Q8R2K3;Q9CYR0;D3Z3Y3	Q8R2K3;Q9CYR0	Single-stranded DNA-binding protein;Single-stranded DNA-binding protein, mitochondrial	Ssbp1	5897	6	6	6	49.3	49.3	49.3	0	149.16	1.68311	1.52455	1.3021	1.38422	1.30502	1.44916	0.880605	1.20594	1.30566	1.09355	1.15544	-0.252816
Q64310;E0CXD9;F7CH13	Q64310;E0CXD9;F7CH13	Surfeit locus protein 4	Surf4	4631	6	6	6	24.5	24.5	24.5	0	252.3	2.27413	2.07706	2.48262	2.19844	1.58696	2.2599	2.2673	2.08249	2.0236	2.04685	0.0265683	0.0121859
Q9D6K5	Q9D6K5	Synaptojanin-2-binding protein	Synj2bp	6932	6	6	1	46.9	46.9	7.6	0	73.97	-0.65254	-0.0285683	0.0230064	-0.264847	-0.514879	-0.524805	-0.836516	-0.34561	-1.63043	-2.36429	1.18538	-0.852764
Q8BQ46;F6QCI0	Q8BQ46;F6QCI0	TAF15 RNA polymerase II	Taf15	5350	6	4	4	10.4	6.3	6.3	0.00017161	6.764	1.14606	1.14133	0.562531	0.340454	0.897783	-0.624624	0.120553	0.531094	0.55391	0.8824	0.909703	-0.524965
D3Z0T0;Q62311;D3Z5H6;S4R1R2	D3Z0T0;Q62311;D3Z5H6	Transcription initiation factor TFIID subunit 6	Taf6	1599	6	6	6	12.7	12.7	12.7	0	51.283	-2.20486	-2.65389	-2.55025	-3.39289	-3.79923	-2.86562	-3.20037	-2.6648	-2.36808	-2.46205	0.264056	0.208042
Q3V009;A0A1L1STZ6	Q3V009	Transmembrane emp24 domain-containing protein 1	Tmed1	4228	6	6	6	24.2	24.2	24.2	0	23.177	-1.00174	-1.03261	-1.30439	-1.16279	-1.34955	-1.04258	-1.12716	-1.08008	-0.353034	-1.4266	0.3847	0.164327
Q78IS1	Q78IS1	Transmembrane emp24 domain-containing protein 3	Tmed3	4917	6	6	6	34.4	34.4	34.4	0	29.461	-0.670475	-0.251253	-0.230377	-1.06056	-0.997564	-0.024456	-1.05502	-1.32641	-0.825686	-0.669978	0.19628	-0.138264
Q9CXE7;E9PXY3;D3Z615;Q8C5H9;Q3V440;E9Q2J2	Q9CXE7;E9PXY3	Transmembrane emp24 domain-containing protein 5	Tmed5	6717	6	6	6	25.8	25.8	25.8	0	27.036	1.47403	1.55817	1.69555	1.45286	0.726343	2.24426	1.29895	1.67683	1.35709	1.79862	0.59132	0.293759
P07309	P07309	Transthyretin	Ttr	2836	6	6	6	46.9	46.9	46.9	0	219.11	2.41817	1.52784	1.67069	1.63737	1.61706	1.15238	0.674649	1.20317	0.673507	1.46209	1.95799	-0.741067
Q3UX10	Q3UX10	Tubulin alpha chain-like 3	Tubal3	4217	6	2	2	14.8	8.5	8.5	0	92.429	1.04957	0.471205	0.399752	1.36732	2.30926	-0.253321	0.328021	0.863676	0.495681	0.814349	0.871411	-0.669739
Q8CFZ0;G3UYP0;P63280;G3UWL6;G3UWJ1	Q8CFZ0;G3UYP0;P63280	SUMO-conjugating enzyme UBC9	Ube2i	2276	6	6	6	56.4	56.4	56.4	0	45.998	-1.82394	-1.74875	-2.2306	-0.877312	-1.80225	-1.85917	-1.59111	-1.44535	-2.24958	-2.0858	0.22812	-0.149632
Q9Z2M6	Q9Z2M6	Ubiquitin-like protein 3	Ubl3	7683	6	6	6	57.3	57.3	57.3	0	34.619	-1.32687	-1.25607	-1.24747	-1.73055	-1.61928	-1.55602	-1.59668	-1.8686	-1.43418	-1.19802	0.266868	-0.0946512
P99028	P99028	Cytochrome b-c1 complex subunit 6, mitochondrial	Uqcrh	3830	6	6	6	66.3	66.3	66.3	0	323.31	4.08598	3.92734	3.87525	3.8837	3.73598	3.91866	3.66023	3.51322	4.12846	2.51088	0.605506	-0.355359
P63024	P63024	Vesicle-associated membrane protein 3	Vamp3	3634	6	6	3	55.3	55.3	32	0	223.42	4.00198	3.96833	4.03513	3.96379	3.61281	4.61945	3.91587	4.57481	4.68283	4.64383	2.09116	0.570949
A0A0U1RP62;Q9BCZ4;A0A0U1RQ25;A0A0U1RPI8	A0A0U1RP62;Q9BCZ4	Selenoprotein S	Vimp	484	6	6	6	41.2	41.2	41.2	0	68.982	-1.38239	-0.576717	-0.472242	-0.87809	-1.74039	-0.430277	-0.774943	-0.691755	-0.684466	-0.535762	0.796961	0.386525
D3Z645;Q9QZ88;D3YYD5;D3YW98	D3Z645;Q9QZ88;D3YYD5;D3YW98	Vacuolar protein sorting-associated protein 29	Vps29	1668	6	6	6	41.7	41.7	41.7	0	200.49	1.32691	0.841276	0.573471	1.18765	1.26581	0.537046	0.928355	0.938244	-0.051549	0.292748	1.19115	-0.510052
Q9JJ59;D6RFD9	Q9JJ59	ATP-binding cassette sub-family B member 9	Abcb9	7291	7	7	7	11.3	11.3	11.3	0	40.471	0.47336	2.12149	2.3255	2.39425	2.74622	1.14939	1.27337	0.509323	1.58086	0.424365	1.25932	-1.0247
P51910	P51910	Apolipoprotein D	Apod	3380	7	7	7	40.2	40.2	40.2	0	105.56	0.408571	0.653214	1.16647	0.613636	1.18612	0.403755	0.160695	0.594957	-0.391225	0.19418	1.55894	-0.61313
Q8R5J9	Q8R5J9	PRA1 family protein 3	Arl6ip5	5971	7	7	7	32.4	32.4	32.4	0	323.31	3.08269	3.01184	3.01998	2.6313	2.42445	2.53468	2.92934	2.96883	2.73269	2.82113	0.0892286	-0.0367189
Q9JM76;H7BWZ3;D3Z2F7;D3Z2F8;A0A0G2JFK7	Q9JM76;H7BWZ3;D3Z2F7;D3Z2F8;A0A0G2JFK7	Actin-related protein 2/3 complex subunit 3	Arpc3	7363	7	7	7	38.8	38.8	38.8	0	78.491	1.30041	1.02992	1.18882	1.08054	1.0255	0.893869	0.593648	0.920893	0.759063	0.864678	2.39838	-0.318607
Q06185;Q8BTB6	Q06185	ATP synthase subunit e, mitochondrial	Atp5i	3901	7	7	7	67.6	67.6	67.6	0	65.213	4.77445	5.17538	5.38406	5.071	4.74354	4.88418	4.836	4.14135	3.95625	5.2718	0.764685	-0.411773
P97450;E9QAD6	P97450;E9QAD6	ATP synthase-coupling factor 6, mitochondrial	Atp5j	3789	7	7	7	50.9	50.9	50.9	0	259.56	1.81705	1.23385	1.68084	1.50756	1.53171	0.785887	1.36537	1.6568	1.39925	0.554549	0.93367	-0.401832
O08734;F7CUQ1;Q91WX5;A0A494BB74	O08734;F7CUQ1;Q91WX5	Bcl-2 homologous antagonist/killer	Bak1	2478	7	7	7	33.5	33.5	33.5	0	71.036	-1.19636	-0.651335	-0.422073	-1.06717	-1.01269	-0.0779057	-0.793799	-0.526703	-0.504455	0.0973845	1.32902	0.50883
O54962	O54962	Barrier-to-autointegration factor;Barrier-to-autointegration factor, N-terminally processed	Banf1	2619	7	7	7	58.4	58.4	58.4	0	68.348	1.59193	1.554	1.5949	1.46207	1.09207	2.15665	2.23512	2.75026	2.63706	2.40682	3.77486	0.978185
Q3TYS2;A0A0A0MQK0;X1WI15	Q3TYS2;A0A0A0MQK0	Uncharacterized protein C17orf62 homolog	BC017643	4052	7	7	7	35.3	35.3	35.3	0	60.074	0.190224	0.399199	0.869242	0.26321	-0.726061	0.73353	0.0509214	0.288263	0.290143	0.33919	0.200524	0.141247
Q9WVC3;Q924U4;D3Z147	Q9WVC3;Q924U4	Caveolin-2;Caveolin	Cav2	7579	7	7	7	63.6	63.6	63.6	0	230.18	2.93713	2.67124	2.52015	2.21619	3.00886	2.77555	2.19851	2.50242	3.28234	2.52906	0.0194958	-0.0131376
Q8VE99	Q8VE99	Coiled-coil domain-containing protein 115	Ccdc115	6055	7	7	7	45	45	45	0	94.273	-0.290119	-0.846504	-1.32003	-0.952267	-1.68079	0.0170574	-0.386981	-0.0537491	0.404195	0.0437689	2.31127	1.0228
Q64314	Q64314	Hematopoietic progenitor cell antigen CD34	Cd34	4632	7	7	7	18.1	18.1	18.1	0	110.43	1.28236	1.23956	1.99724	1.07268	0.676025	2.30966	1.64785	2.24064	1.67694	2.10883	1.70078	0.743209
P40237;A2AIJ1;A2AIJ2	P40237	CD82 antigen	Cd82	3239	7	7	7	19.9	19.9	19.9	0	69.48	2.30609	2.88687	1.64535	2.29168	3.12749	1.13623	1.69853	1.425	1.35272	2.41517	1.4201	-0.845964
Q91V08;F5CSM7;Q9D676	Q91V08	C-type lectin domain family 2 member D	Clec2d	6101	7	7	6	44	44	38.6	0	66.693	-0.71913	-1.17346	-0.951651	-1.16488	-1.43903	-0.254274	-0.733676	-0.300716	-1.08848	-1.27863	0.769156	0.358475
P02463;A0A1B0GRC0;A0A1B0GSI7	P02463;A0A1B0GRC0;A0A1B0GSI7	Collagen alpha-1(IV) chain;Arresten	Col4a1	2794	7	7	5	7.5	7.5	6.1	0	323.31	3.79234	4.71425	4.23759	4.0185	3.28223	3.59944	3.66915	3.89192	3.78656	3.59375	0.597371	-0.300818
P67871;G3UZJ5;G3UXG7;G3UZA4;G3UZX4;G3UWU5	P67871;G3UZJ5;G3UXG7;G3UZA4;G3UZX4	Casein kinase II subunit beta	Csnk2b	3669	7	7	3	41.4	41.4	17.7	0	258.29	1.55289	1.53732	1.25854	1.47579	0.86371	1.43582	2.08079	1.88067	1.63714	1.20961	0.791096	0.311157
Q8BHC4;B0QZX9	Q8BHC4;B0QZX9	Dephospho-CoA kinase domain-containing protein	Dcakd	5223	7	7	7	26.4	26.4	26.4	0	29.012	-1.31219	-0.177685	0.311321	-0.888868	-0.432711	-0.194803	0.198604	-0.0113239	-0.244304	-0.320849	0.640138	0.385491
Q80WW9;B0R015;F7AIJ1	Q80WW9	DDRGK domain-containing protein 1	Ddrgk1	5068	7	7	7	33	33	33	0	147.62	-1.63096	-1.42822	-0.661465	-0.893864	-1.37418	-0.818216	-0.402457	0.0394554	0.0349302	-0.507916	2.12048	0.866895
Q9D9V3;E0CXS3	Q9D9V3	Ethylmalonyl-CoA decarboxylase	Echdc1	7014	7	7	7	25.5	25.5	25.5	0	64.108	-1.57655	-1.75116	-2.01193	-1.56985	-1.72218	-2.23223	-0.891822	-1.6466	-2.54596	-1.99636	0.182842	-0.136259
Q99KI3	Q99KI3	ER membrane protein complex subunit 3	Emc3	6417	7	7	7	34.5	34.5	34.5	0	189.31	0.0219154	-0.256231	-0.184826	-0.40793	-0.98518	-0.710461	-0.838519	-0.396017	-0.734	0.0465918	0.297452	-0.164031
Q9EP72	Q9EP72	ER membrane protein complex subunit 7	Emc7	7145	7	7	7	44	44	44	0	23.275	0.38549	0.0192966	0.235638	0.0575047	-0.216816	-0.209145	-0.447509	-0.141153	0.338952	0.308425	0.290668	-0.126309
O70378;M0QWY0;M0QWP2	O70378;M0QWY0;M0QWP2	ER membrane protein complex subunit 8	Emc8	2671	7	7	7	40.1	40.1	40.1	0	59.195	-0.415625	-0.819386	-1.31639	-1.60193	-0.194693	-1.00557	-1.04105	-1.44175	-1.54821	0.356229	0.0548862	-0.0664656
Q99M71;A0A1Y7VKS9	Q99M71	Mammalian ependymin-related protein 1	Epdr1	6474	7	7	7	34.4	34.4	34.4	0	103.3	1.38349	0.179995	0.432514	0.778498	0.510914	0.63488	-0.330243	0.0551167	-0.786731	-0.16096	1.42707	-0.77467
P84089;A0A1W2P7H9;A0A1W2P7T3;G3UW85	P84089;A0A1W2P7H9;A0A1W2P7T3;G3UW85	Enhancer of rudimentary homolog	Erh	3757	7	7	7	53.8	53.8	53.8	0	323.31	3.09955	3.21472	2.70854	3.26191	1.55398	3.88422	2.85006	3.89606	3.95781	3.83089	1.36641	0.91607
O88792	O88792	Junctional adhesion molecule A	F11r	2739	7	7	7	29	29	29	0	123.52	1.62372	1.31108	1.43448	1.10949	1.3265	1.65576	1.20243	1.48372	1.71207	0.896838	0.059969	0.0291063
Q920L1;A0A494BBC6;A0A494BAD7;A0A494BBI5	Q920L1;A0A494BBC6;A0A494BAD7	Fatty acid desaturase 1	Fads1	6275	7	7	7	22.8	22.8	22.8	0	18.403	-0.298578	-0.452385	-0.196644	-0.393141	-1.06063	-0.664373	-0.70794	-0.367466	-0.832051	-0.695605	0.47139	-0.173211
Q6P9N1;A0A0G2JH12	Q6P9N1;A0A0G2JH12	Hyccin	Fam126a	4794	7	6	6	17.5	15.4	15.4	0	35.164	-2.20537	-2.15588	-2.22283	-1.86597	-2.04476	-2.24992	-2.29759	-2.52182	-2.3904	-2.58948	2.00753	-0.310876
Q8BR63	Q8BR63	Protein FAM177A1	Fam177a1	5353	7	7	7	32.9	32.9	32.9	0	111.87	-1.16506	-1.82934	-1.27333	-1.12446	0.154789	-1.13874	-1.91825	-1.61645	-2.1714	-1.47204	0.865821	-0.615896
Q76LS9	Q76LS9	Protein FAM63A	Fam63a	4912	7	6	6	19.7	17.7	17.7	0	116.15	-1.11732	-1.64855	-1.71646	-1.55703	-1.54696	-1.37847	-1.0809	-1.37269	-1.28494	-1.21725	1.17168	0.250413
Q9DBE9	Q9DBE9	pre-rRNA processing protein FTSJ3	Ftsj3	7055	7	7	7	15.2	15.2	15.2	0	105.65	-2.04878	-1.75665	-2.04262	-1.74081	-2.36134	0.94628	-1.22605	-1.62247	-0.445731	-1.40262	1.48186	1.23992
P62812;A0A0U1RPE4;A0A140LJE7;Q8BHJ7;A0A0H2UKB5;A0A0G2JGP5;E9Q2L8	P62812;A0A0U1RPE4;A0A140LJE7	Gamma-aminobutyric acid receptor subunit alpha-1	Gabra1	3600	7	7	4	15.4	15.4	9.2	0.00019099	11.512	-0.827785	-0.0627785	-0.871498	-0.095377	-0.656464	-0.856291	-0.986644	-0.597994	-1.52331	-0.365037	0.685343	-0.363074
Q3TFI6;P70224	Q3TFI6;P70224	GTPase IMAP family member 1	Gimap1	3993	7	7	7	29.7	29.7	29.7	0	59.406	2.16483	2.23429	1.60593	2.04648	-0.0250416	1.69949	1.27333	1.79263	1.69544	0.342088	0.194939	-0.244701
Q9CQI3;A0A2I3BR94;A0A2I3BPS1	Q9CQI3;A0A2I3BR94;A0A2I3BPS1	Glia maturation factor beta	Gmfb	6591	7	7	6	53.5	53.5	47.2	0	246.61	-1.58393	-1.37013	-1.28907	-0.64135	-0.728134	-1.71712	-2.09518	-1.96581	-2.30189	-2.09024	2.61956	-0.911524
Q80SZ7;D3Z7Q3;A0A3B2WD42	Q80SZ7	Guanine nucleotide-binding protein G(I)/G(S)/G(O) subunit gamma-5	Gng5	4991	7	7	7	88.2	88.2	88.2	0	121.42	3.27284	3.25445	3.4828	3.30585	3.67359	4.44152	3.69981	4.63131	4.74848	4.42635	2.9633	0.991591
P17047	P17047	Lysosome-associated membrane glycoprotein 2	Lamp2	2996	7	7	7	16.1	16.1	16.1	0	27.757	2.54326	1.26176	2.64024	1.91248	1.84671	1.91659	1.914	2.15828	1.89777	1.90022	0.122762	-0.0835176
Z4YJR1;Q3U3R4;F6YC79;D6RDS1	Z4YJR1;Q3U3R4;F6YC79	Lipase maturation factor;Lipase maturation factor 1	Lmf1	4079	7	7	7	16.7	16.7	16.7	0	66.277	-1.03934	-0.864983	-1.38699	-1.17745	-1.9232	-1.24351	-1.56674	-1.63	-1.56776	-1.08699	0.279821	-0.140606
Q91V01;A0A0N4SUM3	Q91V01	Lysophospholipid acyltransferase 5	Lpcat3	6099	7	7	7	16.6	16.6	16.6	0	122.5	0.361357	0.498274	1.00872	-0.235344	0.355721	0.593706	0.827327	0.770288	-1.44252	0.359342	0.144777	-0.176116
A0A217FL69;Q8R3I2	A0A217FL69;Q8R3I2	Lysophospholipid acyltransferase 2	Mboat2	695	7	7	7	16.1	16.1	16.1	0	34.052	-1.69587	-1.91745	-1.44542	-1.74893	-2.10068	-1.92846	-1.8918	-1.69999	-1.66163	-1.68728	0.0218413	0.00783825
Q9D2V8;D3YWD5;D3YYM9;D6RI23;A0A0J9YVE9;A0A0J9YV35;D3Z2Z9;A0A0J9YUL6;A0A0J9YUD0	Q9D2V8;D3YWD5;D3YYM9	Major facilitator superfamily domain-containing protein 10	Mfsd10	6894	7	7	7	20.8	20.8	20.8	0	105.53	0.0181217	0.104311	0.0284824	-0.258785	-1.38867	0.214725	-0.990586	-0.325493	-0.393992	-0.401616	0.086798	-0.080084
Q9DA75;B1ARS3	Q9DA75;B1ARS3	Sodium-dependent lysophosphatidylcholine symporter 1	Mfsd2a	7017	7	7	7	16.5	16.5	16.5	0	264.48	-0.547232	-1.26646	-0.740898	-1.18113	-0.894201	-0.668148	-1.00656	-0.763376	-0.252942	-0.377736	0.854748	0.312231
Q8VEL0	Q8VEL0	Motile sperm domain-containing protein 1	Mospd1	6069	7	7	7	37.1	37.1	37.1	0	27.902	1.66664	0.95862	1.79033	0.164494	0.611387	-1.29142	1.21573	1.61016	-0.250934	0.985528	0.428926	-0.584483
Q9D023;A0A0A6YY89	Q9D023	Mitochondrial pyruvate carrier 2	Mpc2	6798	7	7	6	42.5	42.5	42.5	0	39.041	1.83691	1.5861	1.95597	2.21993	2.07607	1.33237	1.23386	1.42058	0.169673	1.45844	1.81415	-0.81201
Q9D3F3;Q99N96	Q9D3F3;Q99N96	39S ribosomal protein L1, mitochondrial	Mrpl1	6502	7	7	7	32.2	32.2	32.2	0	39.747	-2.10259	-1.52955	-1.59075	-2.26093	-2.10883	-2.39459	-2.00211	-2.31029	-2.18687	-2.2144	0.997833	-0.303123
Q9D6S7	Q9D6S7	Ribosome-recycling factor, mitochondrial	Mrrf	6937	7	7	7	42.7	42.7	42.7	0	187.51	-1.11597	-1.7854	-1.39453	-1.24153	-1.55839	-1.19887	-1.61918	-2.07695	-1.60568	-2.24332	0.762643	-0.329637
Q9CWE0;D3YW54;D6RCX5;D3Z0X8	Q9CWE0;D3YW54;D6RCX5;D3Z0X8	Mitochondrial fission regulator 1-like	Mtfr1l	6692	7	7	7	27.7	27.7	27.7	0	53.571	-0.377735	-0.248322	-0.207108	-0.721704	-0.12216	-1.50467	-0.902251	0.0196953	-0.292924	-0.79556	0.620939	-0.359736
Q62425;A0A0N4SVQ1	Q62425;A0A0N4SVQ1	Cytochrome c oxidase subunit NDUFA4	Ndufa4	4601	7	7	7	56.1	56.1	56.1	0	121.96	4.565	3.6053	4.43533	4.06701	4.57595	3.49657	3.05582	3.57992	2.83146	2.79292	2.65584	-1.09838
Q9CPP6;D3YTQ8	Q9CPP6	NADH dehydrogenase [ubiquinone] 1 alpha subcomplex subunit 5	Ndufa5	6522	7	7	7	60.3	60.3	60.3	0	323.31	3.11469	2.5386	3.11227	3.14184	3.52349	2.55868	2.20162	2.03618	1.52838	1.82678	2.70259	-1.05585
Q9CR61	Q9CR61	NADH dehydrogenase [ubiquinone] 1 beta subcomplex subunit 7	Ndufb7	6653	7	7	7	45.3	45.3	45.3	0	68.418	2.50932	2.15701	2.6843	2.62774	2.3238	1.78197	1.76272	1.66739	1.45012	1.88538	3.55674	-0.750921
Q9CXZ1;E9QPX3;A0A338P7A0	Q9CXZ1;E9QPX3;A0A338P7A0	NADH dehydrogenase [ubiquinone] iron-sulfur protein 4, mitochondrial	Ndufs4	2097	7	7	7	42.3	42.3	42.3	0	91.384	3.08738	3.15913	3.09985	2.79585	3.21139	2.73619	2.7938	2.36866	2.28915	2.38042	2.63732	-0.557078
Q9DC70	Q9DC70	NADH dehydrogenase [ubiquinone] iron-sulfur protein 7, mitochondrial	Ndufs7	7102	7	7	7	22.8	22.8	22.8	0	84.065	2.54798	2.055	3.25674	2.50421	2.68012	1.37776	2.10881	2.28698	2.40716	1.96942	1.2262	-0.578782
Q9WV85	Q9WV85	Nucleoside diphosphate kinase 3	Nme3	7572	7	7	7	49.7	49.7	49.7	0	74.23	1.39411	1.31855	0.999304	0.327396	0.606874	1.12133	0.940936	-0.574928	0.760121	0.259706	0.556226	-0.427814
Q8VC65;G3UZN7	Q8VC65	Nurim	Nrm	5985	7	7	7	31.3	31.3	31.3	0	46.96	0.456644	0.693335	1.01988	0.732468	-0.626539	1.16264	0.712602	0.555336	0.610433	0.0175829	0.183035	0.15656
P59235	P59235	Nucleoporin Nup43	Nup43	3487	7	7	7	22.1	22.1	22.1	0	94.958	-0.24239	-0.461283	-0.893034	-0.726501	-1.29726	-0.888603	-0.349982	0.230673	-0.78408	0.16109	0.670942	0.397913
Q62422;A0A494BA97;A0A494B943	Q62422;A0A494BA97	Osteoclast-stimulating factor 1	Ostf1	841	7	7	7	42.3	42.3	42.3	0	91.518	-2.18622	-2.9038	-2.49207	-2.88539	-2.57695	-2.64723	-3.76122	-2.49042	-1.87784	-3.45258	0.27209	-0.236974
D3Z5U5;Q9Z257;D3YYR5;Q9Z256;Q9JJX6;A0A0G2JEP2	D3Z5U5;Q9Z257;D3YYR5;Q9Z256;Q9JJX6	P2X purinoceptor;P2X purinoceptor 4	P2rx4	1663	7	7	7	21.3	21.3	21.3	0	45.932	-0.209383	-1.01523	-0.637297	-1.13777	-0.866472	-0.582699	-0.213597	-0.601465	-0.597718	-1.47915	0.110206	0.0783041
Q8BFY6	Q8BFY6	Peflin	Pef1	5137	7	7	7	25.1	25.1	25.1	0	16.953	-0.976595	-1.14258	-1.10522	-1.62068	-1.1552	-1.09305	-2.01506	-1.16457	-1.46259	-1.59032	0.660519	-0.265063
P83870	P83870	PHD finger-like domain-containing protein 5A	Phf5a	3751	7	7	7	56.4	56.4	56.4	0	117.67	1.12568	0.629787	0.673075	0.516464	-0.404476	0.532547	0.324342	0.641577	0.451972	0.805366	0.058313	0.0430544
Q9JJ00	Q9JJ00	Phospholipid scramblase 1	Plscr1	7288	7	7	7	21.6	21.6	21.6	0	35.264	0.282564	1.12416	1.27481	0.945671	1.41672	1.08431	1.15991	1.12737	0.582553	1.30825	0.0675499	0.0436926
E9PUL5;A0A0J9YU72	E9PUL5	Proline-rich transmembrane protein 2	Prrt2	1753	7	7	7	33.2	33.2	33.2	0	208.79	0.445116	0.544123	-0.715956	0.871462	1.68427	0.440886	-0.936162	-0.0705242	-0.82149	0.616649	0.72484	-0.71993
P99026	P99026	Proteasome subunit beta type-4	Psmb4	3828	7	7	7	39.4	39.4	39.4	0	22.093	2.74578	2.29573	2.37761	2.72242	2.22543	2.0168	1.95233	2.57335	1.52274	1.67821	1.42593	-0.524708
Q60692	Q60692	Proteasome subunit beta type-6	Psmb6	4404	7	7	7	41.6	41.6	41.6	0	37.185	-0.168375	0.543623	0.226353	-0.221844	0.161766	0.0358143	0.67348	-0.967012	0.516385	0.324277	0.00870203	0.00828419
O35593	O35593	26S proteasome non-ATPase regulatory subunit 14	Psmd14	2561	7	7	7	25.8	25.8	25.8	0	63.808	-1.20309	-1.47629	-1.14494	-1.86653	-1.75536	-1.18073	-1.31039	-1.61851	-1.53407	-2.65904	0.235273	-0.171308
Q99LH2;A0A286YDD2;A0A286YDW7	Q99LH2	Phosphatidylserine synthase 1	Ptdss1	6453	7	7	7	16.7	16.7	16.7	0	58.15	-0.954475	-0.840252	-0.589798	-1.19673	-1.45104	-0.521551	-1.01118	-0.541752	-0.868281	-0.781585	0.758092	0.261589
P35276;D3YWL1;D3YW33	P35276;D3YWL1;D3YW33	Ras-related protein Rab-3D	Rab3d	3193	7	3	3	36.5	17.4	17.4	0	25.321	2.01235	2.08263	2.26654	1.75281	1.17312	1.9397	1.91909	1.50391	1.51369	1.72946	0.269111	-0.13632
Q99M28	Q99M28	RNA-binding protein with serine-rich domain 1	Rnps1	6471	7	7	7	27.9	27.9	27.9	0	102.43	0.633152	-0.106943	-0.0527802	0.351738	-0.2875	0.350203	1.02044	1.21951	1.76853	1.63677	2.1599	1.09156
Q9CXW4;A2BH06	Q9CXW4;A2BH06	60S ribosomal protein L11	Rpl11	6735	7	7	7	34.3	34.3	34.3	0	128.11	3.14095	3.23884	3.28223	2.49712	2.3009	2.73219	2.94411	2.88865	2.67771	3.01582	0.067686	-0.0403135
P62830;A2A6F8	P62830	60S ribosomal protein L23	Rpl23	3605	7	7	7	55.7	55.7	55.7	0	168.03	1.09488	0.721661	1.44593	0.265854	1.23243	0.315876	0.638213	1.19398	1.48473	1.86065	0.164131	0.146539
P62889;A0A2I3BQF4	P62889;A0A2I3BQF4	60S ribosomal protein L30	Rpl30	3617	7	7	7	67	67	67	0	206.53	2.99658	2.53818	2.87734	2.77927	2.71045	2.86681	3.15012	3.4847	2.99781	3.18868	1.6058	0.357259
P99027;A0A5F8MPY2	P99027;A0A5F8MPY2	60S acidic ribosomal protein P2	Rplp2	3829	7	7	7	77.4	77.4	77.4	0	323.31	1.91659	1.49319	3.11243	1.97868	1.44811	1.89967	2.55894	2.3037	1.26181	1.01598	0.169093	-0.181781
P62843;D3YTQ9	P62843;D3YTQ9	40S ribosomal protein S15	Rps15	3607	7	7	7	51	51	51	0	182.12	1.51437	1.41686	1.91422	0.935257	1.0445	0.839994	0.17662	1.23692	0.195947	0.602225	1.65666	-0.754698
Q9EQU5;A2BE93;A2BE92	Q9EQU5;A2BE93;A2BE92	Protein SET	Set	1150	7	7	7	25.6	25.6	25.6	0	237.77	2.1767	1.89583	0.705063	2.1023	1.81756	2.0508	2.00236	1.44686	1.61129	1.28993	0.0698461	-0.0592428
Q6GQS1;F6X0P2;F7BBH5	Q6GQS1	Calcium-binding mitochondrial carrier protein SCaMC-3	Slc25a23	4715	7	6	6	13.3	11.6	11.6	0	25.164	1.06951	0.25445	-0.0529118	0.594999	0.430471	-0.00205994	0.154691	0.0873299	0.0841761	0.535848	0.684989	-0.287307
A2ASZ8;Z4YLR9;A0A0A6YWC1;F6RC04	A2ASZ8;Z4YLR9	Calcium-binding mitochondrial carrier protein SCaMC-2	Slc25a25	1125	7	7	6	15.1	15.1	13.4	0	17.984	0.988667	0.721218	0.73613	0.644123	1.08299	0.60187	0.692563	0.887465	1.32506	-1.87325	0.398859	-0.507886
A0A0A0MQ70;Q5SWT3	A0A0A0MQ70;Q5SWT3	Solute carrier family 25 member 35	Slc25a35	101	7	7	7	23.3	23.3	23.3	0	52.658	-0.559008	-0.880209	-0.485239	-1.18789	-1.80698	-0.811174	-1.07679	-1.66433	-0.848561	-0.714101	0.0467918	-0.0391268
Q9JKZ2	Q9JKZ2	Sodium/myo-inositol cotransporter	Slc5a3	7340	7	7	7	13.1	13.1	13.1	0	26.873	0.472467	-0.431538	-0.729675	-0.88628	-0.28764	-0.927433	-1.1757	-0.53027	-1.06355	-0.241557	0.709089	-0.415168
P28571;E9Q517;E9Q3V0;E9QA02;E9Q3Z2;B2RQX9;Q761V0	P28571;E9Q517;E9Q3V0	Sodium- and chloride-dependent glycine transporter 1;Transporter	Slc6a9	3128	7	7	7	11	11	11	0	109.85	1.12067	0.953362	0.7311	1.44761	2.27173	0.556	1.68514	1.49026	1.26137	0.850513	0.156007	-0.136238
Q8BXB6;Q3V1K7;F6TQP9	Q8BXB6;Q3V1K7	Solute carrier organic anion transporter family member 2B1	Slco2b1	4233	7	7	4	11.3	11.3	7.3	0	25.966	-0.852886	-1.72263	-1.12203	-1.05992	-0.922562	-1.14718	-1.08215	-0.612764	-1.3162	-0.895074	0.268051	0.125332
Q5NCU4;A0A1L1SSH9;P07214;Q5NCU3	Q5NCU4;A0A1L1SSH9;P07214	SPARC	Sparc	616	7	7	7	27.2	27.2	27.2	0	50.906	1.01892	0.4233	0.607885	0.831455	0.993725	1.03598	0.373908	0.444143	0.776395	0.174436	0.529193	-0.214084
Q91WK1	Q91WK1	SPRY domain-containing protein 4	Spryd4	6176	7	7	7	40.6	40.6	40.6	0	16.355	-1.31577	-1.8474	-0.933531	-2.57657	-1.52225	-1.50266	-1.05764	-1.91121	-1.53087	-2.41648	0.0438331	-0.0446707
Q3TFP0;Q9R0U0	Q3TFP0;Q9R0U0	Serine/arginine-rich splicing factor 10	Srsf10	3994	7	7	5	37.9	37.9	25.8	0	72.673	2.52428	3.23949	2.49986	2.28723	2.29254	2.85439	3.31885	3.00951	4.0042	3.40665	1.65724	0.750042
Q923B6	Q923B6	Metalloreductase STEAP4	Steap4	6328	7	7	7	21.5	21.5	21.5	0	143.4	0.484133	0.471642	0.456631	0.444162	-0.676992	-0.0880852	0.128209	0.0772114	-0.828605	-0.460021	0.838239	-0.470173
A0A0R4J115;O70491	A0A0R4J115;O70491	Stimulated by retinoic acid gene 6 protein	Stra6	404	7	7	7	13.1	13.1	13.1	0	323.31	0.571877	-0.219765	0.0455284	-0.555786	-0.669077	0.0289917	0.0195227	-0.178581	-0.00110722	-0.413205	0.0868276	0.0565687
Q8K0Z7	Q8K0Z7	Translational activator of cytochrome c oxidase 1	Taco1	5738	7	7	7	28.6	28.6	28.6	0	180.9	-0.13339	-0.388739	-0.350853	-0.823139	-0.842497	-0.393105	-0.318145	-0.521458	-1.07865	-0.38026	0.0552746	-0.0305994
Q9R0Q3;F6V6T4;Q8BPI2	Q9R0Q3;F6V6T4;Q8BPI2	Transmembrane emp24 domain-containing protein 2	Tmed2	2135	7	7	7	34.3	34.3	34.3	0	67.904	3.28333	3.01802	2.96988	2.90115	2.0547	3.14818	2.83563	2.91875	1.89025	2.37615	0.293623	-0.211623
Q99KF1;A0A286YDS5	Q99KF1;A0A286YDS5	Transmembrane emp24 domain-containing protein 9	Tmed9	6412	7	6	6	30.2	23	23	0	229.43	0.397123	1.07626	2.30981	0.515314	-0.0607281	1.27212	-0.634028	1.62116	0.113307	0.133035	0.246034	-0.346437
Q80X71;D3Z191;D3Z0M2;D3Z6E0	Q80X71;D3Z191;D3Z0M2	Transmembrane protein 106B	Tmem106b	5071	7	7	7	27.6	27.6	27.6	0	36.007	-0.0989685	-0.418756	-0.059103	0.0678616	0.0735836	-0.568735	-0.358123	-0.124535	-0.740836	-1.03985	1.53434	-0.479339
A0A0R4J1Z3;Q9CR67;Q9CZM3;E0CXY5;A0A0J9YV78	A0A0R4J1Z3;Q9CR67	Transmembrane protein 33	Tmem33	454	7	7	7	26.8	26.8	26.8	0	46.337	0.94545	0.880978	0.746439	0.801077	0.631048	0.659349	0.69093	1.00029	0.734065	0.453801	0.406953	-0.0933119
Q9CQA1	Q9CQA1	Trafficking protein particle complex subunit 5	Trappc5	6570	7	7	7	35.1	35.1	35.1	0	70.248	-1.4507	-1.79161	-0.949741	-1.12399	-1.18299	-1.00674	-1.21446	-0.927917	-1.37031	-1.65934	0.122896	0.0640512
D3Z3L3;D3YYU4;E9PV98;A0A0R4J1B5;Q99PQ1;D3YVI1	D3Z3L3;D3YYU4;E9PV98	Tripartite motif-containing 12C.	Trim12c;Trim5	1631	7	7	7	12.7	12.7	12.7	0	47.639	-2.67651	-2.22243	-2.16679	-2.55458	-3.85764	-2.72837	-3.31143	-3.62729	-1.94994	-2.78333	0.172896	-0.184482
Q99L96;O70401;H3BL26;H3BJJ0	Q99L96;O70401;H3BL26	Tetraspanin;Tetraspanin-6	Tspan6	2673	7	7	7	29	29	29	0	58.916	-0.931816	-0.628744	-1.23384	-1.0949	-0.795635	-1.33647	-1.31489	-1.55529	-1.3257	-1.08779	1.75377	-0.38704
Q9D3A9;A0A0U1RPU8;A0A0U1RPY1;D6RG66	Q9D3A9;A0A0U1RPU8	Protein tweety homolog 1	Ttyh1	6899	7	7	7	15.3	15.3	15.3	0	194.54	0.816982	0.352798	0.506365	0.145699	-0.16567	0.740599	-0.69583	0.396372	0.601848	1.13441	0.111864	0.104245
A0A338P7E5;P68037;A0A338P786;A0A338P702	A0A338P7E5;P68037;A0A338P786	Ubiquitin-conjugating enzyme E2 L3	Ube2l3	797	7	7	7	66.4	66.4	66.4	0	137.19	-0.0662575	0.0673618	-0.0896568	0.289421	0.963604	0.192875	-0.158999	0.114004	0.135255	-0.310378	0.514996	-0.238343
Q64676	Q64676	2-hydroxyacylsphingosine 1-beta-galactosyltransferase	Ugt8	4660	7	7	7	15	15	15	0	20.415	-1.81034	-0.776224	-2.37635	-0.905157	-0.0955105	-0.808207	-0.72519	-0.584038	-1.27048	-0.918614	0.345064	0.331411
Q9CQ69;I7HPX6	Q9CQ69	Cytochrome b-c1 complex subunit 8	Uqcrq	6562	7	7	7	56.1	56.1	56.1	0	169.01	3.3912	2.3291	3.52469	2.86704	1.76726	2.01375	2.14908	1.25933	1.05358	1.91543	1.62026	-1.09762
Q9JI13	Q9JI13	Something about silencing protein 10	Utp3	7261	7	7	7	19.4	19.4	19.4	0	78.019	-3.26298	-2.94743	-3.29258	-3.69927	-4.09635	-2.90406	-2.89813	-2.84311	-2.5904	-2.8609	1.82615	0.640399
Q6TEK5;Q0VGU5;A0A0M3HEP8;A0A0J9YUN6	Q6TEK5;Q0VGU5;A0A0M3HEP8	Vitamin K epoxide reductase complex subunit 1-like protein 1	Vkorc1l1	4858	7	7	7	26.7	26.7	26.7	0.00018454	9.5631	-0.341051	-1.79974	0.0750599	-0.204535	-2.09759	-0.56428	-0.491818	-0.395777	-1.87435	-0.75311	0.0386962	0.0577032
Q8K4P0;Q8K1G7;A0A3Q4EGD8;Q9D1P6	Q8K4P0	pre-mRNA 3 end processing protein WDR33	Wdr33	5825	7	7	7	6.2	6.2	6.2	0	32.746	-0.593092	-1.02944	-1.00594	-1.3348	-1.66242	-1.34647	-1.36724	-0.228176	-0.250684	-0.938344	0.442549	0.298953
Q6ZQL4;A0A3Q4EHN7;A0A3Q4EGD3	Q6ZQL4;A0A3Q4EHN7	WD repeat-containing protein 43	Wdr43	4891	7	7	7	11.8	11.8	11.8	0.00018292	9.1491	-1.84522	-0.952095	-0.85458	-1.68293	-2.05172	-0.887905	-1.33422	-1.05576	-1.40665	-0.61057	0.751485	0.418286
A0A5F8MPS7;P24638;B7ZCF5;B7ZCF4	A0A5F8MPS7;P24638;B7ZCF5	Lysosomal acid phosphatase	Acp2	901	8	8	8	18.4	18.4	18.4	0	13.585	-0.886251	-1.10569	-0.467258	-0.792942	-1.62926	-0.888117	-0.843574	-1.07852	-1.5068	-0.611573	0.0131668	-0.00943623
E9Q638;A0A140LHU0;Q61072	E9Q638;A0A140LHU0;Q61072	Disintegrin and metalloproteinase domain-containing protein 9	Adam9	503	8	8	8	11.5	11.5	11.5	0	87.377	-0.882702	-0.9895	-0.923571	-0.885042	-1.08628	-0.960886	-0.682498	-0.761251	-1.19201	-1.06472	0.0754446	0.0211454
Q9JKV1;A0A0A6YVU8;D3YUD8	Q9JKV1;A0A0A6YVU8;D3YUD8	Proteasomal ubiquitin receptor ADRM1	Adrm1;Gm9774	127	8	8	8	21.1	21.1	21.1	0	169.7	-0.764709	-0.330666	-0.161821	-0.454182	-0.12388	-0.786163	-1.33749	-0.273739	-0.905995	-0.767011	1.21155	-0.447029
[truncated: 2,157 more rows]

## Sheet: Table S3
S3-List of all significantly dysregulated proteins in the irradiated group with two unique peptides and showing a fold-change ratio of <0.77 or >1.30, with corrected p-values (q-value significant +) and cohensd value
[truncated: 415 more rows]

[truncated: 7 more sheets: Table S4 , Table S5, Table S6, Table S7, Table S8, Table S9, Table S10]
